# Supplementary material for: Integrative Utilization of Transcriptomics and Metabolomics Sheds Light on Disparate Growth Performance of Whiteleg Shrimp, Litopenaeus vannamei
Source: Int J Mol Sci. 2025 Mar 28;26(7):3133. doi: 10.3390/ijms26073133 (PMC11988672; doi:10.3390/ijms26073133)
Supplement: Supplementary file 1 [file ijms-26-03133-s001.zip]

Archive with 6 entries (6 files):
- Figure S1.pdf
- Table S1.pdf
- Table S2_DEM.xlsx
- Table S3 DMs (mass spectrometry 2).xlsx
- Table S4_DEGs.xlsx
- Table S5_cor_pvalue.csv
