# Supplementary material for: Integrative Utilization of Transcriptomics and Metabolomics Sheds Light on Disparate Growth Performance of Whiteleg Shrimp, Litopenaeus vannamei
Source: Int J Mol Sci. 2025 Mar 28;26(7):3133. doi: 10.3390/ijms26073133 (PMC11988672; doi:10.3390/ijms26073133)
Supplement: Supplementary file 1 [file ijms-26-03133-s001.zip › Table S2_DEM.xlsx]

## Sheet: DEM
Accession	NL_Mean	NL_Median	NL_RSD	NS_Mean	NS_Median	NS_RSD	FC	log2FC	P.value	-log10(P.value)	FDR	VIP	mz	rt	rtmin	Regulation
M100T71	1.32921e+08	1.27537e+08	36.24	5.17057e+07	5.06823e+07	47.29	2.57	1.36	0.004329	2.36	0.175738	1.80218	100.024	71.1	1.2	Up
M104T337	1.05319e+07	1.06894e+07	8.73	7.64291e+06	8.10353e+06	23.8	1.38	0.46	0.004329	2.36	0.175738	1.20907	104.058	336.7	5.6	Up
M104T956	3.32667e+07	3.40605e+07	22.85	1.03154e+07	8.65929e+06	66.22	3.22	1.69	0.0021645	2.66	0.166089	1.60057	103.955	956.3	15.9	Up
M105T71	1.64361e+07	1.62759e+07	6.39	1.49993e+07	1.49854e+07	6.03	1.1	0.13	0.025974	1.59	0.257334	1.17857	105.003	71.3	1.2	Up
M106T93	3.57557e+07	3.66154e+07	9	2.6562e+07	2.525e+07	21.38	1.35	0.43	0.0151515	1.82	0.222993	1.53884	106.05	93.3	1.6	Up
M111T965	9.9844e+06	9.97436e+06	2.45	9.34024e+06	9.56244e+06	5.15	1.07	0.1	0.0021645	2.66	0.166089	1.45185	111.092	964.6	16.1	Up
M116T102	6.8569e+06	6.80572e+06	5.77	3.89e+06	3.89273e+06	66.35	1.76	0.82	0.0021645	2.66	0.166089	1.02207	116.047	101.9	1.7	Up
M116T368	2.26478e+08	2.31122e+08	34.97	1.06492e+08	1.00172e+08	44.22	2.13	1.09	0.0151515	1.82	0.222993	1.81102	116.069	367.6	6.1	Up
M118T976_1	3.35937e+07	2.98949e+07	25.51	2.02818e+07	2.03651e+07	19.63	1.66	0.73	0.0021645	2.66	0.166089	1.87156	117.96	975.9	16.3	Up
M120T393	1.09704e+07	1.13459e+07	7.98	9.74628e+06	9.67525e+06	8.84	1.13	0.17	0.0411255	1.39	0.29898	1.52074	120.081	393.3	6.6	Up
M128T94	8.7445e+06	8.2373e+06	28.62	5.33675e+06	4.57983e+06	38.88	1.64	0.71	0.0151515	1.82	0.222993	1.8735	128.054	94.5	1.6	Up
M128T978	1.27925e+07	1.29414e+07	4.07	1.1803e+07	1.16517e+07	7.48	1.08	0.12	0.025974	1.59	0.257334	1.48163	127.972	978.4	16.3	Up
M129T91	3.83469e+09	3.74257e+09	14.04	1.64119e+09	1.44136e+09	30.24	2.34	1.22	0.0021645	2.66	0.166089	2.13406	129.066	91	1.5	Up
M130T255	3.78665e+07	3.78741e+07	24.95	1.60659e+07	1.14274e+07	80.17	2.36	1.24	0.0151515	1.82	0.222993	1.85125	130.048	255.1	4.3	Up
M130T652	6.06694e+07	6.52798e+07	49.04	2.65318e+07	3.12006e+07	55.34	2.29	1.19	0.025974	1.59	0.257334	1.55536	130.048	652	10.9	Up
M130T773	4.84936e+07	5.38631e+07	42.81	2.06128e+07	2.12885e+07	73.65	2.35	1.23	0.0411255	1.39	0.29898	1.46572	130.048	773.1	12.9	Up
M131T88	2.76826e+06	2.63498e+06	19.87	1.97546e+06	2.02572e+06	25.31	1.4	0.49	0.0151515	1.82	0.222993	1.86546	131.034	87.9	1.5	Up
M132T87	1.20663e+09	1.13105e+09	21.99	8.24717e+08	8.47224e+08	27.51	1.46	0.55	0.0151515	1.82	0.222993	1.87712	132.065	87.3	1.5	Up
M133T183	4.80996e+08	4.80013e+08	6.4	4.37027e+08	4.31532e+08	7.17	1.1	0.14	0.025974	1.59	0.257334	1.16161	133.105	182.9	3	Up
M133T75	4.32461e+08	4.40543e+08	12.58	2.91553e+08	3.2723e+08	28.56	1.48	0.57	0.0151515	1.82	0.222993	1.88056	133.097	75.3	1.3	Up
M141T975_2	2.65469e+08	1.85374e+08	84.65	6.0786e+07	4.68856e+07	76.02	4.37	2.13	0.00865801	2.06	0.194614	1.88311	140.996	975.3	16.3	Up
M145T71_1	3.10809e+06	3.57265e+06	32.24	1.68612e+06	1.59661e+06	45.96	1.84	0.88	0.0411255	1.39	0.29898	1.67785	145	71.4	1.2	Up
M146T976	4.0456e+07	3.43329e+07	69.71	1.38574e+07	1.30547e+07	72.74	2.92	1.55	0.0151515	1.82	0.222993	1.31784	145.954	975.5	16.3	Up
M148T198	3.3847e+06	3.37499e+06	29.54	2.05183e+06	2.22837e+06	37.4	1.65	0.72	0.025974	1.59	0.257334	1.81143	148.047	197.5	3.3	Up
M149T424	2.25959e+06	2.281e+06	29.87	1.34157e+06	1.46221e+06	40.08	1.68	0.75	0.025974	1.59	0.257334	1.80482	149.074	423.6	7.1	Up
M156T602	487758	462106	25.86	212160	257228	54.76	2.3	1.2	0.0021645	2.66	0.166089	1.26353	156.128	602	10	Up
M160T31	2.57361e+07	1.96556e+07	85.65	7.74374e+06	7.03455e+06	37.3	3.32	1.73	0.00865801	2.06	0.194614	1.79032	159.97	31.3	0.5	Up
M163T294	768446	870208	33.01	399327	376842	27.55	1.92	0.94	0.025974	1.59	0.257334	1.72822	163.079	294	4.9	Up
M164T714	468531	467999	1.6	449832	455483	3.58	1.04	0.06	0.025974	1.59	0.257334	1.57644	164.042	714.1	11.9	Up
M168T35	7.47645e+06	6.99311e+06	35.28	3.79089e+06	3.66491e+06	21.71	1.97	0.98	0.0151515	1.82	0.222993	1.668	167.975	35.1	0.6	Up
M169T34	146720	107462	70.83	38813.9	31730.5	78.79	3.78	1.92	0.0151515	1.82	0.222993	1.64723	168.981	33.5	0.6	Up
M169T58	1.31522e+06	1.32205e+06	1.44	1.22749e+06	1.22026e+06	3.28	1.07	0.1	0.00865801	2.06	0.194614	2.09197	169.086	58.4	1	Up
M169T975	6.42697e+06	5.18394e+06	50.98	2.64742e+06	3.11422e+06	59.8	2.43	1.28	0.0151515	1.82	0.222993	1.86392	168.976	975.2	16.3	Up
M171T102	2.29733e+07	2.17936e+07	39.45	1.509e+07	1.34576e+07	26.93	1.52	0.61	0.0411255	1.39	0.29898	1.42627	171.076	101.5	1.7	Up
M172T32	7.32818e+06	7.44943e+06	42.45	3.74777e+06	3.67999e+06	44.26	1.96	0.97	0.0411255	1.39	0.29898	1.59201	171.992	31.9	0.5	Up
M175T106	4.52684e+08	3.38253e+08	82.65	1.4268e+08	1.44142e+08	32.03	3.17	1.67	0.0411255	1.39	0.29898	1.48825	175.107	105.7	1.8	Up
M177T246	6.28538e+06	6.16739e+06	5.7	5.70903e+06	5.62096e+06	3.8	1.1	0.14	0.004329	2.36	0.175738	1.52279	177.065	245.7	4.1	Up
M177T394	3.04456e+06	3.27992e+06	37.17	1.17727e+06	1.19097e+06	77.08	2.59	1.37	0.025974	1.59	0.257334	1.08322	177.102	393.7	6.6	Up
M177T789	6.97871e+06	6.33169e+06	27.25	4.13202e+06	4.44116e+06	37.09	1.69	0.76	0.0411255	1.39	0.29898	1.30282	177.054	789.4	13.2	Up
M177T888	2.95788e+06	3.00942e+06	11.14	1.85398e+06	2.09262e+06	48.42	1.6	0.67	0.0021645	2.66	0.166089	1.29593	177.164	888.2	14.8	Up
M179T117	9.14841e+06	9.06203e+06	8.6	7.79534e+06	7.61111e+06	8.29	1.17	0.23	0.0151515	1.82	0.222993	1.47418	179.004	116.6	1.9	Up
M179T78	920328	768858	87.53	247323	258431	33.93	3.72	1.9	0.0151515	1.82	0.222993	1.61686	179.062	77.8	1.3	Up
M184T545	3.06789e+06	2.07414e+06	69.63	1.65525e+06	843237	114.61	1.85	0.89	0.0411255	1.39	0.29898	1.21332	184.133	545.1	9.1	Up
M185T462	5.32975e+06	4.98679e+06	47.48	2.20317e+06	1.88811e+06	54.28	2.42	1.27	0.0151515	1.82	0.222993	1.74553	185.128	462	7.7	Up
M185T581	741372	814792	29.53	278211	299028	47.21	2.66	1.41	0.0151515	1.82	0.222993	1.49347	185.115	580.7	9.7	Up
M188T65	1.56995e+06	1.6437e+06	39.61	418737	151519	141.02	3.75	1.91	0.0151515	1.82	0.222993	1.96431	187.79	65	1.1	Up
M188T69	2.21769e+06	2.24964e+06	37.34	1.15624e+06	1.18659e+06	37.32	1.92	0.94	0.025974	1.59	0.257334	1.60231	187.629	68.6	1.1	Up
M189T490	2.28812e+06	2.27984e+06	11.85	1.80294e+06	1.73672e+06	18.96	1.27	0.34	0.0411255	1.39	0.29898	1.35874	189.131	489.9	8.2	Up
M189T975	1.56412e+07	1.35637e+07	74.84	4.34301e+06	2.89692e+06	122.4	3.6	1.85	0.0411255	1.39	0.29898	1.77125	188.978	975.3	16.3	Up
M192T727	2.74521e+06	2.1777e+06	88.12	264369	59894.4	180.69	10.38	3.38	0.00865801	2.06	0.194614	1.95772	192.138	726.8	12.1	Up
M193T312_1	1.52535e+07	1.46964e+07	15.79	1.01875e+07	1.04539e+07	37.28	1.5	0.58	0.025974	1.59	0.257334	1.45756	193.131	311.7	5.2	Up
M195T117_1	1.06145e+07	1.01238e+07	18.67	7.23444e+06	6.74878e+06	25.94	1.47	0.55	0.025974	1.59	0.257334	1.8418	194.649	116.6	1.9	Up
M195T708	3.55802e+06	2.98062e+06	50.22	980081	577267	101.62	3.63	1.86	0.00865801	2.06	0.194614	1.90593	195.138	708.1	11.8	Up
M196T117	3.19425e+06	3.28407e+06	26.89	1.58386e+06	1.42978e+06	29.25	2.02	1.01	0.00865801	2.06	0.194614	1.79525	196.097	117.2	2	Up
M197T117	1.61915e+06	1.6133e+06	2.82	1.55394e+06	1.55552e+06	1.88	1.04	0.06	0.025974	1.59	0.257334	1.60816	197.129	116.6	1.9	Up
M201T189	5.35416e+06	5.23857e+06	13.16	4.42521e+06	4.56502e+06	11.23	1.21	0.27	0.0411255	1.39	0.29898	1.46125	201.087	189.1	3.2	Up
M201T595	343741	363777	31.44	177820	109529	73.96	1.93	0.95	0.025974	1.59	0.257334	1.7257	201.168	595.3	9.9	Up
M202T109	1.30892e+08	1.08482e+08	70.82	3.20436e+07	6.6414e+06	162.49	4.08	2.03	0.025974	1.59	0.257334	1.90931	202.082	109.2	1.8	Up
M203T282	1.17836e+06	1.42136e+06	47.94	495055	480633	77.38	2.38	1.25	0.0411255	1.39	0.29898	1.76637	203.139	282	4.7	Up
M208T69	1.04225e+07	1.06025e+07	23.18	4.63766e+06	5.18425e+06	83.34	2.25	1.17	0.025974	1.59	0.257334	1.74951	207.986	69.3	1.2	Up
M212T344	3.19147e+06	2.85421e+06	49.28	1.51445e+06	1.95545e+06	63.29	2.11	1.08	0.025974	1.59	0.257334	1.75844	211.623	344.3	5.7	Up
M213T251	9.67886e+06	5.30185e+06	119.17	1.87398e+06	1.21201e+06	88.66	5.16	2.37	0.00865801	2.06	0.194614	1.70173	212.799	251.4	4.2	Up
M213T290_1	8.13373e+06	6.79853e+06	37.64	4.52028e+06	3.96166e+06	37.83	1.8	0.85	0.025974	1.59	0.257334	1.46483	212.799	289.8	4.8	Up
M213T553	583034	516491	37.44	204271	156435	108.67	2.85	1.51	0.025974	1.59	0.257334	2.01353	213.16	552.7	9.2	Up
M213T82	4.07455e+07	6.6172e+06	188.1	1.37536e+06	938793	94.5	29.63	4.89	0.0151515	1.82	0.222993	1.59978	212.852	81.6	1.4	Up
M213T952	1.01912e+07	1.095e+07	33.54	4.62662e+06	2.97766e+06	93.14	2.2	1.14	0.0411255	1.39	0.29898	1.95155	213.113	951.8	15.9	Up
M215T853	1.77844e+06	1.97266e+06	36.55	940115	891384	71.83	1.89	0.92	0.0411255	1.39	0.29898	1.27592	215.164	852.6	14.2	Up
M216T323	6.0949e+06	6.24809e+06	14.17	3.60162e+06	4.09204e+06	45.55	1.69	0.76	0.00865801	2.06	0.194614	1.48742	216.086	323.2	5.4	Up
M216T404	2.86528e+07	2.94867e+07	32.13	1.49413e+07	1.67606e+07	43.48	1.92	0.94	0.0411255	1.39	0.29898	1.57147	215.655	404.4	6.7	Up
M216T75	8679137	8.04518e+06	27.92	4.70636e+06	4.77985e+06	19.97	1.84	0.88	0.004329	2.36	0.175738	1.8306	216.089	74.7	1.2	Up
M223T344_1	8.73366e+06	7.72029e+06	70.95	3.2073e+06	2.42638e+06	82.79	2.72	1.45	0.0411255	1.39	0.29898	1.62359	222.65	344.3	5.7	Up
M224T140	1.35678e+07	1.4395e+07	21.4	6.85981e+06	6.49387e+06	52.71	1.98	0.98	0.00865801	2.06	0.194614	1.68095	224.074	140.2	2.3	Up
M225T379	6.06653e+06	5.7124e+06	78.16	1.3421e+06	531752	159	4.52	2.18	0.0411255	1.39	0.29898	1.84094	225.134	379.1	6.3	Up
M225T931	1.15009e+07	13119141	36.11	5.73497e+06	4.25628e+06	71.18	2.01	1	0.0151515	1.82	0.222993	1.77163	225.135	930.8	15.5	Up
M226T76	1.41857e+06	1.41583e+06	3.78	1.35174e+06	1.3204e+06	4.78	1.05	0.07	0.0411255	1.39	0.29898	1.27528	226.116	76.4	1.3	Up
M228T161	3.18937e+06	3.37559e+06	30.28	1.88747e+06	1.92151e+06	41.14	1.69	0.76	0.0411255	1.39	0.29898	1.11918	227.998	161.2	2.7	Up
M228T590	1.05769e+06	1.09229e+06	47.28	269465	111702	116.95	3.93	1.97	0.0151515	1.82	0.222993	2.0442	228.159	589.5	9.8	Up
M228T910	1.81122e+08	1.40894e+08	59.11	9.02333e+07	9.02966e+07	24.28	2.01	1.01	0.00865801	2.06	0.194614	1.52385	228.232	909.6	15.2	Up
M232T353_1	3.91893e+06	4.08277e+06	44.42	1.7177e+06	1.48962e+06	54.56	2.28	1.19	0.0411255	1.39	0.29898	1.81312	231.649	352.9	5.9	Up
M235T593	536422	595441	21.54	253428	189467	61.65	2.12	1.08	0.025974	1.59	0.257334	1.30993	235.133	593.5	9.9	Up
M236T358_2	7.97459e+06	8.27181e+06	56.08	1.65557e+06	744352	147.85	4.82	2.27	0.00865801	2.06	0.194614	2.04142	236.484	358.1	6	Up
M236T96	6.17598e+06	6.64831e+06	51.16	1.49438e+06	634355	117.5	4.13	2.05	0.00865801	2.06	0.194614	2.09029	236.205	96.4	1.6	Up
M238T815	3.35115e+06	2.60256e+06	71.48	1.01982e+06	685739	74.87	3.29	1.72	0.0151515	1.82	0.222993	1.66098	238.217	815.4	13.6	Up
M239T385_1	1.22882e+06	871344	94	285939	281834	47.49	4.3	2.1	0.00865801	2.06	0.194614	1.83025	238.818	384.7	6.4	Up
M239T72	4.09498e+07	4.53015e+07	45.11	1.26677e+07	9.79975e+06	101.94	3.23	1.69	0.025974	1.59	0.257334	1.98062	239.15	71.9	1.2	Up
M239T858	2.55075e+06	2.69661e+06	40.92	623460	156453	146.48	4.09	2.03	0.00865801	2.06	0.194614	2.04451	239.164	858.4	14.3	Up
M242T356_1	2.36018e+07	1.2032e+07	143.78	2.37944e+06	2.72474e+06	60.12	9.92	3.31	0.025974	1.59	0.257334	1.43955	242.1	355.6	5.9	Up
M243T349	4.19471e+06	3.8297e+06	87.66	338877	266300	70.25	12.38	3.63	0.0411255	1.39	0.29898	1.80296	242.666	349	5.8	Up
M244T291	5.52131e+06	4.3612e+06	72.98	1.57691e+06	875227	88.07	3.5	1.81	0.0411255	1.39	0.29898	1.6361	244.097	291.1	4.9	Up
M245T654	5.23932e+06	4.15446e+06	68.05	1.48128e+06	1.43937e+06	69.88	3.54	1.82	0.00865801	2.06	0.194614	2.03338	245.222	653.7	10.9	Up
M246T311	6.88427e+06	5.50465e+06	69.4	1.81782e+06	1.8618e+06	82.75	3.79	1.92	0.00865801	2.06	0.194614	1.9584	246.482	310.9	5.2	Up
M249T319_2	4.53617e+07	4.66455e+07	58.07	9.12138e+06	3.3481e+06	161.56	4.97	2.31	0.00865801	2.06	0.194614	2.09607	249.175	319	5.3	Up
M249T407	1.27061e+06	1.35946e+06	47.28	588798	514668	103.82	2.16	1.11	0.025974	1.59	0.257334	1.54745	249.128	407.3	6.8	Up
M251T332_2	2.14201e+06	1.83698e+06	60.23	872477	904773	74.88	2.46	1.3	0.0411255	1.39	0.29898	1.78802	251.192	332.1	5.5	Up
M251T346	7.80781e+06	7.90981e+06	6.73	7.1143e+06	7.12825e+06	4.68	1.1	0.13	0.0411255	1.39	0.29898	1.50916	251.077	346.1	5.8	Up
M251T543	5.72099e+07	4.36071e+07	63.82	3.25394e+07	2.70229e+07	67.69	1.76	0.81	0.0411255	1.39	0.29898	1.52214	251.185	542.7	9	Up
M251T65	602195	537291	49.33	187233	85001.9	102.74	3.22	1.69	0.025974	1.59	0.257334	1.73119	250.512	64.6	1.1	Up
M252T308_1	2.3501e+06	1.71621e+06	76.71	602241	529361	40.71	3.9	1.96	0.025974	1.59	0.257334	1.58632	251.517	308.4	5.1	Up
M252T543	2.20465e+07	1.614e+07	71.2	4.90113e+06	3.12687e+06	104.99	4.5	2.17	0.0151515	1.82	0.222993	1.97496	252.189	542.8	9	Up
M253T308	3.09688e+06	2.53781e+06	70.86	568921	198967	162.18	5.44	2.44	0.0151515	1.82	0.222993	2.03295	253.181	307.5	5.1	Up
M255T450	571255	277055	115.69	93065.5	99140.4	70.56	6.14	2.62	0.0411255	1.39	0.29898	1.29711	254.66	450.2	7.5	Up
M255T766	2.51878e+06	2.64984e+06	55.1	839620	446103	97.18	3	1.58	0.025974	1.59	0.257334	1.81581	255.159	766.3	12.8	Up
M255T990	192186	49954.3	141.4	10758.3	8165.49	91.18	17.86	4.16	0.0411255	1.39	0.29898	1.43219	254.916	989.7	16.5	Up
M257T329	8.13281e+06	8.73134e+06	55.58	1.29833e+06	677451	149.9	6.26	2.65	0.00865801	2.06	0.194614	2.06675	257.161	328.9	5.5	Up
M259T118	1.21734e+06	1.04779e+06	51.81	418424	464388	71.08	2.91	1.54	0.025974	1.59	0.257334	1.90948	259.148	117.7	2	Up
M259T773	4.02902e+06	3.0228e+06	81.67	849698	777102	96.38	4.74	2.25	0.0151515	1.82	0.222993	1.48481	259.282	772.6	12.9	Up
M260T127	4.78132e+07	5.54687e+07	47.98	10464316	2.0828e+06	147.14	4.57	2.19	0.00865801	2.06	0.194614	1.90091	260.197	126.6	2.1	Up
M260T830	786370	632935	44.55	202733	132604	76.9	3.88	1.96	0.004329	2.36	0.175738	2.1216	260.194	829.9	13.8	Up
M262T360_1	2.78343e+06	2.35574e+06	48.54	769341	422977	84.87	3.62	1.86	0.00865801	2.06	0.194614	2.08909	261.504	360.3	6	Up
M262T566	5.57912e+06	4.57715e+06	75.47	1.35168e+06	928707	97.46	4.13	2.05	0.0151515	1.82	0.222993	2.02086	262.164	565.8	9.4	Up
M262T673	420220	421150	45.36	92066.7	87624	101.43	4.56	2.19	0.0151515	1.82	0.222993	1.94252	262.216	673.5	11.2	Up
M263T580	4.69179e+06	5.5985e+06	48.04	1.55736e+06	824678	131.49	3.01	1.59	0.0411255	1.39	0.29898	1.86724	263.241	580.4	9.7	Up
M264T408_4	1.27834e+06	964977	94.75	260015	119543	106.43	4.92	2.3	0.025974	1.59	0.257334	1.93458	264.436	408.2	6.8	Up
M264T598	3.29602e+06	3.34255e+06	24.14	2.24905e+06	2.25132e+06	18.01	1.47	0.55	0.0151515	1.82	0.222993	1.50708	264.126	598.3	10	Up
M264T948	3.59518e+07	3.31259e+07	56.83	1.06872e+07	1.0209e+07	97.99	3.36	1.75	0.0151515	1.82	0.222993	1.9021	264.239	948.5	15.8	Up
M265T356_2	8.49779e+06	8.84716e+06	48.44	2.83482e+06	2.46761e+06	99.67	3	1.58	0.0411255	1.39	0.29898	1.85353	265.175	355.6	5.9	Up
M265T383_1	4.72654e+06	3.95006e+06	74.35	1.54173e+06	1.57981e+06	73.13	3.07	1.62	0.025974	1.59	0.257334	1.69489	265.176	383.2	6.4	Up
M265T435	4.38974e+06	4.61781e+06	46.11	1.69747e+06	1.64992e+06	87.41	2.59	1.37	0.0411255	1.39	0.29898	1.69864	265.176	435.2	7.3	Up
M265T90	5.23105e+06	5.11554e+06	67.12	1.30678e+06	834190	102.62	4	2	0.025974	1.59	0.257334	1.98102	265.175	90.2	1.5	Up
M266T889	3.63778e+06	4.187e+06	32.16	2230871	2.04743e+06	59.12	1.63	0.71	0.0411255	1.39	0.29898	1.54753	266.248	888.6	14.8	Up
M267T316	2.69387e+06	2.41569e+06	32.33	908350	803097	46.82	2.97	1.57	0.0021645	2.66	0.166089	2.15565	267.134	315.7	5.3	Up
M267T327	1.18772e+07	1.06238e+07	48.72	5.59868e+06	5.7408e+06	38.6	2.12	1.09	0.025974	1.59	0.257334	1.75653	267.134	326.5	5.4	Up
M268T327	1.41244e+06	1.57406e+06	35.42	750622	669888	54.06	1.88	0.91	0.0411255	1.39	0.29898	1.65549	268.138	326.6	5.4	Up
M268T932	9.4811e+06	8.16119e+06	46.74	4.23981e+06	3.60209e+06	63.19	2.24	1.16	0.0411255	1.39	0.29898	1.38811	268.098	931.7	15.5	Up
M269T129	2.40249e+07	2.4191e+07	24.14	1.19822e+07	1.1257e+07	76.76	2.01	1	0.025974	1.59	0.257334	1.75609	269.107	129.3	2.2	Up
M269T380_2	1.56504e+06	1.67335e+06	51.81	508787	308805	128.79	3.08	1.62	0.0411255	1.39	0.29898	1.88169	269.164	380	6.3	Up
M271T161	1.48716e+07	1.47771e+07	16.53	9.34712e+06	1.08862e+07	40.24	1.59	0.67	0.00865801	2.06	0.194614	1.6483	271.001	161.2	2.7	Up
M271T863	1.2899e+07	1.13357e+07	67.03	4.15624e+06	3.05647e+06	112.59	3.1	1.63	0.0411255	1.39	0.29898	1.66771	271.226	862.7	14.4	Up
M272T533_2	554167	586034	51.74	132627	103994	70.63	4.18	2.06	0.00865801	2.06	0.194614	2.01705	272.185	533.2	8.9	Up
M272T86	7.3152e+06	7.74267e+06	32.11	1.86706e+06	1.16797e+06	85.01	3.92	1.97	0.004329	2.36	0.175738	2.0911	272.091	86.5	1.4	Up
M273T317	4.1827e+06	4.58388e+06	45.55	2.14785e+06	2.64512e+06	66.48	1.95	0.96	0.0411255	1.39	0.29898	1.03561	272.631	317.1	5.3	Up
M273T543	2.44067e+07	2.18358e+07	72.44	4.62112e+06	2.76569e+06	105.29	5.28	2.4	0.025974	1.59	0.257334	1.79153	273.167	542.9	9	Up
M273T639	537259	356098	93.39	64000.7	16302.1	130.52	8.39	3.07	0.0411255	1.39	0.29898	1.94827	273.169	638.8	10.6	Up
M273T671	232796	221769	44.36	101534	114121	82.73	2.29	1.2	0.025974	1.59	0.257334	1.67037	273.184	670.6	11.2	Up
M275T119	4.67865e+06	4.93736e+06	37.87	1.51032e+06	694130	108.04	3.1	1.63	0.025974	1.59	0.257334	2.06223	275.488	119.1	2	Up
M276T119	3.54261e+06	3.38009e+06	18.67	2.31684e+06	2.77141e+06	66.58	1.53	0.61	0.0411255	1.39	0.29898	1.21598	275.822	118.8	2	Up
M276T421	4.85578e+06	5.45423e+06	36.71	2.13447e+06	1.89981e+06	85.72	2.27	1.19	0.025974	1.59	0.257334	1.64016	276.192	420.8	7	Up
M276T69	3.78744e+06	4.08363e+06	48.48	978526	801177	93.98	3.87	1.95	0.025974	1.59	0.257334	1.90109	276.211	68.6	1.1	Up
M276T79	1.87359e+06	1.33971e+06	95.75	256937	138625	120.55	7.29	2.87	0.0151515	1.82	0.222993	1.50323	275.877	79.3	1.3	Up
M276T875	4.34609e+06	4.6572e+06	40.99	1.68662e+06	1.11542e+06	115.07	2.58	1.37	0.025974	1.59	0.257334	1.66366	276.232	874.8	14.6	Up
M276T977	3.31958e+06	2.87111e+06	78.16	1.09358e+06	718059	82.52	3.04	1.6	0.0411255	1.39	0.29898	1.24119	275.912	976.7	16.3	Up
M277T385	3.71388e+06	3.66935e+06	49.89	1.39306e+06	1.26426e+06	75.55	2.67	1.41	0.0411255	1.39	0.29898	1.83434	277.156	385.5	6.4	Up
M277T764	3.79103e+06	3.23492e+06	35.36	1.75184e+06	1.96256e+06	65.17	2.16	1.11	0.0151515	1.82	0.222993	1.43757	277.18	763.9	12.7	Up
M277T91	2.34961e+07	2.21877e+07	46.61	9.36558e+06	8.22014e+06	51.09	2.51	1.33	0.0151515	1.82	0.222993	1.33156	277.175	90.6	1.5	Up
M278T382_1	8.14929e+06	8.4689e+06	38.73	3759362	4.35271e+06	77.79	2.17	1.12	0.0411255	1.39	0.29898	1.66033	277.501	382.3	6.4	Up
M278T383	1.87417e+06	1.66076e+06	45.98	972823	950154	50.48	1.93	0.95	0.0411255	1.39	0.29898	1.72042	278.136	383.5	6.4	Up
M278T82	1.20606e+07	1.18998e+07	33.28	4.49821e+06	5.22945e+06	53.81	2.68	1.42	0.0021645	2.66	0.166089	1.90136	277.917	82.2	1.4	Up
M279T124	1.8687e+07	1.50677e+07	74.47	4.86829e+06	2.4671e+06	131.09	3.84	1.94	0.025974	1.59	0.257334	1.60075	278.571	124.5	2.1	Up
M279T322	925299	885841	43.99	446878	311557	102.28	2.07	1.05	0.0411255	1.39	0.29898	1.8245	279.479	322.1	5.4	Up
M279T351	2.33152e+06	2.16799e+06	69.58	351079	216596	101.88	6.64	2.73	0.004329	2.36	0.175738	1.99073	278.503	351	5.8	Up
M279T355	1.4172e+07	1.56646e+07	46.43	5.94256e+06	5.25925e+06	76.92	2.38	1.25	0.0411255	1.39	0.29898	1.8525	279.168	354.6	5.9	Up
M279T381	1.42971e+06	1.14053e+06	44.3	448628	457565	63.14	3.19	1.67	0.0021645	2.66	0.166089	1.77106	279.192	381.4	6.4	Up
M279T857	1.12356e+07	8.80889e+06	82.27	3.00752e+06	3.09867e+06	77.26	3.74	1.9	0.025974	1.59	0.257334	1.60501	279.231	857.4	14.3	Up
M279T884	6.83645e+06	6.59822e+06	35.78	2.83855e+06	2.57134e+06	48.9	2.41	1.27	0.004329	2.36	0.175738	1.98875	279.231	883.6	14.7	Up
M280T940	3.58105e+09	3.5544e+09	52.4	1.34811e+09	9.49878e+08	103.81	2.66	1.41	0.0411255	1.39	0.29898	1.78019	280.264	940.2	15.7	Up
M281T848	5.90714e+07	5.04374e+07	71.53	1.09977e+07	6.42644e+06	122.14	5.37	2.43	0.00865801	2.06	0.194614	1.99416	281.266	847.6	14.1	Up
M282T379	1.07487e+08	1.01043e+08	56.45	2.96872e+07	2.22214e+07	87.14	3.62	1.86	0.0151515	1.82	0.222993	1.93549	282.151	379.2	6.3	Up
M282T487	1.37577e+06	1.13155e+06	86.69	392393	188994	114.82	3.51	1.81	0.0411255	1.39	0.29898	1.7116	282.227	487	8.1	Up
M283T103	5.97888e+06	5.06334e+06	82.34	1.48524e+06	865435	114.32	4.03	2.01	0.0411255	1.39	0.29898	1.76734	283.165	103.3	1.7	Up
M283T331_2	6.28867e+06	5.42985e+06	74.1	1.2764e+06	532279	133.01	4.93	2.3	0.0411255	1.39	0.29898	1.73047	283.14	330.6	5.5	Up
M283T948	1.55786e+07	1.54065e+07	80.94	3.34877e+06	1.39362e+06	122.3	4.65	2.22	0.025974	1.59	0.257334	1.6342	283.277	948.1	15.8	Up
M284T446	4.96691e+06	5.4194e+06	33.05	3.02798e+06	3.52101e+06	48.93	1.64	0.71	0.0411255	1.39	0.29898	1.46638	283.671	446.5	7.4	Up
M284T575	5.40705e+06	5.22444e+06	12.03	4.2754e+06	4.17733e+06	10.78	1.26	0.34	0.00865801	2.06	0.194614	1.74605	284.057	575	9.6	Up
M285T343_1	2.13539e+06	2.31629e+06	30.35	1.26221e+06	1.07798e+06	41.28	1.69	0.76	0.025974	1.59	0.257334	1.70279	284.851	342.9	5.7	Up
M285T622	1.32076e+06	1.37044e+06	38.84	385551	83041.2	139.84	3.43	1.78	0.0151515	1.82	0.222993	1.79657	285.217	622.4	10.4	Up
M286T141	6.72012e+06	6.5954e+06	6.81	5.61339e+06	5.55279e+06	6.09	1.2	0.26	0.0021645	2.66	0.166089	2.03854	285.993	141	2.4	Up
M286T346_2	1.7249e+06	1.85507e+06	27.49	1.04103e+06	911979	46.62	1.66	0.73	0.0411255	1.39	0.29898	1.70824	285.835	345.6	5.8	Up
M286T68	874717	955969	55.07	362632	313792	67.77	2.41	1.27	0.0411255	1.39	0.29898	1.78231	286.187	67.7	1.1	Up
M287T320_1	1.62463e+06	1.66052e+06	28.72	874750	887136	16.95	1.86	0.89	0.004329	2.36	0.175738	1.89944	286.573	320.2	5.3	Up
M287T81	4.47474e+06	4.19902e+06	14.5	2.60965e+06	3.10226e+06	42.63	1.71	0.78	0.0021645	2.66	0.166089	1.38489	286.847	81	1.4	Up
M288T152_1	5.38869e+06	5.79364e+06	28.42	3.28705e+06	3.47384e+06	56.79	1.64	0.71	0.0411255	1.39	0.29898	1.27539	287.979	152.1	2.5	Up
M288T976	2.6842e+07	2.6169e+07	7.29	2.33047e+07	2.32149e+07	10.44	1.15	0.2	0.0411255	1.39	0.29898	1.58526	287.888	976.4	16.3	Up
M289T402	3.84176e+06	4.10969e+06	22.53	1.816e+06	1.873e+06	44.01	2.12	1.08	0.00865801	2.06	0.194614	1.83248	288.665	401.8	6.7	Up
M289T75	1.28659e+06	971689	59.54	405439	252334	80.46	3.17	1.67	0.00865801	2.06	0.194614	1.92018	289.161	74.5	1.2	Up
M290T344	3.56497e+06	3.15861e+06	57.08	1.06929e+06	610613	99.63	3.33	1.74	0.025974	1.59	0.257334	1.89875	290.159	343.5	5.7	Up
M290T371_1	1.80373e+07	1.9199e+07	50.81	6.83674e+06	4.56921e+06	82	2.64	1.4	0.0411255	1.39	0.29898	1.32734	289.672	371.5	6.2	Up
M290T441	4.90971e+06	4.63991e+06	30.18	2.77848e+06	2.49597e+06	41.92	1.77	0.82	0.025974	1.59	0.257334	1.3936	290.159	440.7	7.3	Up
M290T694	5.65963e+06	6.00114e+06	41.23	1.91438e+06	1.57759e+06	89.94	2.96	1.56	0.025974	1.59	0.257334	1.93911	290.251	694.4	11.6	Up
M290T752	1.75322e+07	1.45007e+07	56.33	6.61733e+06	4.09308e+06	103.44	2.65	1.41	0.0411255	1.39	0.29898	1.43374	290.296	752.1	12.5	Up
M291T159	1.86071e+07	1.88253e+07	47.26	5.21855e+06	4.16224e+06	100.5	3.57	1.83	0.0151515	1.82	0.222993	1.62806	291.069	159.2	2.7	Up
M291T393	2.5812e+06	2.07764e+06	55.61	415019	265668	114.63	6.22	2.64	0.004329	2.36	0.175738	1.98882	291.163	393.4	6.6	Up
M291T720	947730	874412	48.57	314734	293372	99.8	3.01	1.59	0.0411255	1.39	0.29898	1.80519	291.185	719.6	12	Up
M291T87	5.81904e+07	5.15112e+07	58.74	4.59672e+06	3.38276e+06	68.6	12.66	3.66	0.00865801	2.06	0.194614	2.05125	291.129	87.3	1.5	Up
M291T89	2.96122e+07	2.68236e+07	48.76	9.8087e+06	1.00376e+07	64.68	3.02	1.59	0.00865801	2.06	0.194614	1.97749	291.118	89.3	1.5	Up
M291T976_2	6.28819e+06	6.14024e+06	8.66	3.62817e+06	3.59825e+06	47.05	1.73	0.79	0.0021645	2.66	0.166089	1.74912	290.914	975.8	16.3	Up
M292T622	1.52e+07	1.51513e+07	48.45	4.20874e+06	1.23424e+06	140.69	3.61	1.85	0.025974	1.59	0.257334	2.01343	292.201	621.5	10.4	Up
M292T690	4.48559e+06	4.82124e+06	39.86	1.48588e+06	952814	118.56	3.02	1.59	0.025974	1.59	0.257334	2.05582	292.18	689.8	11.5	Up
M292T831_2	3.24556e+06	2.94074e+06	49.18	1.07677e+06	1.07056e+06	80.69	3.01	1.59	0.00865801	2.06	0.194614	1.69528	292.111	830.8	13.8	Up
M292T87	6.58523e+06	6.64646e+06	61.41	2.35571e+06	1.889e+06	89.01	2.8	1.48	0.0411255	1.39	0.29898	1.60022	292.133	87.3	1.5	Up
M293T335	1.05351e+06	1.26839e+06	63.64	174820	57877.2	179.43	6.03	2.59	0.00865801	2.06	0.194614	1.50438	293.17	334.7	5.6	Up
M293T379_2	826448	846861	16.04	665783	635723	12.6	1.24	0.31	0.025974	1.59	0.257334	1.64208	293.107	378.6	6.3	Up
M293T398	1.48349e+07	1.56681e+07	51.51	2.58086e+06	385220	179.38	5.75	2.52	0.00865801	2.06	0.194614	2.054	293.164	398.4	6.6	Up
M293T403_1	2.47414e+06	907609	162.16	392444	376261	81.68	6.3	2.66	0.0151515	1.82	0.222993	1.51948	292.673	402.7	6.7	Up
M293T621	672018	574720	68.36	258960	251712	89.68	2.6	1.38	0.0411255	1.39	0.29898	1.07085	293.205	621.5	10.4	Up
M293T693	7.2955e+06	7.16171e+06	47.21	1.87186e+06	1.12695e+06	111.32	3.9	1.96	0.00865801	2.06	0.194614	2.04382	293.16	692.7	11.5	Up
M293T97	1.12553e+07	1.16306e+07	38.74	6.18879e+06	7.10177e+06	67.32	1.82	0.86	0.025974	1.59	0.257334	1.61415	293.209	97	1.6	Up
M294T124	2.00387e+07	19364690	57.75	8.6232e+06	8.45259e+06	71.75	2.32	1.22	0.0411255	1.39	0.29898	1.59477	294.099	124.1	2.1	Up
M294T372	3.76752e+06	2.16364e+06	128.68	621194	195393	114.29	6.06	2.6	0.0411255	1.39	0.29898	1.5995	293.685	372	6.2	Up
M294T407	7.4992e+06	4.91568e+06	89.14	1.42606e+06	1.15776e+06	78.01	5.26	2.39	0.004329	2.36	0.175738	1.97205	293.691	407.4	6.8	Up
M294T545	5.71167e+06	5.69047e+06	57.07	2.23653e+06	1.96803e+06	92.05	2.55	1.35	0.025974	1.59	0.257334	1.59318	294.226	544.5	9.1	Up
M295T187	7.2647e+07	6.46011e+07	87.56	8.86578e+06	4.53342e+06	127.61	8.19	3.03	0.0151515	1.82	0.222993	1.79962	295.159	186.7	3.1	Up
M295T328_1	3.29908e+06	3.29654e+06	62.23	600645	419074	81.3	5.49	2.46	0.004329	2.36	0.175738	1.91609	294.678	327.7	5.5	Up
M295T341	3.63196e+06	2.25722e+06	98.29	642100	463046	76.53	5.66	2.5	0.00865801	2.06	0.194614	1.94348	294.672	340.7	5.7	Up
M296T391_2	1.03277e+07	1.07777e+07	49.93	3.26745e+06	2.89667e+06	104.97	3.16	1.66	0.0411255	1.39	0.29898	1.78682	296.162	391.3	6.5	Up
M296T818	3.53535e+07	3.33615e+07	66.04	1.16342e+07	1.0563e+07	95.75	3.04	1.6	0.0411255	1.39	0.29898	1.74202	296.224	818	13.6	Up
M297T403	1.55676e+07	1.33005e+07	64.19	4.22907e+06	4.40428e+06	97.87	3.68	1.88	0.0411255	1.39	0.29898	1.75974	297.433	403.1	6.7	Up
M297T820	5.28501e+07	5.24375e+07	40.42	2.45071e+07	2.20197e+07	29.58	2.16	1.11	0.0411255	1.39	0.29898	1.84481	297.236	820.2	13.7	Up
M297T836	1.04752e+07	1.01229e+07	12.25	9.39178e+06	9.31885e+06	3.94	1.12	0.16	0.0411255	1.39	0.29898	1.15365	297.082	835.7	13.9	Up
M298T429	501706	452800	35.27	229342	208797	52.21	2.19	1.13	0.0151515	1.82	0.222993	1.94242	298.154	429.3	7.2	Up
M298T631	355141	356973	5.9	335216	345396	6.57	1.06	0.08	0.0411255	1.39	0.29898	1.0982	298.073	630.8	10.5	Up
M299T309	7.84361e+06	8.13639e+06	29.48	4.37709e+06	3.84024e+06	34.29	1.79	0.84	0.0151515	1.82	0.222993	1.79199	299.081	308.7	5.1	Up
M299T317	1.60201e+06	1.57768e+06	56.89	496891	308960	105.83	3.22	1.69	0.0411255	1.39	0.29898	1.9536	299.161	316.6	5.3	Up
M299T365	2.58578e+06	2.70161e+06	52.07	1.14369e+06	1.08524e+06	60.79	2.26	1.18	0.0411255	1.39	0.29898	1.38269	299.161	364.9	6.1	Up
M300T324_2	2.90963e+07	3.09363e+07	35.68	1.25017e+07	1.13146e+07	64.38	2.33	1.22	0.0151515	1.82	0.222993	1.54372	299.896	324.1	5.4	Up
M300T420	8.52288e+06	6.54459e+06	58.77	4.4301e+06	3.98599e+06	28.17	1.92	0.94	0.025974	1.59	0.257334	1.35546	299.699	420	7	Up
M300T627	3.60424e+06	3.66013e+06	49.51	1.16948e+06	1.09766e+06	89.8	3.08	1.62	0.025974	1.59	0.257334	1.76757	300.217	626.5	10.4	Up
M302T756	4.24234e+06	2.89813e+06	107.72	977640	1.00569e+06	81.97	4.34	2.12	0.025974	1.59	0.257334	1.50972	302.268	756.3	12.6	Up
M303T109	3.58834e+08	3.47503e+08	29.19	2.07165e+08	1.96617e+08	48.89	1.73	0.79	0.0411255	1.39	0.29898	1.48847	303.118	109.3	1.8	Up
M303T74_2	7.17598e+06	4.67755e+06	95.76	963974	648181	112.73	7.44	2.9	0.025974	1.59	0.257334	1.69768	303.213	73.8	1.2	Up
M304T124	9.69481e+06	9.83352e+06	6.94	8.72486e+06	8.62457e+06	6.28	1.11	0.15	0.025974	1.59	0.257334	1.60376	304.149	124.1	2.1	Up
M304T306	7.26941e+06	7.38569e+06	14.08	3.267e+06	2.31316e+06	52.57	2.23	1.15	0.0021645	2.66	0.166089	1.93324	304.149	305.5	5.1	Up
M304T641	995317	906529	51.04	204261	65780.9	154.68	4.87	2.28	0.0151515	1.82	0.222993	2.05793	304.211	641.1	10.7	Up
M306T384	2.17219e+06	2.24466e+06	15.59	1.39426e+06	1.58608e+06	33.98	1.56	0.64	0.004329	2.36	0.175738	1.29738	306.164	384.3	6.4	Up
M307T406	1.79045e+07	1.9108e+07	47.49	5.8051e+06	4.7777e+06	97.61	3.08	1.62	0.0151515	1.82	0.222993	1.84292	307.178	406.4	6.8	Up
M308T304	7.89618e+06	6.38935e+06	79.09	3.02202e+06	3.16727e+06	74.36	2.61	1.39	0.025974	1.59	0.257334	1.68317	307.581	304	5.1	Up
M308T421	1.04689e+06	962425	47.72	324559	129000	107.32	3.23	1.69	0.025974	1.59	0.257334	2.0249	308.171	421.3	7	Up
M308T909	2.13667e+08	2.09123e+08	44.55	1.1541e+08	1.23783e+08	37.39	1.85	0.89	0.0411255	1.39	0.29898	1.53664	308.294	909.3	15.2	Up
M309T286	441561	400025	60.62	147946	108864	90.18	2.98	1.58	0.025974	1.59	0.257334	1.80487	308.573	286.2	4.8	Up
M309T67	461593	327601	70.82	148849	190099	67.83	3.1	1.63	0.025974	1.59	0.257334	1.74975	309.221	66.6	1.1	Up
M310T342	1.01995e+06	928356	52.86	261929	224162	70.62	3.89	1.96	0.00865801	2.06	0.194614	2.00474	310.202	341.8	5.7	Up
M310T853	2.67254e+08	2.3508e+08	66.05	2.83612e+07	1.72636e+07	73.43	9.42	3.24	0.00865801	2.06	0.194614	1.93416	310.31	853.2	14.2	Up
M310T891	8.62155e+07	8.66039e+07	43.91	3.99639e+07	3.43298e+07	48.9	2.16	1.11	0.0411255	1.39	0.29898	1.70214	310.308	891.1	14.9	Up
M310T93	3.98229e+08	4.28651e+08	46.5	1.69686e+08	1.19354e+08	72.13	2.35	1.23	0.025974	1.59	0.257334	1.8275	310.113	92.7	1.5	Up
M310T935	1.0721e+07	1.18777e+07	50.98	4.28365e+06	4.54009e+06	90.69	2.5	1.32	0.0411255	1.39	0.29898	1.67032	310.199	935.3	15.6	Up
M311T100	2.3801e+07	2.29446e+07	13.51	1.91067e+07	1.89274e+07	4.21	1.25	0.32	0.0021645	2.66	0.166089	1.66048	311.052	99.8	1.7	Up
M312T75	3.28417e+06	3.54706e+06	56.48	1.25007e+06	1.28167e+06	74.62	2.63	1.39	0.0411255	1.39	0.29898	1.57945	312.177	74.8	1.2	Up
M313T313	1.50737e+06	1.58019e+06	43.69	756883	937357	82.01	1.99	0.99	0.0411255	1.39	0.29898	1.57941	313.17	313	5.2	Up
M313T328_2	2.83592e+06	2.8491e+06	31.86	1.15616e+06	868024	108.16	2.45	1.29	0.0411255	1.39	0.29898	1.76966	313.447	327.8	5.5	Up
M313T350	644863	635316	82.46	96086.2	31310.5	172.32	6.71	2.75	0.00865801	2.06	0.194614	1.84756	313.425	349.7	5.8	Up
M313T367	1.04674e+06	1.06985e+06	37.49	587680	540077	37.98	1.78	0.83	0.0411255	1.39	0.29898	1.67371	312.695	366.9	6.1	Up
M313T381	5.72818e+06	5.74737e+06	12.72	4.67896e+06	4.4467e+06	15.24	1.22	0.29	0.025974	1.59	0.257334	1.59826	313.121	380.7	6.3	Up
M313T855	2.27814e+06	2.15151e+06	49.98	561907	417138	91.87	4.05	2.02	0.00865801	2.06	0.194614	1.9026	313.329	854.9	14.2	Up
M314T190	2.49315e+07	2.49977e+07	10.1	2.12639e+07	2.04782e+07	9.46	1.17	0.23	0.025974	1.59	0.257334	1.2352	314.146	190.4	3.2	Up
M314T319_2	3.06536e+07	2.96207e+07	57.37	7.01572e+06	2.60867e+06	136.97	4.37	2.13	0.025974	1.59	0.257334	1.58249	314.168	319.3	5.3	Up
M314T606	768764	765641	64.11	146512	150229	68.95	5.25	2.39	0.0151515	1.82	0.222993	1.92901	314.196	606.1	10.1	Up
M314T678	2.4165e+07	2.53444e+07	32.16	8.27198e+06	4.48938e+06	127.47	2.92	1.55	0.025974	1.59	0.257334	1.81011	314.233	677.6	11.3	Up
M315T319_1	3.15822e+06	2.28673e+06	78.89	634461	458703	92.82	4.98	2.32	0.00865801	2.06	0.194614	1.64	314.668	319.2	5.3	Up
M315T429	2.38491e+06	2.22379e+06	45.86	1.26874e+06	1.68751e+06	64.29	1.88	0.91	0.0411255	1.39	0.29898	1.65211	315.202	428.7	7.1	Up
M316T375_2	1.0409e+06	1.01887e+06	7.25	807203	825025	13.49	1.29	0.37	0.0021645	2.66	0.166089	1.56646	315.865	375	6.2	Up
M317T374	8.53983e+06	9.3995e+06	60.23	1.75363e+06	1.36275e+06	100.37	4.87	2.28	0.025974	1.59	0.257334	1.96923	316.694	373.9	6.2	Up
M317T945	9.05264e+06	9.50086e+06	64.32	1.91696e+06	1.6646e+06	64.94	4.72	2.24	0.025974	1.59	0.257334	1.94954	317.232	944.8	15.7	Up
M318T321	1.18993e+06	1.08523e+06	53.96	600673	593640	43.48	1.98	0.99	0.025974	1.59	0.257334	1.356	318.235	321.1	5.4	Up
M318T352	5.58899e+06	3.81122e+06	77.42	1.18276e+06	379174	160.89	4.73	2.24	0.025974	1.59	0.257334	1.99417	318.148	351.8	5.9	Up
M319T344	1.98662e+06	1.89732e+06	90.11	340963	156773	143.93	5.83	2.54	0.025974	1.59	0.257334	1.78033	318.675	343.8	5.7	Up
M319T356	1.0537e+06	1.20775e+06	50.15	387540	109494	137.83	2.72	1.44	0.025974	1.59	0.257334	1.74034	319.034	355.5	5.9	Up
M319T363	2.01784e+06	1.91839e+06	63.77	356443	123106	151.54	5.66	2.5	0.0151515	1.82	0.222993	1.90994	318.909	362.7	6	Up
M319T432_2	2.08261e+06	1.84608e+06	49.84	378138	321630	52.07	5.51	2.46	0.0021645	2.66	0.166089	2.15095	318.851	431.5	7.2	Up
M319T752	1.56199e+07	1.62133e+07	72.29	2.8513e+06	1.79694e+06	74.89	5.48	2.45	0.0411255	1.39	0.29898	1.83206	318.656	752.3	12.5	Up
M319T86	7.71916e+06	7.59485e+06	41.13	1.98722e+06	881126	133.48	3.88	1.96	0.0151515	1.82	0.222993	2.10405	319.16	86.3	1.4	Up
M321T117	2.32244e+06	1.09025e+06	104.41	105046	88571.9	76.44	22.11	4.47	0.0021645	2.66	0.166089	1.91081	320.973	116.8	1.9	Up
M321T341	2.6992e+06	1.97935e+06	99.48	434952	160856	113.63	6.21	2.63	0.0151515	1.82	0.222993	1.78199	320.52	341.3	5.7	Up
M321T895	1.2264e+07	1.09722e+07	49.22	3.72902e+06	3.05389e+06	78.52	3.29	1.72	0.0151515	1.82	0.222993	1.83577	321.241	894.6	14.9	Up
M322T343	2.54948e+06	2.5435e+06	46.33	941492	1.24719e+06	74.37	2.71	1.44	0.025974	1.59	0.257334	1.60813	322.437	343.5	5.7	Up
M322T632	651676	662479	42.56	267118	275880	82.21	2.44	1.29	0.025974	1.59	0.257334	1.72145	322.241	631.7	10.5	Up
M323T151	1.73198e+06	1.66329e+06	50.76	547078	448989	102.82	3.17	1.66	0.025974	1.59	0.257334	1.79702	322.59	151.3	2.5	Up
M323T325	1.71948e+06	1.36682e+06	67.93	277677	181752	90.87	6.19	2.63	0.0021645	2.66	0.166089	2.00585	323.19	325.4	5.4	Up
M323T837_1	1.11288e+08	1.07239e+08	52.98	5.11062e+07	4.40823e+07	57.88	2.18	1.12	0.0411255	1.39	0.29898	1.61048	323.257	837.4	14	Up
M325T366_2	1.43822e+06	1.41979e+06	53.44	364924	184255	105.08	3.94	1.98	0.00865801	2.06	0.194614	1.93501	324.987	365.6	6.1	Up
M326T366	3.73434e+06	3.75509e+06	40.49	1.0944e+06	752858	107.88	3.41	1.77	0.0151515	1.82	0.222993	1.64502	325.667	366.4	6.1	Up
M327T391_2	772660	608198	107.62	62144.3	40714.6	93.17	12.43	3.64	0.0411255	1.39	0.29898	1.65217	327.17	390.9	6.5	Up
M328T692	1.3798e+06	1.47193e+06	38.23	545553	541098	92.81	2.53	1.34	0.0151515	1.82	0.222993	1.77927	328.211	691.8	11.5	Up
M329T360_2	2.22478e+06	1.80357e+06	52.12	591859	235876	153.92	3.76	1.91	0.025974	1.59	0.257334	1.81795	329.498	359.7	6	Up
M329T878	1.15037e+07	1.14983e+07	45.28	4.06397e+06	3.52086e+06	81.46	2.83	1.5	0.0151515	1.82	0.222993	1.88035	329.248	877.7	14.6	Up
M330T489	1.61462e+07	1.29895e+07	54.74	5.96429e+06	5.93855e+06	28.4	2.71	1.44	0.0021645	2.66	0.166089	1.90704	330.227	489.4	8.2	Up
M332T346_2	5.53373e+06	5.24753e+06	43.84	1.86068e+06	1.42941e+06	89.11	2.97	1.57	0.0151515	1.82	0.222993	1.96672	332.395	345.9	5.8	Up
M332T753	2.66637e+07	2.62623e+07	33.63	1.16652e+07	8.16244e+06	85.13	2.29	1.19	0.0411255	1.39	0.29898	1.85795	332.315	753.3	12.6	Up
M332T802	1.05438e+06	1.15922e+06	44.29	294642	254012	82.11	3.58	1.84	0.0151515	1.82	0.222993	1.9785	332.342	801.6	13.4	Up
M333T487_1	1.58873e+07	1.52083e+07	51.92	6.41592e+06	3.40936e+06	114.72	2.48	1.31	0.025974	1.59	0.257334	1.65626	332.871	486.8	8.1	Up
M333T487_2	2.11147e+06	1.99614e+06	76.42	544186	238984	136.93	3.88	1.96	0.025974	1.59	0.257334	1.70664	333.204	486.8	8.1	Up
M333T614	761011	682483	52.73	204170	146306	107.54	3.73	1.9	0.0151515	1.82	0.222993	1.97884	333.206	613.5	10.2	Up
M333T71	2.36316e+06	2.39463e+06	5.64	1.9768e+06	1.96033e+06	6.69	1.2	0.26	0.0021645	2.66	0.166089	1.76983	332.964	71.2	1.2	Up
M334T364	1.69896e+07	1.36267e+07	68.55	7.57565e+06	8.65843e+06	67.54	2.24	1.17	0.0411255	1.39	0.29898	1.75894	334.168	364.1	6.1	Up
M334T365_4	880121	860711	12.88	729446	720210	8.53	1.21	0.27	0.0151515	1.82	0.222993	1.39184	333.983	364.8	6.1	Up
M335T349	1.63887e+07	9.71188e+06	110.21	4.30835e+06	4.50284e+06	88.56	3.8	1.93	0.0151515	1.82	0.222993	1.67584	334.708	348.5	5.8	Up
M335T582	3.55726e+06	3.68262e+06	53.24	1.40761e+06	1.74471e+06	77.28	2.53	1.34	0.025974	1.59	0.257334	1.6286	335.236	581.7	9.7	Up
M336T392	1.27314e+06	1.38289e+06	34.7	695214	683384	54.4	1.83	0.87	0.0411255	1.39	0.29898	1.52265	336.211	392.3	6.5	Up
M336T742	1.97218e+07	1.56498e+07	72.4	8.06416e+06	8.14971e+06	38.5	2.45	1.29	0.025974	1.59	0.257334	1.52059	336.274	741.7	12.4	Up
M336T758	1.30338e+07	1.37178e+07	50.85	4.33363e+06	1.93005e+06	143.46	3.01	1.59	0.025974	1.59	0.257334	2.0104	336.26	757.5	12.6	Up
M336T777	1.2332e+06	1.38845e+06	38.49	589824	674292	67.89	2.09	1.06	0.025974	1.59	0.257334	1.67621	336.224	776.8	12.9	Up
M336T941	3.45877e+08	2.49932e+08	71.89	1.09085e+08	8.40713e+07	92.97	3.17	1.66	0.0151515	1.82	0.222993	1.9289	336.326	941.4	15.7	Up
M337T378	3.74223e+06	3.59388e+06	39.87	1.82149e+06	1.86583e+06	63.26	2.05	1.04	0.025974	1.59	0.257334	1.88492	337.198	378	6.3	Up
M337T701_2	251019	239128	62.38	92868.4	106473	68.24	2.7	1.43	0.0411255	1.39	0.29898	1.25312	337.248	701.2	11.7	Up
M337T802	5.86056e+06	4.98299e+06	59.89	2.41811e+06	2.8846e+06	53.58	2.42	1.28	0.025974	1.59	0.257334	1.35973	337.237	801.7	13.4	Up
M337T867	1.78684e+08	1.19518e+08	90.47	3.77781e+07	2.82397e+07	84.16	4.73	2.24	0.00865801	2.06	0.194614	1.872	337.293	867.5	14.5	Up
M337T967	6.62947e+06	4.88742e+06	76.63	2.33345e+06	1.76729e+06	101.93	2.84	1.51	0.0411255	1.39	0.29898	1.82831	337.293	967.4	16.1	Up
M338T869	2.89481e+07	2.04026e+07	72.31	1.04978e+07	8.26231e+06	96.47	2.76	1.46	0.025974	1.59	0.257334	1.89951	338.344	868.7	14.5	Up
M338T909	1.1649e+08	1.22155e+08	82.42	6.8969e+06	2.24511e+06	181.19	16.89	4.08	0.00865801	2.06	0.194614	2.11131	338.267	909.1	15.2	Up
M338T919_2	7.5689e+08	5.01507e+08	96.59	1.47175e+08	1.03792e+08	84.34	5.14	2.36	0.00865801	2.06	0.194614	1.94332	338.351	918.8	15.3	Up
M339T296	1.64588e+06	1.11781e+06	69.23	656114	689650	43.46	2.51	1.33	0.025974	1.59	0.257334	1.46029	338.559	295.6	4.9	Up
M339T622	162055	174042	63.82	33923	23547.1	109.78	4.78	2.26	0.025974	1.59	0.257334	1.45843	339.266	621.5	10.4	Up
M339T896	1.346e+07	1.37205e+07	40.68	4.99994e+06	5.68734e+06	42.78	2.69	1.43	0.004329	2.36	0.175738	2.05744	339.207	895.6	14.9	Up
M341T819	2.89612e+06	2.23843e+06	85.72	799678	840115	83.14	3.62	1.86	0.0151515	1.82	0.222993	1.6449	341.303	819	13.7	Up
M341T874	6.00326e+06	6.47151e+06	43.43	3.32161e+06	3.6624e+06	66.97	1.81	0.85	0.0411255	1.39	0.29898	1.47146	341.258	873.9	14.6	Up
M341T957	2.58186e+07	2.16143e+07	45.11	9.47865e+06	8.29774e+06	53.59	2.72	1.45	0.00865801	2.06	0.194614	2.05144	341.266	956.9	15.9	Up
M342T445	5.22259e+06	4.63546e+06	72.52	1.6397e+06	1.13832e+06	99.01	3.19	1.67	0.025974	1.59	0.257334	1.90798	342.21	444.7	7.4	Up
M342T531	9.61254e+06	6.96209e+06	95.31	2.58113e+06	2.12184e+06	48.56	3.72	1.9	0.0151515	1.82	0.222993	1.64082	342.215	530.6	8.8	Up
M342T828	2.34797e+07	2.16861e+07	79.38	5.72296e+06	4.38615e+06	75.98	4.1	2.04	0.00865801	2.06	0.194614	1.91772	342.335	828.3	13.8	Up
M343T342	1.75727e+06	1.73083e+06	73.04	163355	160452	37.1	10.76	3.43	0.00865801	2.06	0.194614	2.00486	342.673	342.2	5.7	Up
M343T752	1.01681e+06	852623	67.02	318315	357640	48.38	3.19	1.68	0.025974	1.59	0.257334	1.55645	343.187	751.6	12.5	Up
M343T940	2.25151e+06	2.27268e+06	55.16	582800	279499	121.94	3.86	1.95	0.00865801	2.06	0.194614	1.88892	343.211	940.2	15.7	Up
M344T397_2	6.27704e+06	7.08112e+06	45.63	2.83005e+06	2.58979e+06	101.64	2.22	1.15	0.0411255	1.39	0.29898	1.49137	343.819	396.8	6.6	Up
M345T286	302237	246112	89.96	57698.8	18182.8	158.09	5.24	2.39	0.0151515	1.82	0.222993	1.89082	345.159	286.2	4.8	Up
M345T477_2	1.62661e+06	1.66213e+06	26.38	605336	318484	115.04	2.69	1.43	0.025974	1.59	0.257334	1.83772	345.224	477.5	8	Up
M345T811	211728	129388	106.15	42335.2	30372.1	62.82	5	2.32	0.0411255	1.39	0.29898	1.38391	345.318	811.1	13.5	Up
M346T319	836544	971721	60.72	233127	146431	123.14	3.59	1.84	0.0411255	1.39	0.29898	1.6535	346.189	319.1	5.3	Up
M346T527_2	6.02195e+06	6.39589e+06	46.94	2.26733e+06	1.96242e+06	83.12	2.66	1.41	0.0411255	1.39	0.29898	1.7741	346.202	526.6	8.8	Up
M346T785	662565	549871	45.39	228525	202824	90.16	2.9	1.54	0.025974	1.59	0.257334	1.94589	346.272	784.5	13.1	Up
M346T845	2.88318e+06	2.69579e+06	62.29	494477	485650	41.9	5.83	2.54	0.0021645	2.66	0.166089	2.15648	346.229	844.6	14.1	Up
M347T454_1	3.39695e+06	2.13728e+06	108.82	629504	340172	112.33	5.4	2.43	0.0411255	1.39	0.29898	1.75317	346.533	454	7.6	Up
M347T753	451473	391479	62.07	122476	95754	87.65	3.69	1.88	0.0151515	1.82	0.222993	1.89929	347.297	753.1	12.6	Up
M348T192	1.46152e+08	1.58923e+08	25.54	3.34805e+07	2.05503e+07	93	4.37	2.13	0.004329	2.36	0.175738	1.76381	348.081	192.4	3.2	Up
M348T210	1.75595e+08	1.97454e+08	25.28	3.78815e+07	2.96182e+07	81.63	4.64	2.21	0.004329	2.36	0.175738	1.75751	348.08	209.7	3.5	Up
M349T119	1.645e+06	1049712	84.73	585984	475439	49.23	2.81	1.49	0.0411255	1.39	0.29898	1.6368	348.565	118.8	2	Up
M349T382	2.48683e+06	1.91849e+06	68.45	739882	554543	98	3.36	1.75	0.025974	1.59	0.257334	1.61142	348.723	382.1	6.4	Up
M349T406	7.33068e+06	5.20146e+06	84.32	2.39002e+06	2.06514e+06	65.96	3.07	1.62	0.025974	1.59	0.257334	1.56849	349.187	405.8	6.8	Up
M349T423_2	5.18604e+06	5.2131e+06	44.67	2.46651e+06	3.0746e+06	77.93	2.1	1.07	0.025974	1.59	0.257334	1.59371	349.199	422.9	7	Up
M349T471	2.15639e+06	2.25778e+06	50.34	657503	589101	104.17	3.28	1.71	0.025974	1.59	0.257334	1.77198	349.201	470.5	7.8	Up
M350T372_1	1.11871e+07	1.14534e+07	33.96	3.94946e+06	2.67995e+06	101.52	2.83	1.5	0.0151515	1.82	0.222993	1.70711	349.717	372.3	6.2	Up
M351T303	921217	847219	43.78	386980	268906	70.57	2.38	1.25	0.0151515	1.82	0.222993	1.97141	350.602	302.7	5	Up
M351T406_4	4.03167e+06	3.67283e+06	62.35	1.32907e+06	990823	101.73	3.03	1.6	0.0411255	1.39	0.29898	1.73265	351.199	405.8	6.8	Up
M351T408	1.59137e+07	1.74165e+07	31.59	7.958e+06	7.14724e+06	34.16	2	1	0.0151515	1.82	0.222993	1.86287	351.243	408.3	6.8	Up
M351T78	1.5478e+06	1.58509e+06	31.89	869694	815455	57.48	1.78	0.83	0.025974	1.59	0.257334	1.4901	351.172	78.4	1.3	Up
M351T792	1.53549e+06	1.58325e+06	46.71	594527	696381	78.87	2.58	1.37	0.025974	1.59	0.257334	1.68945	351.322	792	13.2	Up
M351T844	2.26047e+06	2.26264e+06	45.23	833833	986614	77.85	2.71	1.44	0.025974	1.59	0.257334	1.7286	351.3	843.9	14.1	Up
M352T118	1.23835e+06	1.13265e+06	41.89	513031	550022	40.81	2.41	1.27	0.00865801	2.06	0.194614	1.90415	352.138	117.8	2	Up
M352T347_1	2.87177e+06	2.55079e+06	38.92	1.04071e+06	762329	78.23	2.76	1.46	0.0151515	1.82	0.222993	1.97925	351.68	346.6	5.8	Up
M352T364	645791	640712	31.9	258193	277276	40.64	2.5	1.32	0.0021645	2.66	0.166089	2.03223	352.122	363.8	6.1	Up
M353T109	2.11269e+06	1.99688e+06	77.29	509040	313925	108.05	4.15	2.05	0.025974	1.59	0.257334	1.73252	353.191	108.8	1.8	Up
M353T359	2.35266e+06	1.96368e+06	43.71	980227	1.12656e+06	57.76	2.4	1.26	0.0151515	1.82	0.222993	1.54453	353.189	358.6	6	Up
M353T469_1	2.17702e+07	1.80681e+07	53.19	8.46163e+06	6.43962e+06	70.14	2.57	1.36	0.0151515	1.82	0.222993	1.93713	352.668	468.9	7.8	Up
M353T831	7.77774e+06	6.88716e+06	51	2.44974e+06	2.42862e+06	99.42	3.17	1.67	0.0411255	1.39	0.29898	1.85194	353.269	831.4	13.9	Up
M353T975	3.07922e+06	2.62754e+06	37.24	1.33388e+06	1.53677e+06	40.94	2.31	1.21	0.0021645	2.66	0.166089	1.88176	353.182	975.5	16.3	Up
M354T297_2	1.3473e+07	9.29622e+06	92.01	2.02089e+06	179754	219.82	6.67	2.74	0.025974	1.59	0.257334	2.05598	354.018	297.3	5	Up
M354T323_2	1.30581e+06	1.14412e+06	80.94	303236	276589	84.44	4.31	2.11	0.0411255	1.39	0.29898	1.31376	354.408	322.9	5.4	Up
M354T701	669920	516680	51.95	127340	85164.9	112.2	5.26	2.4	0.004329	2.36	0.175738	2.11466	354.264	701.1	11.7	Up
M355T463_1	3.4733e+06	2.293e+06	90.15	1.07022e+06	1.06738e+06	43.54	3.25	1.7	0.004329	2.36	0.175738	1.55218	354.69	463.1	7.7	Up
M356T343	2.64419e+06	1.70319e+06	99.28	591099	638807	61.12	4.47	2.16	0.0021645	2.66	0.166089	1.6446	355.699	343.5	5.7	Up
M357T414	1.46301e+07	1.60411e+07	39.51	6.76936e+06	6.71047e+06	79.09	2.16	1.11	0.0411255	1.39	0.29898	1.61474	357.23	413.8	6.9	Up
M357T421_1	1.64132e+07	1.46077e+07	46.13	3.05014e+06	3.06205e+06	87.88	5.38	2.43	0.0021645	2.66	0.166089	2.05343	357.211	421	7	Up
M357T506_1	2.08563e+07	2.12509e+07	34.19	7.38931e+06	7.20256e+06	9.13	2.82	1.5	0.0021645	2.66	0.166089	2.09475	357.214	505.7	8.4	Up
M358T580	7.26693e+06	6.87766e+06	23.69	3.16188e+06	3.38665e+06	55.88	2.3	1.2	0.0021645	2.66	0.166089	1.92902	358.258	580	9.7	Up
M358T764	4.50673e+06	4.50309e+06	30.55	1.76484e+06	1.65462e+06	82.26	2.55	1.35	0.0151515	1.82	0.222993	1.81362	358.258	764.2	12.7	Up
M359T111	4.79706e+06	5.26704e+06	35.31	2.65883e+06	2.63714e+06	49.16	1.8	0.85	0.0411255	1.39	0.29898	1.48873	359.202	111.5	1.9	Up
M359T362	2.45149e+06	2.31409e+06	32.02	1.17394e+06	891044	47.39	2.09	1.06	0.0151515	1.82	0.222993	1.68082	358.947	361.8	6	Up
M359T408_1	3.13825e+06	2.88952e+06	57.02	1.21537e+06	1.02207e+06	98.39	2.58	1.37	0.0151515	1.82	0.222993	1.86242	358.685	407.8	6.8	Up
M359T420	1.14491e+06	1.12437e+06	11.08	864949	915153	23.97	1.32	0.4	0.00865801	2.06	0.194614	1.35398	358.712	420.5	7	Up
M359T580	1.21797e+06	1.3647e+06	44.76	515398	551927	72.62	2.36	1.24	0.0411255	1.39	0.29898	1.73798	359.262	580	9.7	Up
M359T717	8.10476e+06	7.90154e+06	47.08	3.46627e+06	3.50953e+06	67.63	2.34	1.23	0.0411255	1.39	0.29898	1.70567	359.253	717	11.9	Up
M360T876_2	1.94639e+08	1.92343e+08	50.23	4.12787e+07	1.38115e+07	126.91	4.72	2.24	0.0151515	1.82	0.222993	2.09777	360.251	875.7	14.6	Up
M361T307	3.71589e+06	3.94944e+06	47.22	1.5039e+06	1.05031e+06	89.3	2.47	1.31	0.0411255	1.39	0.29898	1.65788	360.871	307.3	5.1	Up
M361T355	2.75762e+06	2.53635e+06	58.23	676542	434204	72.56	4.08	2.03	0.0151515	1.82	0.222993	2.06458	360.536	355.3	5.9	Up
M361T365	6.36107e+06	3.2531e+06	128.06	797831	95622.3	220.44	7.97	3	0.025974	1.59	0.257334	1.87633	361.172	365.3	6.1	Up
M361T686	1.30559e+06	1.29482e+06	47.01	305722	81222.6	138.67	4.27	2.09	0.025974	1.59	0.257334	2.04972	361.296	686.1	11.4	Up
M361T746	4.58675e+06	4.72968e+06	40.27	1.98531e+06	1.95992e+06	23.3	2.31	1.21	0.0411255	1.39	0.29898	1.78922	361.273	745.9	12.4	Up
M361T830	9.78665e+06	1.04284e+07	43.66	2.14654e+06	368267	167.81	4.56	2.19	0.00865801	2.06	0.194614	2.09964	361.314	830	13.8	Up
M362T381	1.734e+06	1.68305e+06	54.1	438852	292342	78.96	3.95	1.98	0.00865801	2.06	0.194614	2.07581	361.595	381.4	6.4	Up
M362T466_3	2.33953e+07	2.02971e+07	43.42	1.35609e+07	1.13784e+07	42.26	1.73	0.79	0.0411255	1.39	0.29898	1.58643	362.462	466	7.8	Up
M362T736_2	9.57759e+06	7.82287e+06	45.36	5.08102e+06	5.07383e+06	64.35	1.88	0.91	0.0411255	1.39	0.29898	1.28926	362.338	735.9	12.3	Up
M363T198	4.03275e+06	3.40706e+06	47.01	1.42756e+06	1.16393e+06	66.17	2.82	1.5	0.0151515	1.82	0.222993	1.8635	363.154	197.6	3.3	Up
M363T348	677780	620558	60.53	239556	209831	42.17	2.83	1.5	0.0411255	1.39	0.29898	1.56341	362.738	348	5.8	Up
M363T362_1	5.19525e+06	4.37737e+06	67.91	1.51082e+06	1.19633e+06	70.2	3.44	1.78	0.0411255	1.39	0.29898	1.86848	362.698	362	6	Up
M363T442	471233	458742	61.52	148974	123856	76.21	3.16	1.66	0.0411255	1.39	0.29898	1.86846	362.523	442.2	7.4	Up
M363T824	1.52886e+07	1.32032e+07	69.22	6.21475e+06	6.46289e+06	56.46	2.46	1.3	0.0411255	1.39	0.29898	1.49049	363.252	823.7	13.7	Up
M363T853	1.69972e+06	1.5891e+06	40.43	589298	299404	135.64	2.88	1.53	0.0411255	1.39	0.29898	1.78921	363.372	852.9	14.2	Up
M363T94	9.26122e+06	7.69412e+06	56.83	3.17955e+06	2.70732e+06	77.32	2.91	1.54	0.0151515	1.82	0.222993	1.8825	363.235	94.4	1.6	Up
M363T975_2	2.11117e+07	2.14103e+07	34.22	8.66281e+06	8.59435e+06	55.38	2.44	1.29	0.0151515	1.82	0.222993	1.99782	363.175	974.6	16.2	Up
M364T105	2.48923e+06	2.49453e+06	38.28	742464	519341	88.38	3.35	1.75	0.00865801	2.06	0.194614	1.90516	364.19	105.4	1.8	Up
M364T438_1	1.43298e+07	1.5939e+07	40.01	4.07047e+06	3.67894e+06	59.18	3.52	1.82	0.004329	2.36	0.175738	2.00094	363.642	438.2	7.3	Up
M366T423	2.54045e+06	2.34922e+06	67.24	980317	790041	85.43	2.59	1.37	0.0411255	1.39	0.29898	1.5096	366.165	422.9	7	Up
M366T493	1.15101e+06	740532	93.57	257720	205782	52.63	4.47	2.16	0.00865801	2.06	0.194614	1.935	365.72	493.3	8.2	Up
M366T685	2.06135e+06	1.6133e+06	59.36	949479	1.01649e+06	51.2	2.17	1.12	0.0411255	1.39	0.29898	1.83368	366.157	685.1	11.4	Up
M367T341_2	1.52533e+06	1.29745e+06	50.15	699273	719625	67.8	2.18	1.13	0.025974	1.59	0.257334	1.80431	367.204	341.1	5.7	Up
M367T437_1	1.7643e+07	9.52713e+06	111.78	3.06103e+06	2.54316e+06	99.18	5.76	2.53	0.025974	1.59	0.257334	1.76908	366.719	437.4	7.3	Up
M368T363_2	1.21904e+06	846123	67.08	488551	429364	43.34	2.5	1.32	0.0151515	1.82	0.222993	1.87026	368.229	363.1	6.1	Up
M368T385	1.56899e+07	1.08559e+07	91.4	3.02423e+06	2.1705e+06	109.43	5.19	2.38	0.00865801	2.06	0.194614	1.84264	368.153	384.7	6.4	Up
M368T79	5.52355e+06	5.80538e+06	46.97	2.70865e+06	2.5023e+06	69.63	2.04	1.03	0.0411255	1.39	0.29898	1.63232	367.962	78.7	1.3	Up
M369T119	1.07728e+08	1.09374e+08	57.97	2.13893e+07	1.31491e+07	95.6	5.04	2.33	0.0151515	1.82	0.222993	1.86559	369.348	119.1	2	Up
M369T476_2	2.60193e+06	2.29509e+06	32.76	1.53724e+06	1.52544e+06	33.74	1.69	0.76	0.025974	1.59	0.257334	1.60837	369.343	475.7	7.9	Up
M369T622	3.18628e+06	3.05475e+06	25.95	1.77469e+06	2.00678e+06	45.7	1.8	0.84	0.0411255	1.39	0.29898	1.3853	369.342	622.3	10.4	Up
M369T640	3.01144e+06	2.61163e+06	32.29	2.26672e+06	2.18307e+06	14.84	1.33	0.41	0.025974	1.59	0.257334	1.0621	369.361	639.7	10.7	Up
M369T832	2.89745e+07	3.32861e+07	43.43	5.17883e+06	4.53287e+06	84.86	5.59	2.48	0.00865801	2.06	0.194614	1.80046	369.342	832	13.9	Up
M371T314	564893	563527	75.62	178628	97006	125.03	3.16	1.66	0.0411255	1.39	0.29898	1.44938	371.107	314.5	5.2	Up
M371T413	4.84723e+06	5.52154e+06	33.98	1.40309e+06	1.11557e+06	63.71	3.45	1.79	0.004329	2.36	0.175738	1.81695	370.736	412.9	6.9	Up
M371T423_1	1.00779e+07	1.0018e+07	62.64	3.32991e+06	3.45011e+06	88.77	3.03	1.6	0.0411255	1.39	0.29898	1.70248	370.603	423.5	7.1	Up
M371T450_2	5.8377e+07	4.46538e+07	78.82	8.81555e+06	8.49846e+06	62.2	6.62	2.73	0.004329	2.36	0.175738	1.91179	371.231	450.5	7.5	Up
M371T472	3.10808e+06	3.39214e+06	36.15	1.8376e+06	1.66158e+06	32.12	1.69	0.76	0.025974	1.59	0.257334	1.17667	370.704	472.1	7.9	Up
M371T690	324641	289528	71.97	106363	94851.2	103.83	3.05	1.61	0.0411255	1.39	0.29898	1.70238	371.3	690.2	11.5	Up
M372T325	677750	637276	79.19	209067	72777.7	171.42	3.24	1.7	0.0411255	1.39	0.29898	1.73237	371.878	325.5	5.4	Up
M372T405_1	2.36908e+06	1.57201e+06	88.7	433782	335794	104.47	5.46	2.45	0.00865801	2.06	0.194614	1.82604	371.562	405.3	6.8	Up
M372T725	1.52383e+06	1.59138e+06	67.88	245415	176852	114.94	6.21	2.63	0.0151515	1.82	0.222993	1.98084	372.292	725	12.1	Up
M372T939	3.24788e+06	3.32429e+06	35.79	2.04644e+06	2.02769e+06	37.54	1.59	0.67	0.0411255	1.39	0.29898	1.63805	372.1	938.5	15.6	Up
M373T917	9.3939e+06	8.1101e+06	48.63	3.96879e+06	2.54852e+06	84.05	2.37	1.24	0.025974	1.59	0.257334	1.68823	373.342	916.9	15.3	Up
M374T150	1.09025e+08	5.30852e+07	113.24	1.65805e+07	2.01854e+06	218.87	6.58	2.72	0.025974	1.59	0.257334	1.96101	374.121	149.5	2.5	Up
M374T218	1.38952e+07	1.42055e+07	57.11	7.11244e+06	9.21281e+06	77.98	1.95	0.97	0.0411255	1.39	0.29898	1.29965	374.12	218.3	3.6	Up
M374T408	4.90015e+06	4.38543e+06	50.98	2.57042e+06	2.34577e+06	44.04	1.91	0.93	0.0411255	1.39	0.29898	1.7838	374.207	407.8	6.8	Up
M374T414	1.16622e+06	876793	62.5	536121	452828	62.52	2.18	1.12	0.025974	1.59	0.257334	1.615	374.283	413.7	6.9	Up
M374T485	1.0314e+07	7.73942e+06	66.5	3.71616e+06	2.7396e+06	77.63	2.78	1.47	0.0411255	1.39	0.29898	1.89538	374.227	484.8	8.1	Up
M374T591_1	2.63219e+07	1.16755e+07	114.53	3.55267e+06	527757	217.09	7.41	2.89	0.025974	1.59	0.257334	2.0357	374.167	591.3	9.9	Up
M374T758	1.00962e+06	873409	53.58	364187	323872	64.77	2.77	1.47	0.0151515	1.82	0.222993	1.92227	374.22	758.2	12.6	Up
M374T767	970982	661947	61.02	250161	173087	82.61	3.88	1.96	0.00865801	2.06	0.194614	1.95773	374.22	767	12.8	Up
M374T802_2	6.40687e+06	6.20881e+06	38.66	2.971e+06	2.53761e+06	41.53	2.16	1.11	0.0151515	1.82	0.222993	1.74218	374.373	801.9	13.4	Up
M374T812	993472	845634	62.74	141008	86569.3	101.94	7.05	2.82	0.00865801	2.06	0.194614	1.90298	374.288	812.2	13.5	Up
M375T364_1	6.94215e+07	7.50552e+07	52.94	2.57292e+07	1.65644e+07	85.82	2.7	1.43	0.025974	1.59	0.257334	1.66956	375.22	364.4	6.1	Up
M375T474	2.31472e+06	2.14601e+06	41.8	842557	694314	46.09	2.75	1.46	0.004329	2.36	0.175738	2.07516	375.201	473.5	7.9	Up
M375T904	5.30634e+07	5.47451e+07	51.12	1.15051e+07	8.87278e+06	92.02	4.61	2.21	0.0151515	1.82	0.222993	1.73604	375.32	903.8	15.1	Up
M376T318	7.50707e+06	6.7e+06	48.25	1.71536e+06	407352	136.23	4.38	2.13	0.00865801	2.06	0.194614	2.00984	376.219	318.1	5.3	Up
M376T416_2	5.49535e+06	3.95181e+06	73.69	1.54317e+06	572897	131.27	3.56	1.83	0.025974	1.59	0.257334	1.96163	376.216	416	6.9	Up
M376T812	6.35245e+07	6.13275e+07	46.26	2.30361e+07	2.15065e+07	64.91	2.76	1.46	0.025974	1.59	0.257334	1.94886	376.311	811.9	13.5	Up
M376T941	1.45513e+08	1.30189e+08	52.87	3.88194e+07	3.32139e+07	93.28	3.75	1.91	0.0151515	1.82	0.222993	2.01139	376.317	941.4	15.7	Up
M377T352	3.46795e+06	3.35105e+06	91.59	491823	228003	157.74	7.05	2.82	0.025974	1.59	0.257334	1.82506	377.174	351.9	5.9	Up
M377T361_1	4.039e+06	4.08078e+06	38.45	555846	533281	48.2	7.27	2.86	0.0021645	2.66	0.166089	2.15794	376.657	361.1	6	Up
M377T361_2	557169	419675	96.69	148524	67590.8	132.16	3.75	1.91	0.0411255	1.39	0.29898	1.80846	377.158	360.9	6	Up
M377T942	5.89538e+07	5.53644e+07	54.27	2.68199e+07	1.70167e+07	74.72	2.2	1.14	0.0411255	1.39	0.29898	1.71063	377.321	941.5	15.7	Up
M378T117	1.79981e+07	1.85068e+07	44.1	7.10984e+06	5.82686e+06	55.05	2.53	1.34	0.025974	1.59	0.257334	1.91382	378.114	116.9	1.9	Up
M378T319	1.1886e+07	1.11147e+07	46.57	3.26245e+06	2457805	81.01	3.64	1.87	0.00865801	2.06	0.194614	1.95868	378.131	318.7	5.3	Up
M378T587_1	1.23818e+07	1.1124e+07	58.78	5.28259e+06	5.26117e+06	29.01	2.34	1.23	0.0411255	1.39	0.29898	1.63737	378.236	586.5	9.8	Up
M378T904_1	6.09123e+07	5.97581e+07	47.92	2.15087e+07	2.04876e+07	54.36	2.83	1.5	0.025974	1.59	0.257334	1.48022	378.271	904.2	15.1	Up
M379T407	990230	1.01998e+06	46.5	336494	310758	105.19	2.94	1.56	0.0411255	1.39	0.29898	1.6862	378.679	407.3	6.8	Up
M379T930	2.6941e+07	2.27442e+07	61.77	7.2288e+06	4.80942e+06	96.79	3.73	1.9	0.0151515	1.82	0.222993	1.96304	379.282	930.3	15.5	Up
M380T777	3.34535e+06	3.56013e+06	56.04	1.04054e+06	852825	96.42	3.22	1.68	0.0411255	1.39	0.29898	1.83434	380.277	777.1	13	Up
M381T318	1.96895e+06	1.7897e+06	106.98	252366	119117	95.62	7.8	2.96	0.0411255	1.39	0.29898	1.29391	380.867	318.5	5.3	Up
M382T418_2	5.48733e+06	3.64983e+06	95.31	843912	315813	139.68	6.5	2.7	0.00865801	2.06	0.194614	1.96752	381.704	418.3	7	Up
M382T754	9.45471e+06	1.07475e+07	55.38	3.99717e+06	2.19276e+06	96.59	2.37	1.24	0.025974	1.59	0.257334	1.59178	382.295	753.7	12.6	Up
M383T286	5.19772e+06	3.85365e+06	76.46	1.51547e+06	1.4373e+06	66.65	3.43	1.78	0.0151515	1.82	0.222993	1.81331	383.149	286.2	4.8	Up
M383T75	5.19028e+06	3.41672e+06	80.51	1.51131e+06	1.32915e+06	85.01	3.43	1.78	0.0411255	1.39	0.29898	1.77286	383.162	74.9	1.2	Up
M384T736	1.73886e+06	1.45782e+06	50.2	518600	252490	116.25	3.35	1.75	0.0411255	1.39	0.29898	1.85648	384.308	736	12.3	Up
M384T753	3.21338e+07	3.06126e+07	37.09	1.17185e+07	9.7141e+06	66.73	2.74	1.46	0.0151515	1.82	0.222993	1.98629	384.288	752.8	12.5	Up
M384T939	1.45041e+07	1.0939e+07	88.02	3.81699e+06	3.82614e+06	65.96	3.8	1.93	0.0151515	1.82	0.222993	1.80086	384.311	939.1	15.7	Up
M385T628	7.39791e+06	7.21752e+06	57.57	1.69106e+06	1.15643e+06	90.37	4.37	2.13	0.00865801	2.06	0.194614	1.73063	385.244	628.2	10.5	Up
M385T657	249919	211692	53.84	82954	75830.4	69.12	3.01	1.59	0.00865801	2.06	0.194614	1.94835	385.205	657.3	11	Up
M385T772	7117190	9.27393e+06	68.39	2.51365e+06	708353	128.19	2.83	1.5	0.025974	1.59	0.257334	1.60839	385.352	771.9	12.9	Up
M386T124	7.44917e+06	5.25549e+06	93.15	2.1781e+06	1.28524e+06	80.03	3.42	1.77	0.0411255	1.39	0.29898	1.44996	386.131	124.4	2.1	Up
M388T397_1	2.86764e+07	2.47167e+07	54.47	1.07915e+07	7.72648e+06	85.75	2.66	1.41	0.025974	1.59	0.257334	1.72655	387.685	397.4	6.6	Up
M389T343_2	2.0527e+06	1.90606e+06	65.96	538164	91728.7	139.75	3.81	1.93	0.00865801	2.06	0.194614	1.78762	388.729	342.7	5.7	Up
M390T350	970983	954689	18.31	603437	594637	33.07	1.61	0.69	0.00865801	2.06	0.194614	1.64265	389.863	349.8	5.8	Up
M390T391	3.12656e+06	2.28741e+06	75.38	657694	516553	79.99	4.75	2.25	0.00865801	2.06	0.194614	1.91518	389.734	391	6.5	Up
M391T346	8.81259e+06	9.02879e+06	47.15	1.49171e+06	512753	157.68	5.91	2.56	0.004329	2.36	0.175738	2.14749	391.191	346.4	5.8	Up
M391T367_1	736737	594569	65.52	236610	224616	78.6	3.11	1.64	0.025974	1.59	0.257334	1.37012	390.534	366.7	6.1	Up
M391T452	756729	646649	49.16	293367	198258	97.58	2.58	1.37	0.025974	1.59	0.257334	1.57076	390.581	452.2	7.5	Up
M391T713	600968	628613	53.59	88259	13198.7	217.27	6.81	2.77	0.004329	2.36	0.175738	2.06771	391.189	712.6	11.9	Up
M391T731	4.61201e+06	4.30789e+06	26.71	2.21195e+06	1.64767e+06	70.1	2.09	1.06	0.025974	1.59	0.257334	1.59388	391.351	731.1	12.2	Up
M391T892	1.8968e+06	1.83127e+06	54.27	225834	186731	55.8	8.4	3.07	0.0021645	2.66	0.166089	2.07104	391.342	892.2	14.9	Up
M392T324	561661	377078	79.91	118499	73314.5	104.65	4.74	2.24	0.0151515	1.82	0.222993	1.67545	391.693	323.6	5.4	Up
M392T475	1.58397e+06	1.64644e+06	71.6	257208	58533.8	134.81	6.16	2.62	0.0151515	1.82	0.222993	1.82834	391.695	475.1	7.9	Up
M393T400	4.95322e+06	5.01111e+06	10.43	3.79197e+06	4.14387e+06	32.34	1.31	0.39	0.0411255	1.39	0.29898	1.4318	392.98	399.8	6.7	Up
M393T409_2	3.62763e+06	3.50813e+06	58.22	237771	265403	69.13	15.26	3.93	0.0021645	2.66	0.166089	2.23062	393.223	409.2	6.8	Up
M393T428	924182	683868	73.96	262348	137749	137.57	3.52	1.82	0.025974	1.59	0.257334	1.81004	392.735	428.4	7.1	Up
M395T405	1.62917e+06	1.6956e+06	47.5	659377	438225	89.92	2.47	1.3	0.0411255	1.39	0.29898	1.80002	394.544	404.7	6.7	Up
M395T720	1.75068e+06	1.78534e+06	27.87	391322	251892	103.62	4.47	2.16	0.0021645	2.66	0.166089	1.95601	395.26	720.4	12	Up
M395T799	8900750	9.12159e+06	42.51	1.97952e+06	756251	158.12	4.5	2.17	0.0151515	1.82	0.222993	2.11397	395.291	798.7	13.3	Up
M396T345	1.25605e+06	939745	84.1	405291	186940	122.85	3.1	1.63	0.0411255	1.39	0.29898	1.72228	395.683	344.9	5.7	Up
M396T724	488062	422763	55.54	36646.1	30570.3	82.69	13.32	3.74	0.0021645	2.66	0.166089	2.19466	396.293	724.4	12.1	Up
M396T743	6.57834e+06	5.84282e+06	33.36	1.20653e+06	591136	116.07	5.45	2.45	0.0021645	2.66	0.166089	1.94876	396.274	742.7	12.4	Up
M397T381_1	2.48707e+06	1.7816e+06	80.31	811199	626001	93.08	3.07	1.62	0.0411255	1.39	0.29898	1.77223	396.689	381	6.3	Up
M397T398_1	1.59385e+07	1.67694e+07	33.93	9.13061e+06	9.21841e+06	36.65	1.75	0.8	0.0151515	1.82	0.222993	1.78809	397.228	397.5	6.6	Up
M397T479_1	6.64618e+06	4.92152e+06	88.01	1.63178e+06	1.03839e+06	123.27	4.07	2.03	0.0151515	1.82	0.222993	1.89525	396.693	478.9	8	Up
M398T341	3.10347e+06	3.03117e+06	81.68	781717	597171	89.69	3.97	1.99	0.0411255	1.39	0.29898	1.76913	398.428	341.3	5.7	Up
M398T395_1	610117	579799	34.54	314731	303513	54.87	1.94	0.95	0.025974	1.59	0.257334	1.38336	397.58	394.8	6.6	Up
M398T422_3	9.0926e+06	9.72831e+06	34.19	4.31194e+06	4.36647e+06	27.56	2.11	1.08	0.0411255	1.39	0.29898	1.76022	398.207	421.7	7	Up
M398T658	1.83236e+06	1.37029e+06	53.16	463521	243614	112.38	3.95	1.98	0.00865801	2.06	0.194614	2.06317	398.337	658.5	11	Up
M398T794_2	5.58958e+07	4.53076e+07	47.27	2.25299e+07	2.45258e+07	74.33	2.48	1.31	0.0151515	1.82	0.222993	1.36082	398.328	794.3	13.2	Up
M398T918	4.4486e+07	4.21323e+07	31.67	1.99063e+07	2.32242e+07	68.3	2.23	1.16	0.0151515	1.82	0.222993	1.40054	398.331	918	15.3	Up
M399T407_1	1.98956e+07	2.24252e+07	51.01	7.96339e+06	5.25648e+06	113.12	2.5	1.32	0.0411255	1.39	0.29898	1.5943	398.555	407.3	6.8	Up
M399T413_2	3.63885e+06	4.06119e+06	47.66	900282	641238	68.03	4.04	2.02	0.0151515	1.82	0.222993	1.9378	398.82	413.2	6.9	Up
M399T74	981857	951633	45.22	432475	476407	79.81	2.27	1.18	0.0411255	1.39	0.29898	1.68659	399.04	74.1	1.2	Up
M399T767	7.0489e+06	6.26495e+06	35.51	3.98291e+06	3.71745e+06	26.74	1.77	0.82	0.00865801	2.06	0.194614	1.79693	399.251	766.9	12.8	Up
M400T794	1.59427e+06	1.60015e+06	58.84	467403	473809	99.11	3.41	1.77	0.00865801	2.06	0.194614	1.83571	400.328	794.2	13.2	Up
M400T814_1	1.08732e+09	1.03441e+09	65.11	2.39494e+08	2.35674e+08	97.49	4.54	2.18	0.00865801	2.06	0.194614	1.90697	400.34	814.2	13.6	Up
M401T361_2	3.76817e+07	4.12207e+07	41.92	1.60769e+07	1.73041e+07	75.93	2.34	1.23	0.025974	1.59	0.257334	1.64145	401.185	360.9	6	Up
M401T403_3	2.25588e+06	2.51449e+06	44.92	1.09801e+06	762252	69.22	2.05	1.04	0.025974	1.59	0.257334	1.59713	401.439	403.4	6.7	Up
M401T517	2.37303e+06	2.35784e+06	31.74	1.00748e+06	957119	89.09	2.36	1.24	0.025974	1.59	0.257334	1.57057	401.275	516.5	8.6	Up
M401T533	851365	670182	70.71	202343	55051.2	150.42	4.21	2.07	0.0411255	1.39	0.29898	2.00702	401.26	533.3	8.9	Up
M403T301	777902	483955	114.99	222927	248243	66.51	3.49	1.8	0.0411255	1.39	0.29898	1.68343	403.231	301.4	5	Up
M403T356	2.99631e+06	2.08664e+06	98.83	748768	732222	64.89	4	2	0.0151515	1.82	0.222993	1.72115	403.216	355.6	5.9	Up
M403T59	2.21462e+06	1.80045e+06	65.6	739343	74138.4	214.03	3	1.58	0.0411255	1.39	0.29898	1.9928	403.36	58.7	1	Up
M404T383_2	1.23875e+06	1.07863e+06	62.57	423156	269022	81.43	2.93	1.55	0.0411255	1.39	0.29898	1.62746	404.395	382.8	6.4	Up
M405T359	2.7593e+06	2.53223e+06	69.55	1.08235e+06	1.07457e+06	73.54	2.55	1.35	0.0411255	1.39	0.29898	1.61918	405.199	359.1	6	Up
M405T363	4.93568e+06	3.34594e+06	103.49	1.27299e+06	577079	152.51	3.88	1.96	0.0411255	1.39	0.29898	1.65357	405.224	362.6	6	Up
M405T504	555500	511240	66.51	163719	81360.8	94.45	3.39	1.76	0.025974	1.59	0.257334	1.8313	405.246	504	8.4	Up
M405T752	5.86379e+06	6.33802e+06	50.95	1.56364e+06	711686	142.95	3.75	1.91	0.0151515	1.82	0.222993	1.96899	405.366	751.6	12.5	Up
M405T947	1.68774e+07	1.51304e+07	41.74	7.35135e+06	7.2721e+06	49.99	2.3	1.2	0.0151515	1.82	0.222993	1.89615	405.298	947.5	15.8	Up
M405T968	1.14249e+07	1.1541e+07	31.75	6.38416e+06	5.98669e+06	46.92	1.79	0.84	0.0411255	1.39	0.29898	1.65769	405.298	967.8	16.1	Up
M406T365_2	4.05514e+06	3.99819e+06	76.07	573655	283795	119.19	7.07	2.82	0.0411255	1.39	0.29898	1.94239	405.981	365.4	6.1	Up
M407T501	1.34721e+06	1.38167e+06	50.09	382611	311906	76.04	3.52	1.82	0.0151515	1.82	0.222993	1.8195	407.234	501	8.3	Up
M407T736	1.73891e+06	1.77898e+06	27.79	756077	800741	83.26	2.3	1.2	0.0151515	1.82	0.222993	1.73214	407.355	735.8	12.3	Up
M408T199	1.92182e+06	971020	102.55	424864	81539.5	184.39	4.52	2.18	0.025974	1.59	0.257334	1.70905	407.995	199.3	3.3	Up
M408T292	8.94248e+06	8.68636e+06	43.79	4.40133e+06	4.28721e+06	35.54	2.03	1.02	0.00865801	2.06	0.194614	1.78575	408.104	292.3	4.9	Up
M408T364_3	9.33555e+06	4.8077e+06	94.88	1.02241e+06	375208	178.98	9.13	3.19	0.0151515	1.82	0.222993	2.0087	408.029	363.9	6.1	Up
M408T372	5.90213e+06	3.14858e+06	99.49	1.47839e+06	175767	195.18	3.99	2	0.025974	1.59	0.257334	1.74392	407.988	372	6.2	Up
M408T402_2	4.11893e+07	4.24558e+07	40.75	1.19868e+07	5616530	130.64	3.44	1.78	0.0151515	1.82	0.222993	2.06538	408.223	402.4	6.7	Up
M408T671	489684	385774	79.85	103402	78618.6	79.19	4.74	2.24	0.0151515	1.82	0.222993	1.8541	408.096	671.5	11.2	Up
M408T88	4.41346e+06	3.98336e+06	60.37	1.0695e+06	1.04051e+06	74.51	4.13	2.04	0.0151515	1.82	0.222993	1.86627	408.088	88.3	1.5	Up
M409T326	2.91074e+06	2.68447e+06	66.09	949394	248878	169.06	3.07	1.62	0.0411255	1.39	0.29898	1.91019	409.23	326.5	5.4	Up
M409T383_1	4.72847e+06	4.89537e+06	47.73	1.59748e+06	692960	161.39	2.96	1.57	0.0411255	1.39	0.29898	1.90637	408.815	382.6	6.4	Up
M409T411_1	6.95216e+06	3.4081e+06	101.19	1.02735e+06	661777	113.91	6.77	2.76	0.0151515	1.82	0.222993	1.75066	409.235	411.1	6.9	Up
M410T463	6.66404e+06	4.15496e+06	87.29	2.17957e+06	1.59918e+06	116.44	3.06	1.61	0.0411255	1.39	0.29898	1.67066	409.726	462.9	7.7	Up
M410T819_1	5.3034e+07	4.33023e+07	50.74	1.87047e+07	1.7165e+07	63.56	2.84	1.5	0.00865801	2.06	0.194614	2.06708	410.265	819.1	13.7	Up
M410T819_2	1.41299e+07	1.30093e+07	39.13	8.46059e+06	6.89831e+06	55.22	1.67	0.74	0.0411255	1.39	0.29898	1.76859	410.279	819.1	13.7	Up
M411T79_1	3.35902e+07	1.37798e+07	129.95	4.46084e+06	2.39717e+06	100.93	7.53	2.91	0.00865801	2.06	0.194614	1.90191	410.837	79.3	1.3	Up
M412T319	2.07269e+06	2.38362e+06	33.82	871357	916294	65.92	2.38	1.25	0.025974	1.59	0.257334	1.78957	411.548	319.3	5.3	Up
M414T313_2	4.01407e+06	4.19186e+06	42.84	1.23809e+06	1.55059e+06	73.15	3.24	1.7	0.025974	1.59	0.257334	1.8768	414.246	312.6	5.2	Up
M414T314	3.50946e+06	3.56688e+06	45.67	1.70336e+06	1.57136e+06	51.87	2.06	1.04	0.0411255	1.39	0.29898	1.59224	413.55	314.3	5.2	Up
M415T312	1.46134e+07	1.35017e+07	64.33	2.7372e+06	503141	135	5.34	2.42	0.0411255	1.39	0.29898	2.01053	414.569	312.5	5.2	Up
M415T393_1	1.35841e+07	12727584	84.98	1.56691e+06	2.04244e+06	60.42	8.67	3.12	0.025974	1.59	0.257334	1.75961	414.899	393.4	6.6	Up
M416T423_1	4.913e+06	4.88593e+06	3.93	3.92714e+06	3.86868e+06	9.05	1.25	0.32	0.0021645	2.66	0.166089	2.08622	415.569	422.7	7	Up
M416T427	827649	594002	77.24	249729	134109	119.84	3.31	1.73	0.025974	1.59	0.257334	1.89688	415.589	426.9	7.1	Up
M416T446	2.30519e+06	1.96128e+06	74.35	730912	657172	82.78	3.15	1.66	0.0411255	1.39	0.29898	1.5194	416.284	446.4	7.4	Up
M417T352	1.90424e+06	1.8701e+06	37.09	967174	1.28542e+06	64.67	1.97	0.98	0.0411255	1.39	0.29898	1.71812	417.249	352.1	5.9	Up
M417T353	7.34397e+06	6.50463e+06	54.29	3.7517e+06	3.18528e+06	46.08	1.96	0.97	0.0411255	1.39	0.29898	1.6063	417.232	353.1	5.9	Up
M417T370	1.23901e+06	1.45717e+06	47.44	306496	281937	93.92	4.04	2.02	0.025974	1.59	0.257334	1.81128	416.559	369.8	6.2	Up
M417T390_1	563338	582056	13.91	462261	448225	11.67	1.22	0.29	0.0411255	1.39	0.29898	1.24831	416.533	390.3	6.5	Up
M417T406_1	4.77142e+07	4.98363e+07	53.24	1.82653e+07	1.56882e+07	82.38	2.61	1.39	0.0411255	1.39	0.29898	1.74414	417.234	406	6.8	Up
M417T71	1.59889e+06	1.60132e+06	26.22	751599	719821	67.7	2.13	1.09	0.0151515	1.82	0.222993	1.45004	416.915	71.4	1.2	Up
M417T82_1	8.01576e+06	6.65411e+06	67.61	985753	144722	138.26	8.13	3.02	0.00865801	2.06	0.194614	2.08987	416.764	81.6	1.4	Up
M417T82_2	3.36169e+07	2.01698e+07	104.44	7.04292e+06	562798	204.06	4.77	2.25	0.0411255	1.39	0.29898	1.87012	416.777	81.6	1.4	Up
M417T928	3.52153e+06	4.0433e+06	47	649997	485282	98.14	5.42	2.44	0.0151515	1.82	0.222993	1.96375	417.318	927.7	15.5	Up
M418T382	5.82907e+06	6.2095e+06	48.47	1.31245e+06	180450	217.82	4.44	2.15	0.025974	1.59	0.257334	1.78908	418.228	382	6.4	Up
M418T695	330448	292712	61.47	106296	120628	57.56	3.11	1.64	0.025974	1.59	0.257334	1.49293	418.261	694.7	11.6	Up
M418T905	3.49607e+06	2.7323e+06	63.74	664960	456811	91.93	5.26	2.39	0.0021645	2.66	0.166089	2.00308	418.293	904.5	15.1	Up
M419T308	426009	448857	74.81	45244.9	44293.8	62.15	9.42	3.24	0.025974	1.59	0.257334	1.86212	419.077	308.4	5.1	Up
M420T597	497263	475296	47.31	217306	216603	54.04	2.29	1.19	0.0411255	1.39	0.29898	1.87412	420.259	597	9.9	Up
M421T362	1.84321e+06	1.36097e+06	78.18	658449	692984	63.5	2.8	1.49	0.00865801	2.06	0.194614	1.91989	421.232	361.9	6	Up
M421T390	306322	262626	61.48	105446	105215	55.73	2.91	1.54	0.0411255	1.39	0.29898	1.56153	420.581	390.2	6.5	Up
M421T417	1.65221e+06	1.27367e+06	54.36	617267	705974	77.88	2.68	1.42	0.0411255	1.39	0.29898	1.72826	421.249	417.1	7	Up
M422T350	5.25249e+06	5.48922e+06	41.28	2.31137e+06	1.92923e+06	86.71	2.27	1.18	0.025974	1.59	0.257334	1.56339	421.724	350.3	5.8	Up
M422T362	6.93077e+06	6.75092e+06	60.14	2.48945e+06	2.76789e+06	50.67	2.78	1.48	0.0411255	1.39	0.29898	1.46399	421.557	362.5	6	Up
M422T403_2	1.08182e+06	885600	65.57	224611	57818.3	133.8	4.82	2.27	0.025974	1.59	0.257334	2.02233	421.901	403.5	6.7	Up
M422T420	4.55057e+06	4.76777e+06	46.74	1.47631e+06	1.43888e+06	66.46	3.08	1.62	0.0151515	1.82	0.222993	1.90245	421.711	419.9	7	Up
M422T433	2.22977e+06	2.07689e+06	67.71	621470	392333	137.05	3.59	1.84	0.0411255	1.39	0.29898	1.85351	421.576	433	7.2	Up
M422T799_1	2.62487e+08	2.70433e+08	29.6	8.00228e+07	4.81691e+07	95.71	3.28	1.71	0.004329	2.36	0.175738	2.11898	422.32	798.7	13.3	Up
M423T306	5.28315e+06	5.49467e+06	54.87	1.17312e+06	225091	168.99	4.5	2.17	0.025974	1.59	0.257334	1.93714	422.709	305.9	5.1	Up
M423T343_2	4.1438e+06	4.10298e+06	38.54	1.61507e+06	1.59174e+06	71.04	2.57	1.36	0.0151515	1.82	0.222993	1.99305	423.223	342.7	5.7	Up
M423T347	3.38676e+06	3.63827e+06	36.34	832257	890752	50.27	4.07	2.02	0.00865801	2.06	0.194614	2.12585	423.403	346.9	5.8	Up
M423T383_1	4.65075e+06	4.95324e+06	45.48	1.72491e+06	1.72371e+06	47.88	2.7	1.43	0.0411255	1.39	0.29898	1.66493	422.714	382.9	6.4	Up
M423T388_2	1.36075e+07	1.24402e+07	47.64	3.4343e+06	3.61139e+06	51.99	3.96	1.99	0.004329	2.36	0.175738	2.07882	423.213	387.6	6.5	Up
M423T539	1.04751e+06	1.11345e+06	39.62	427109	460135	43.64	2.45	1.29	0.025974	1.59	0.257334	1.63425	423.274	539.5	9	Up
M424T138	7.47101e+07	8.16875e+07	55.29	2.37494e+07	1.9413e+07	69.05	3.15	1.65	0.025974	1.59	0.257334	1.69593	424.1	137.6	2.3	Up
M424T165	1.03228e+08	8.53443e+07	63.69	3.85637e+07	3.39746e+07	59.69	2.68	1.42	0.025974	1.59	0.257334	1.51714	424.11	165.3	2.8	Up
M424T178_2	1.10884e+08	8.35749e+07	82.77	3.56746e+07	4.37828e+07	74.72	3.11	1.64	0.025974	1.59	0.257334	1.53379	424.111	178.1	3	Up
M424T347	1.48198e+06	1.27488e+06	36.26	731338	643123	49.38	2.03	1.02	0.0411255	1.39	0.29898	1.9644	423.57	347.1	5.8	Up
M425T392_2	3.44028e+06	2.77124e+06	57.32	1.3252e+06	1.22242e+06	48.99	2.6	1.38	0.025974	1.59	0.257334	1.7295	425.026	392.2	6.5	Up
M425T495_2	1.57148e+06	1.45261e+06	59.88	753297	662496	55.95	2.09	1.06	0.0411255	1.39	0.29898	1.40385	424.998	494.9	8.2	Up
M425T802_2	9.61826e+07	6.99596e+07	67.2	4.05764e+07	2.8192e+07	89.08	2.37	1.25	0.0411255	1.39	0.29898	1.22982	425.35	802.5	13.4	Up
M425T926_1	3.34253e+07	2.77912e+07	67.23	1.72619e+07	1.92565e+07	30.71	1.94	0.95	0.0411255	1.39	0.29898	1.50887	425.263	926	15.4	Up
M426T410_1	7.83585e+06	5.27781e+06	84.3	2.15714e+06	2.04759e+06	65.77	3.63	1.86	0.0411255	1.39	0.29898	1.50527	425.988	410	6.8	Up
M426T414_2	1.44695e+06	1.22341e+06	54.47	609416	506110	74.91	2.37	1.25	0.025974	1.59	0.257334	1.55397	426.204	413.7	6.9	Up
M426T443_1	7.48621e+06	7.42577e+06	34.64	3.7128e+06	3.28857e+06	28.6	2.02	1.01	0.00865801	2.06	0.194614	1.62262	425.773	443.4	7.4	Up
M427T345_2	6.8573e+06	7.10717e+06	44.96	3.37624e+06	3.52612e+06	51.59	2.03	1.02	0.0411255	1.39	0.29898	1.45273	427.241	345	5.8	Up
M427T502	1.66137e+06	1.40357e+06	33.97	629811	592537	65.72	2.64	1.4	0.0021645	2.66	0.166089	1.82417	427.197	502.3	8.4	Up
M427T565	96643.6	89476.4	38.65	38571.2	33322.8	77.58	2.51	1.33	0.0151515	1.82	0.222993	1.80808	427.191	564.9	9.4	Up
M427T954	4.44317e+06	4.67279e+06	46.21	2.03062e+06	2.02293e+06	59.73	2.19	1.13	0.025974	1.59	0.257334	1.62051	427.244	953.7	15.9	Up
M428T358	8.15453e+06	8.41995e+06	27.03	4.82783e+06	5.38166e+06	44.43	1.69	0.76	0.025974	1.59	0.257334	1.40325	428.248	357.7	6	Up
M428T471	1.86312e+06	1.72784e+06	52	694106	655562	85.33	2.68	1.42	0.0151515	1.82	0.222993	1.72596	428.025	470.9	7.8	Up
M428T681	264492	262770	46.78	125185	117212	50.62	2.11	1.08	0.0411255	1.39	0.29898	1.27882	428.079	681.2	11.4	Up
M428T711_1	3.17612e+06	3.58861e+06	46.8	1.12588e+06	1.27877e+06	66.61	2.82	1.5	0.025974	1.59	0.257334	1.74554	428.11	711.2	11.9	Up
M429T374_1	3.39367e+06	2.66982e+06	69.55	798049	765847	87.17	4.25	2.09	0.004329	2.36	0.175738	1.72914	428.642	374.1	6.2	Up
M429T393	5.09833e+06	5.69421e+06	46.18	2.1939e+06	2.32199e+06	51.21	2.32	1.22	0.0411255	1.39	0.29898	1.63653	429.236	392.9	6.5	Up
M429T505_1	732079	742379	45.05	269073	191122	93.84	2.72	1.44	0.025974	1.59	0.257334	1.52904	428.578	504.8	8.4	Up
M430T351_3	9.36012e+06	9.90456e+06	21.07	6.42714e+06	6.46996e+06	22.56	1.46	0.54	0.025974	1.59	0.257334	1.84496	429.998	351.5	5.9	Up
M430T391_2	2.4581e+07	2.43834e+07	46.83	7.78971e+06	6.00482e+06	89.75	3.16	1.66	0.0151515	1.82	0.222993	1.85516	429.989	391	6.5	Up
M431T395	424296	346898	75.86	91131.4	39141.7	148.69	4.66	2.22	0.0151515	1.82	0.222993	1.83676	430.719	394.7	6.6	Up
M431T412	3.13576e+06	2.85188e+06	47.63	802344	617313	98.63	3.91	1.97	0.00865801	2.06	0.194614	1.74689	430.729	412.3	6.9	Up
M432T404	1.96315e+06	1.55415e+06	74.81	561910	358898	118.23	3.49	1.8	0.0411255	1.39	0.29898	1.86466	431.736	404.5	6.7	Up
M432T93_1	3.39247e+07	3.32014e+07	16.7	2.46856e+07	2.31657e+07	33.04	1.37	0.46	0.025974	1.59	0.257334	1.59037	432.155	92.8	1.5	Up
M433T358_1	8.15981e+06	6.36926e+06	85.75	1.19381e+06	203131	146.1	6.84	2.77	0.0151515	1.82	0.222993	2.01468	432.572	357.5	6	Up
M433T461	2.1418e+06	1.96821e+06	66.04	253739	175833	119.22	8.44	3.08	0.00865801	2.06	0.194614	2.10716	433.283	460.8	7.7	Up
M433T76	2.84693e+06	2.87188e+06	60.4	718684	422360	135.75	3.96	1.99	0.0151515	1.82	0.222993	1.93187	433.26	75.5	1.3	Up
M434T410_1	9.55312e+06	7.9788e+06	60.31	2.80632e+06	1.30521e+06	134.3	3.4	1.77	0.025974	1.59	0.257334	1.85147	433.574	410.1	6.8	Up
M435T348	1.48628e+07	1.03089e+07	93.62	3.1554e+06	2.64797e+06	105.82	4.71	2.24	0.0151515	1.82	0.222993	1.79995	435.124	348.2	5.8	Up
M435T376	3.64006e+06	3.95538e+06	45.91	1.65576e+06	1.46689e+06	61.3	2.2	1.14	0.0411255	1.39	0.29898	1.41343	435.153	376.4	6.3	Up
M435T397	3.16385e+06	2.39836e+06	91.4	384802	170138	149.31	8.22	3.04	0.004329	2.36	0.175738	1.9288	434.59	397	6.6	Up
M436T330	2.80821e+06	1.89976e+06	91.44	502797	385799	108.45	5.59	2.48	0.0151515	1.82	0.222993	1.82926	436.22	330.1	5.5	Up
M436T754	4.44234e+06	3.82498e+06	37.47	2.27433e+06	2.41392e+06	47.36	1.95	0.97	0.0151515	1.82	0.222993	1.9143	436.304	754.4	12.6	Up
M437T360_3	3.24555e+07	3.71387e+07	42.7	1.46174e+07	1.15015e+07	110.41	2.22	1.15	0.0411255	1.39	0.29898	1.68564	437.39	360.4	6	Up
M438T356_1	1.16934e+06	1.11528e+06	57.98	363508	315565	54.07	3.22	1.69	0.0411255	1.39	0.29898	1.68863	437.952	356.1	5.9	Up
M439T325_2	5.52743e+06	5.91376e+06	51.08	1.66455e+06	1.37563e+06	111.68	3.32	1.73	0.0411255	1.39	0.29898	1.81215	439.216	325.1	5.4	Up
M440T421_4	7.33685e+06	6.07028e+06	45.84	3.40668e+06	3.44016e+06	47.79	2.15	1.11	0.0151515	1.82	0.222993	1.83835	440.036	421	7	Up
M440T833	1.26918e+07	1.27993e+07	39.9	4.02803e+06	2.84589e+06	99.02	3.15	1.66	0.0151515	1.82	0.222993	1.97768	440.376	833.3	13.9	Up
M441T165	4.38164e+06	3.27977e+06	54.61	1.89837e+06	2.00405e+06	46.67	2.31	1.21	0.0151515	1.82	0.222993	1.41632	441.038	165.4	2.8	Up
M441T375_2	2.1898e+06	2.15796e+06	40.37	1.23971e+06	1.417e+06	28.14	1.77	0.82	0.0411255	1.39	0.29898	1.6926	441.253	375.2	6.3	Up
M441T523	683331	703197	22.97	250161	224525	60.79	2.73	1.45	0.004329	2.36	0.175738	2.08458	441.31	523	8.7	Up
M441T750	6.19152e+06	6.43808e+06	35.87	2.59359e+06	2.61853e+06	66.64	2.39	1.26	0.0151515	1.82	0.222993	1.77797	441.316	749.9	12.5	Up
M441T796	1.08313e+06	1.11057e+06	50.9	295180	234809	94.09	3.67	1.88	0.0151515	1.82	0.222993	1.73217	441.366	795.9	13.3	Up
M441T93_1	2.1958e+06	2.75692e+06	53.41	884386	573270	91.59	2.48	1.31	0.0411255	1.39	0.29898	1.36751	441.033	93	1.6	Up
M442T335	6.535e+06	6.57861e+06	41.91	2.88787e+06	2.42787e+06	73.43	2.26	1.18	0.025974	1.59	0.257334	1.6944	442.209	335.3	5.6	Up
M442T374	3.4376e+07	3.99913e+07	48.1	1.37962e+07	1.35944e+07	85.73	2.49	1.32	0.025974	1.59	0.257334	1.40807	442.411	373.5	6.2	Up
M442T829_1	1.15331e+07	9.22069e+06	76.54	3.09504e+06	2.89741e+06	46.74	3.73	1.9	0.025974	1.59	0.257334	1.77833	442.413	829.4	13.8	Up
M442T914	3.06701e+06	2.07077e+06	76.05	785899	674192	38.24	3.9	1.96	0.00865801	2.06	0.194614	1.63674	442.192	914	15.2	Up
M443T416	4.8752e+06	4.93847e+06	41.14	1.3791e+06	1.08094e+06	98.09	3.54	1.82	0.0151515	1.82	0.222993	1.96159	443.262	416.1	6.9	Up
M443T714	745920	802163	30.93	425952	426640	64.61	1.75	0.81	0.0411255	1.39	0.29898	1.09013	443.339	713.6	11.9	Up
M444T385	4.01923e+06	2.62912e+06	96.84	922068	762172	74.79	4.36	2.12	0.0151515	1.82	0.222993	1.78536	444.316	385.2	6.4	Up
M444T416_1	7.69154e+06	6.14314e+06	71.2	1.19927e+06	313189	135.55	6.41	2.68	0.004329	2.36	0.175738	1.99714	443.585	416.2	6.9	Up
M444T567_1	613428	535957	66.45	189511	124563	87.51	3.24	1.69	0.00865801	2.06	0.194614	1.973	444.246	567.2	9.5	Up
M444T783	1.11332e+06	1.03886e+06	76.25	301512	174336	102.42	3.69	1.88	0.0411255	1.39	0.29898	1.79707	444.308	783.4	13.1	Up
M444T978	2.8552e+06	3.13057e+06	34.1	1.61403e+06	1.55746e+06	57.57	1.77	0.82	0.0411255	1.39	0.29898	1.45231	444.257	977.5	16.3	Up
M445T410	1.56931e+06	1.71481e+06	65.53	672448	321030	101.56	2.33	1.22	0.0411255	1.39	0.29898	1.45651	445.211	410.3	6.8	Up
M445T507	501939	483422	48.91	234329	201527	85.38	2.14	1.1	0.0411255	1.39	0.29898	1.58315	445.294	506.5	8.4	Up
M445T813	3.88302e+06	3.16857e+06	79.63	921754	323056	139.33	4.21	2.07	0.025974	1.59	0.257334	1.95121	445.371	812.5	13.5	Up
M446T938	1.07804e+07	1.12594e+07	50.15	3.02487e+06	3.12815e+06	86.83	3.56	1.83	0.0151515	1.82	0.222993	1.7914	446.119	938.3	15.6	Up
M447T385_5	2.68354e+07	2.47519e+07	29.82	1.09214e+07	9.86475e+06	56.35	2.46	1.3	0.0021645	2.66	0.166089	1.91924	447.072	385	6.4	Up
M447T411_1	3.69751e+06	2.5296e+06	86.14	724799	282110	146.59	5.1	2.35	0.025974	1.59	0.257334	1.9666	446.543	411.3	6.9	Up
M447T728	68545.5	52496.3	60.4	22626.8	10363.1	123.93	3.03	1.6	0.0411255	1.39	0.29898	1.82778	447.337	728.4	12.1	Up
M448T369_2	1.19861e+06	1.09554e+06	45.26	680356	706657	42.71	1.76	0.82	0.0411255	1.39	0.29898	1.36842	448.422	368.8	6.1	Up
M448T393	2.44225e+06	2.40783e+06	36.4	731365	556124	101.71	3.34	1.74	0.00865801	2.06	0.194614	1.82161	447.717	392.6	6.5	Up
M448T397	2.5747e+06	2.89201e+06	50.94	810150	410369	130.2	3.18	1.67	0.025974	1.59	0.257334	1.81901	448.226	396.7	6.6	Up
M448T480_1	9.64245e+06	9.25104e+06	43.08	3.38888e+06	924051	145.31	2.85	1.51	0.0411255	1.39	0.29898	1.8922	447.645	479.9	8	Up
M448T671	312560	321242	36.5	166715	202417	47.81	1.87	0.91	0.025974	1.59	0.257334	1.69784	448.177	670.6	11.2	Up
M448T75	1.37341e+06	1.42395e+06	44.87	582320	359199	118.24	2.36	1.24	0.025974	1.59	0.257334	1.81459	448.277	75.4	1.3	Up
M448T801_1	1.10264e+08	1.02476e+08	68.29	4.55776e+07	5.71584e+07	81.08	2.42	1.27	0.0411255	1.39	0.29898	1.64765	448.327	801.3	13.4	Up
M448T914_1	1.29757e+08	1.36557e+08	45.67	4.91787e+07	3.93326e+07	106.92	2.64	1.4	0.0411255	1.39	0.29898	1.75481	448.282	914	15.2	Up
M449T414_2	2469785	2.2604e+06	52.82	908542	631127	71.02	2.72	1.44	0.0151515	1.82	0.222993	1.87997	449.487	413.5	6.9	Up
M449T800	2.51286e+08	2.27719e+08	63.39	7.68774e+07	8.80761e+07	83.57	3.27	1.71	0.025974	1.59	0.257334	1.74443	449.34	799.5	13.3	Up
M449T820	3.9154e+06	3.18891e+06	74.39	624283	320888	152.01	6.27	2.65	0.0151515	1.82	0.222993	1.88445	449.341	820	13.7	Up
M450T396	5.46342e+06	5.52817e+06	51.09	2.05956e+06	1.96268e+06	72.79	2.65	1.41	0.025974	1.59	0.257334	1.79672	450.258	396.1	6.6	Up
M450T432	1.77166e+06	1.39619e+06	93.71	460315	461580	82.51	3.85	1.94	0.0411255	1.39	0.29898	1.47462	450.245	432.3	7.2	Up
M450T444_1	1.19593e+08	1.04833e+08	67.6	2.74084e+07	1.46318e+07	135.8	4.36	2.13	0.0411255	1.39	0.29898	1.69045	450.439	444.4	7.4	Up
M450T444_2	1.58482e+08	1.53383e+08	53.94	3.29572e+07	2.67227e+07	90.41	4.81	2.27	0.004329	2.36	0.175738	2.00802	450.452	444.3	7.4	Up
M451T359	787751	789419	28.04	272742	228902	77.45	2.89	1.53	0.004329	2.36	0.175738	1.93464	450.62	359.1	6	Up
M452T384_3	1.80701e+07	1.87195e+07	49.38	8.80096e+06	1.03845e+07	66.03	2.05	1.04	0.0411255	1.39	0.29898	1.46363	452.277	384.3	6.4	Up
M452T875	2.93357e+07	1.67048e+07	96.12	1.23476e+07	8.85843e+06	96.3	2.38	1.25	0.0411255	1.39	0.29898	1.53969	452.392	875.3	14.6	Up
M454T365_1	4.93805e+06	3.26391e+06	95.78	868579	248673	184.19	5.69	2.51	0.025974	1.59	0.257334	2.01915	453.602	364.8	6.1	Up
M454T423_2	1.66067e+06	1.86114e+06	31.86	1.1109e+06	1.09429e+06	50.86	1.49	0.58	0.0411255	1.39	0.29898	1.36202	453.899	422.9	7	Up
M454T826	3.12564e+06	3.34579e+06	35.53	1.07294e+06	895856	88.79	2.91	1.54	0.00865801	2.06	0.194614	1.85741	454.376	826	13.8	Up
M454T844_2	8.43379e+07	8.99536e+07	31.31	1.71617e+07	5.4223e+06	126.56	4.91	2.3	0.004329	2.36	0.175738	2.09736	454.387	843.8	14.1	Up
M456T446	7.25606e+06	8.38558e+06	42.92	2.98826e+06	2.53448e+06	72.16	2.43	1.28	0.0411255	1.39	0.29898	1.64561	456.281	445.7	7.4	Up
M456T71	3.58972e+06	4.50937e+06	65.14	393009	307231	100.32	9.13	3.19	0.00865801	2.06	0.194614	1.86096	455.902	70.5	1.2	Up
M458T353_3	2.40081e+06	2.1503e+06	28.84	1.44194e+06	1.39076e+06	29.39	1.66	0.74	0.025974	1.59	0.257334	1.66939	458.068	353.2	5.9	Up
M458T376	5.84335e+06	4.96788e+06	29.44	2.80002e+06	3.13917e+06	44.85	2.09	1.06	0.0021645	2.66	0.166089	1.70463	458.187	375.7	6.3	Up
M458T618_3	1.46827e+06	1.60135e+06	48.99	605003	579348	62.44	2.43	1.28	0.0411255	1.39	0.29898	1.53194	458.291	618.2	10.3	Up
M458T96_1	3.3731e+07	2.67621e+07	37.77	1.41518e+07	1.22534e+07	41.12	2.38	1.25	0.0021645	2.66	0.166089	2.13358	458.181	95.6	1.6	Up
M459T368	1.04451e+06	1.21029e+06	47.12	493286	518368	61.18	2.12	1.08	0.0411255	1.39	0.29898	1.55251	459.466	368.3	6.1	Up
M459T395	3.49304e+06	3.46237e+06	40.53	1.44702e+06	1.73774e+06	52.37	2.41	1.27	0.025974	1.59	0.257334	1.82535	458.74	395.2	6.6	Up
M459T414_1	2.29932e+07	2.33218e+07	44.37	4.55864e+06	2.49393e+06	140.18	5.04	2.33	0.004329	2.36	0.175738	1.90488	458.606	414	6.9	Up
M459T600	1.24646e+06	1.41727e+06	51.77	397777	358500	95.85	3.13	1.65	0.0411255	1.39	0.29898	1.55507	459.302	600.4	10	Up
M460T339	4.57724e+06	4.50908e+06	11.6	3.6562e+06	3.69994e+06	10.63	1.25	0.32	0.004329	2.36	0.175738	1.74267	459.733	339.3	5.7	Up
M460T388	1.95542e+06	2.00713e+06	19.18	1.41998e+06	1.51686e+06	15.96	1.38	0.46	0.0411255	1.39	0.29898	1.44825	460.274	388	6.5	Up
M460T465_2	1.58107e+06	1.04978e+06	81.87	477349	568929	46.49	3.31	1.73	0.025974	1.59	0.257334	1.63483	459.763	464.7	7.7	Up
M460T78	1.78234e+06	1.85624e+06	24.96	844122	720755	58.29	2.11	1.08	0.00865801	2.06	0.194614	1.81082	460.107	77.8	1.3	Up
M461T78_2	1.53827e+06	1.85152e+06	47.4	608153	661675	81.28	2.53	1.34	0.0411255	1.39	0.29898	1.50776	461.095	77.5	1.3	Up
M461T81	3.59048e+06	3.45937e+06	53.47	1.53246e+06	1.33649e+06	104.67	2.34	1.23	0.0411255	1.39	0.29898	1.66626	460.955	81.3	1.4	Up
M463T773	447511	431671	51.94	111974	97882.5	50.89	4	2	0.004329	2.36	0.175738	1.82204	463.213	772.8	12.9	Up
M464T391_1	8.75425e+06	8.57044e+06	58.23	1.84674e+06	967382	121.98	4.74	2.25	0.025974	1.59	0.257334	1.92624	464.248	390.8	6.5	Up
M464T469_7	1.40479e+07	1.38956e+07	46.43	2.37702e+06	2.2279e+06	88.51	5.91	2.56	0.004329	2.36	0.175738	2.10015	464.255	469.4	7.8	Up
M465T368_4	2.36826e+07	1.92511e+07	78.27	8.05517e+06	6.47476e+06	75.06	2.94	1.56	0.0411255	1.39	0.29898	1.59734	465.244	368.2	6.1	Up
M466T154	9.60733e+07	1.08999e+08	64.17	1.90701e+07	9.86213e+06	128.11	5.04	2.33	0.025974	1.59	0.257334	1.8793	466.098	154.1	2.6	Up
M466T377_2	896349	711039	60.27	317838	233842	92.36	2.82	1.5	0.0411255	1.39	0.29898	1.7713	466.282	376.8	6.3	Up
M466T452_1	4.9749e+06	4.15624e+06	68.04	1.74664e+06	1.49365e+06	53.7	2.85	1.51	0.0411255	1.39	0.29898	1.2556	466.273	452.1	7.5	Up
M466T930	2.06349e+07	2.06395e+07	35.67	6.42797e+06	6.75406e+06	96.29	3.21	1.68	0.00865801	2.06	0.194614	1.89515	466.318	929.6	15.5	Up
M466T939	1.51763e+07	1.56999e+07	38.82	4.4767e+06	1.76531e+06	142.97	3.39	1.76	0.0151515	1.82	0.222993	1.88453	466.128	938.5	15.6	Up
M467T289_1	1.61466e+07	1.63114e+07	37.75	4.04209e+06	1.7855e+06	140.06	3.99	2	0.0151515	1.82	0.222993	1.87646	467.106	288.7	4.8	Up
M467T372_2	4.58417e+06	5.3083e+06	48.47	2.03266e+06	2.04524e+06	68.75	2.26	1.17	0.0411255	1.39	0.29898	1.25215	467.212	372.5	6.2	Up
M467T372_4	1.80933e+06	1.61946e+06	54.77	780043	887989	74.69	2.32	1.21	0.0411255	1.39	0.29898	1.61938	467.443	372.1	6.2	Up
M467T411	1.16663e+06	1.13182e+06	44.89	495641	433316	42.64	2.35	1.23	0.0151515	1.82	0.222993	1.97415	466.661	411.3	6.9	Up
M467T423_2	2.77545e+06	2.97167e+06	46.67	1.29835e+06	916349	71.19	2.14	1.1	0.0411255	1.39	0.29898	1.42901	467.284	423.5	7.1	Up
M467T540	222628	227820	41.37	110559	114869	68.01	2.01	1.01	0.0411255	1.39	0.29898	1.65839	467.19	540.4	9	Up
M467T603_1	1.07001e+07	9.34533e+06	67.91	4.50389e+06	4.56516e+06	36.26	2.38	1.25	0.0411255	1.39	0.29898	1.32432	467.192	603.1	10.1	Up
M468T78	4.34826e+06	4.72971e+06	47.8	1.01322e+06	465627	145.88	4.29	2.1	0.0151515	1.82	0.222993	1.82327	468.061	77.8	1.3	Up
M468T812_1	3.69479e+07	3.63541e+07	9.4	1.33339e+07	1.41717e+07	70.68	2.77	1.47	0.0021645	2.66	0.166089	1.73974	468.293	811.5	13.5	Up
M468T973	2.441e+06	1.99527e+06	72.43	617544	312450	109.63	3.95	1.98	0.00865801	2.06	0.194614	1.61562	468.338	973.3	16.2	Up
M469T364_8	2.91698e+07	2.812e+07	35.4	3.45532e+06	2.48809e+06	98.93	8.44	3.08	0.0021645	2.66	0.166089	1.87817	469.282	364.3	6.1	Up
M469T389	1.14549e+06	1.06024e+06	40.05	415794	476691	43.71	2.75	1.46	0.0021645	2.66	0.166089	1.96151	468.922	389.1	6.5	Up
M469T433	1.29624e+06	1.36675e+06	30.67	740399	625531	39.16	1.75	0.81	0.025974	1.59	0.257334	1.15535	468.734	433	7.2	Up
M469T559_1	1.07992e+06	997064	21.37	492239	420016	91.75	2.19	1.13	0.0411255	1.39	0.29898	1.80107	469.325	558.9	9.3	Up
M469T76	518891	491416	31	334526	302630	23.22	1.55	0.63	0.0151515	1.82	0.222993	1.9125	469.253	75.5	1.3	Up
M470T348_2	3.32978e+06	3.43697e+06	56.85	619471	411159	106.98	5.38	2.43	0.0151515	1.82	0.222993	1.87132	469.925	347.8	5.8	Up
M470T364_3	707406	606800	45.93	261697	305650	57.38	2.7	1.43	0.0021645	2.66	0.166089	1.8369	470.028	364.4	6.1	Up
M470T390_1	3.45947e+07	3.67793e+07	52.24	7.90264e+06	3.87243e+06	139.29	4.38	2.13	0.0151515	1.82	0.222993	1.99954	470.242	389.7	6.5	Up
M470T406_4	2.78449e+06	2.73152e+06	68.14	562578	291630	122.61	4.95	2.31	0.0151515	1.82	0.222993	1.88754	469.942	406.1	6.8	Up
M470T414_4	1.74564e+07	1.50565e+07	54.34	5.99577e+06	5.61991e+06	47.36	2.91	1.54	0.00865801	2.06	0.194614	1.72374	470.011	414.1	6.9	Up
M471T384	5.87652e+06	5.56939e+06	21.67	3.84178e+06	3.8936e+06	32.27	1.53	0.61	0.0411255	1.39	0.29898	1.28506	471.237	384	6.4	Up
M471T414_2	7.29634e+06	7.54144e+06	36.17	2.71154e+06	2.57525e+06	48.22	2.69	1.43	0.00865801	2.06	0.194614	1.68103	470.758	414.1	6.9	Up
M473T318	1.24288e+06	1.11797e+06	36.24	756688	687801	31.82	1.64	0.72	0.0411255	1.39	0.29898	1.50716	472.601	318.4	5.3	Up
M473T377_3	1.25355e+07	9.72134e+06	68.54	3.40221e+06	535289	213.53	3.68	1.88	0.025974	1.59	0.257334	1.94424	473.272	377.4	6.3	Up
M473T519	1.00601e+06	1.05646e+06	27.55	661739	797415	47.06	1.52	0.6	0.025974	1.59	0.257334	1.24496	473.464	519.2	8.7	Up
M475T432_2	5.4512e+06	5.28273e+06	56.72	2.11122e+06	1.42425e+06	120.7	2.58	1.37	0.0411255	1.39	0.29898	1.79711	475.231	432.4	7.2	Up
M475T770	1.01067e+06	1.09287e+06	42.57	420076	371650	88.19	2.41	1.27	0.0411255	1.39	0.29898	1.77517	475.304	769.7	12.8	Up
M475T921	1.2105e+07	1.14664e+07	33.63	5.8636e+06	5.35266e+06	66.27	2.06	1.05	0.025974	1.59	0.257334	1.68433	475.322	920.9	15.3	Up
M476T419	1.7208e+06	1.68937e+06	48.19	660467	588168	66.58	2.61	1.38	0.0151515	1.82	0.222993	1.65119	476.046	418.9	7	Up
M476T421_1	6.01718e+06	6.44815e+06	49.3	1.12415e+06	749456	76.58	5.35	2.42	0.00865801	2.06	0.194614	1.68708	475.948	421.2	7	Up
M476T740	251593	218228	75.82	78358	60090.2	102.07	3.21	1.68	0.0411255	1.39	0.29898	1.7275	476.276	739.7	12.3	Up
M476T805_1	3.43461e+07	3.8309e+07	53.46	1.08101e+07	1.24823e+07	74.55	3.18	1.67	0.025974	1.59	0.257334	1.65458	476.264	805.2	13.4	Up
M478T125_1	5.24256e+07	4.77038e+07	50.99	1.95583e+07	1.40006e+07	77.77	2.68	1.42	0.0151515	1.82	0.222993	1.83339	478.092	124.9	2.1	Up
M478T315	1.93389e+06	2.047e+06	35.85	923759	1.01102e+06	65.78	2.09	1.07	0.0151515	1.82	0.222993	1.47717	478.28	315.4	5.3	Up
M478T384_3	4.56038e+06	2.71556e+06	111.96	712408	332154	116.38	6.4	2.68	0.0151515	1.82	0.222993	1.86447	478.021	383.6	6.4	Up
M479T432_1	1.22449e+06	1.03432e+06	28.77	721969	556305	58.49	1.7	0.76	0.025974	1.59	0.257334	1.62804	479.19	431.6	7.2	Up
M480T226_2	1.23927e+07	11697565	47.96	3.9375e+06	3.03916e+06	71.91	3.15	1.65	0.0151515	1.82	0.222993	1.63795	480.157	226	3.8	Up
M480T313_1	2.35768e+06	1.81821e+06	71.52	494000	115194	184.37	4.77	2.25	0.025974	1.59	0.257334	2.02854	479.563	312.9	5.2	Up
M480T405_6	2.0474e+07	2.2942e+07	37.36	1.03507e+07	1.06814e+07	67.79	1.98	0.98	0.025974	1.59	0.257334	1.42939	480.274	405.1	6.8	Up
M481T398	3.86621e+06	3.92319e+06	34.75	1.20772e+06	340372	148.18	3.2	1.68	0.0411255	1.39	0.29898	2.02677	481.266	398.4	6.6	Up
M482T388	1.1458e+07	1.1073e+07	15.68	6.24729e+06	5.14363e+06	46.93	1.83	0.88	0.0151515	1.82	0.222993	1.26918	481.905	387.6	6.5	Up
M483T304_2	2.95041e+06	3.01696e+06	48.53	629485	631376	61.8	4.69	2.23	0.00865801	2.06	0.194614	2.10977	483.11	304.1	5.1	Up
M483T421_4	7.94274e+06	5.5279e+06	82.79	2.37955e+06	1.80826e+06	71.1	3.34	1.74	0.025974	1.59	0.257334	1.70876	483.029	420.8	7	Up
M484T309_1	1.31547e+06	1.44765e+06	33.84	365899	212947	98.11	3.6	1.85	0.0151515	1.82	0.222993	2.03525	483.966	309	5.2	Up
M484T440_2	1.79571e+06	1.68026e+06	43.73	508244	336693	103.79	3.53	1.82	0.00865801	2.06	0.194614	1.90688	483.997	440.3	7.3	Up
M484T445_2	6.24327e+06	6.62105e+06	50.22	2.18192e+06	2.89104e+06	75.51	2.86	1.52	0.025974	1.59	0.257334	1.62053	483.608	444.7	7.4	Up
M484T521	596258	553424	49.18	207119	178862	55.96	2.88	1.53	0.00865801	2.06	0.194614	2.02603	484.218	520.9	8.7	Up
M485T360_2	5.89424e+07	4.25121e+07	66.62	2.06523e+07	1.30252e+07	122.27	2.85	1.51	0.025974	1.59	0.257334	1.94562	485.356	360.4	6	Up
M485T360_3	2.32905e+07	2.15312e+07	48.81	7.80577e+06	7.50458e+06	42.47	2.98	1.58	0.00865801	2.06	0.194614	2.0846	485.369	360.3	6	Up
M485T374_5	2.60806e+07	3.1627e+07	48.85	9.49177e+06	9.1246e+06	42.86	2.75	1.46	0.0411255	1.39	0.29898	1.51017	485.045	374	6.2	Up
M485T406	1.36373e+06	1.30662e+06	44.34	503463	512703	64.39	2.71	1.44	0.0151515	1.82	0.222993	1.89728	484.519	406.1	6.8	Up
M485T434_1	3.70432e+06	3.16043e+06	66.16	1.11972e+06	788782	106.74	3.31	1.73	0.0151515	1.82	0.222993	1.94554	484.548	433.6	7.2	Up
M486T360_2	7.79257e+06	8.1285e+06	35.81	3.26347e+06	2.50564e+06	54.55	2.39	1.26	0.0151515	1.82	0.222993	1.96906	486.373	360.4	6	Up
M486T445	2.78431e+06	2.99335e+06	47.36	738219	808170	45.17	3.77	1.92	0.00865801	2.06	0.194614	1.82947	486.444	444.6	7.4	Up
M487T487_1	3.2805e+06	2.8218e+06	60.41	1.56971e+06	1.65962e+06	69.18	2.09	1.06	0.0411255	1.39	0.29898	1.74776	487.264	486.7	8.1	Up
M489T319_1	4.36894e+06	4.0277e+06	54.75	1.54272e+06	580964	127.41	2.83	1.5	0.0411255	1.39	0.29898	1.91305	488.591	319.3	5.3	Up
M489T355_2	2.88198e+06	2.88961e+06	35.07	1.47112e+06	1.59147e+06	52.22	1.96	0.97	0.025974	1.59	0.257334	1.84915	488.961	355	5.9	Up
M489T598	131153	81935.9	82.45	36343.8	20785.5	128.13	3.61	1.85	0.025974	1.59	0.257334	1.91715	489.23	597.7	10	Up
M490T378	5.44734e+06	4.53983e+06	45.76	2.12693e+06	1.63351e+06	90.14	2.56	1.36	0.0411255	1.39	0.29898	1.82157	489.513	378.2	6.3	Up
M490T626	298699	133666	131.91	71499.7	61040.2	48.2	4.18	2.06	0.025974	1.59	0.257334	1.52409	490.2	626.1	10.4	Up
M492T363_2	5.16034e+06	5.18952e+06	34.17	1.67606e+06	936611	116.1	3.08	1.62	0.0151515	1.82	0.222993	1.92831	492.267	362.8	6	Up
M493T372_1	1.5138e+06	1.80392e+06	38.19	720466	501291	63.39	2.1	1.07	0.025974	1.59	0.257334	1.63227	492.757	371.9	6.2	Up
M493T448	2.14601e+06	2.14959e+06	47.58	536493	182974	174.22	4	2	0.025974	1.59	0.257334	2.07834	492.741	447.5	7.5	Up
M494T403	908468	923393	12.37	541242	701885	66.03	1.68	0.75	0.0151515	1.82	0.222993	1.65394	493.796	403.5	6.7	Up
M494T412_1	9.77867e+06	8.17311e+06	68.09	4.42264e+06	4.36522e+06	24.48	2.21	1.14	0.0411255	1.39	0.29898	1.68628	493.723	411.9	6.9	Up
M494T426_2	6.52522e+06	5.50621e+06	66.76	1.72361e+06	1.47886e+06	94.18	3.79	1.92	0.0411255	1.39	0.29898	1.84561	494.248	425.5	7.1	Up
M495T832_1	6.52653e+07	5.79312e+07	58.52	2.07166e+07	1.69159e+07	73.38	3.15	1.66	0.0151515	1.82	0.222993	1.95684	495.325	831.7	13.9	Up
M496T466	5.88874e+06	3.41535e+06	75.17	2.02543e+06	1.45544e+06	128.42	2.91	1.54	0.025974	1.59	0.257334	1.81355	496.273	466.4	7.8	Up
M496T919	1.15279e+07	1.05551e+07	51.29	3.87202e+06	2.96872e+06	72.65	2.98	1.57	0.00865801	2.06	0.194614	2.0208	496.302	919.4	15.3	Up
M497T424_3	1.22396e+07	8256799	71.97	3.77079e+06	3.86918e+06	67.36	3.25	1.7	0.025974	1.59	0.257334	1.55454	497.429	424.4	7.1	Up
M497T438_2	3.90405e+06	4.30757e+06	35.92	1.99133e+06	2.14879e+06	34.02	1.96	0.97	0.025974	1.59	0.257334	1.80075	497.262	438.1	7.3	Up
M497T873	5.12187e+06	5.04329e+06	53.91	2.37416e+06	2.51816e+06	75.19	2.16	1.11	0.0411255	1.39	0.29898	1.6315	497.423	873.4	14.6	Up
M497T946_2	9.16258e+06	7.35432e+06	55.74	3.02572e+06	2.54282e+06	68.22	3.03	1.6	0.025974	1.59	0.257334	1.80232	497.431	945.7	15.8	Up
M498T310	355954	261473	79.04	99261.7	81043.3	66.57	3.59	1.84	0.0411255	1.39	0.29898	1.55047	498.266	310.4	5.2	Up
M498T424_3	2.70206e+06	2.15385e+06	75.49	856429	871990	33.47	3.16	1.66	0.00865801	2.06	0.194614	1.62633	497.922	424.2	7.1	Up
M498T468_3	1.36899e+07	1.06951e+07	58.65	4.06174e+06	3.32452e+06	73.45	3.37	1.75	0.00865801	2.06	0.194614	1.97396	498.269	468	7.8	Up
M498T468_4	3.24487e+07	2.75574e+07	54.7	1.08517e+07	8.12051e+06	77.32	2.99	1.58	0.0151515	1.82	0.222993	1.96952	498.283	468.1	7.8	Up
M498T722	462509	477706	38.16	220945	221606	54.05	2.09	1.07	0.0151515	1.82	0.222993	1.54241	498.259	721.8	12	Up
M499T410_2	1.25894e+06	1.25133e+06	44.78	665650	733965	64.95	1.89	0.92	0.0411255	1.39	0.29898	1.53011	498.957	410.4	6.8	Up
M499T467_1	7.02443e+06	4.87958e+06	59.96	2.22011e+06	1.4477e+06	87.61	3.16	1.66	0.0411255	1.39	0.29898	1.84726	499.001	467.2	7.8	Up
M500T346_2	770683	687973	58.67	321153	306902	20.93	2.4	1.26	0.0151515	1.82	0.222993	1.70771	500.238	345.9	5.8	Up
M501T430_1	1.29091e+07	1.31261e+07	46.25	5.23476e+06	4.49793e+06	67.36	2.47	1.3	0.0151515	1.82	0.222993	1.8713	500.981	429.6	7.2	Up
M501T539	1.0601e+06	820620	87.15	237466	141636	109.27	4.46	2.16	0.00865801	2.06	0.194614	1.99068	501.351	538.8	9	Up
M501T720_2	1.11417e+06	984958	60.95	388877	243819	103.22	2.87	1.52	0.025974	1.59	0.257334	1.92359	501.334	719.9	12	Up
M502T308	852617	811607	48.66	286496	299502	59	2.98	1.57	0.0151515	1.82	0.222993	1.86435	502.033	307.8	5.1	Up
M502T699	2.35011e+06	1.77175e+06	78.68	461863	389372	90.17	5.09	2.35	0.00865801	2.06	0.194614	1.99405	502.458	698.6	11.6	Up
M503T380_1	737417	465498	76.85	189158	146724	98.58	3.9	1.96	0.025974	1.59	0.257334	1.85347	502.841	379.8	6.3	Up
M503T918	1.16096e+07	1.29533e+07	35.84	4.42485e+06	3.59795e+06	90.42	2.62	1.39	0.0411255	1.39	0.29898	1.85511	503.376	917.9	15.3	Up
M504T423_2	6.06395e+06	5.17178e+06	53.41	1.28908e+06	648864	132.64	4.7	2.23	0.0151515	1.82	0.222993	1.99283	503.775	423.3	7.1	Up
M504T567	782020	696449	61.61	154206	92335.9	122.44	5.07	2.34	0.00865801	2.06	0.194614	1.91103	504.245	567.4	9.5	Up
M506T527_3	322889	268408	71.63	129995	118934	49.53	2.48	1.31	0.025974	1.59	0.257334	1.28547	506.476	526.9	8.8	Up
M508T481_3	2.62448e+06	2.56409e+06	25.29	1.17989e+06	897205	74.61	2.22	1.15	0.025974	1.59	0.257334	1.7114	507.934	481.2	8	Up
M509T350_2	2.33426e+06	2.11593e+06	31.17	818277	834269	60.07	2.85	1.51	0.004329	2.36	0.175738	2.10734	509.264	349.7	5.8	Up
M509T371_3	1.11323e+07	9.67161e+06	35.51	3.67687e+06	3.53864e+06	56.54	3.03	1.6	0.0021645	2.66	0.166089	2.11474	509.269	371	6.2	Up
M509T975	5.89139e+06	5.63321e+06	54.23	1.71213e+06	1.2148e+06	107.2	3.44	1.78	0.0151515	1.82	0.222993	1.91641	509.096	975.5	16.3	Up
M510T479_2	4.9972e+06	5.28019e+06	29.89	1.86908e+06	1.73448e+06	73.34	2.67	1.42	0.0151515	1.82	0.222993	1.81022	510.11	479.2	8	Up
M510T684	1.15683e+06	1.18244e+06	33.84	500779	427767	70.3	2.31	1.21	0.025974	1.59	0.257334	1.57345	510.19	684.3	11.4	Up
M510T831_2	4.95124e+07	3.91461e+07	61.82	1.68066e+07	1.36872e+07	59.32	2.95	1.56	0.0151515	1.82	0.222993	1.86574	510.359	830.5	13.8	Up
M511T397_1	5.99687e+06	5.6021e+06	45.98	2.13722e+06	2.1083e+06	83.37	2.81	1.49	0.0151515	1.82	0.222993	1.84669	510.957	397.4	6.6	Up
M511T429_3	3.0556e+06	2.87892e+06	61.48	1.00817e+06	815033	102.96	3.03	1.6	0.0411255	1.39	0.29898	1.80654	511.257	428.5	7.1	Up
M511T684	346067	223292	81.19	133608	120532	44.88	2.59	1.37	0.0411255	1.39	0.29898	1.54771	511.195	684.4	11.4	Up
M512T831	2.41772e+06	1.84855e+06	64.49	794351	353204	135.57	3.04	1.61	0.0411255	1.39	0.29898	1.89419	512.356	830.6	13.8	Up
M514T389_2	2.46175e+07	2.32098e+07	23.83	1.24363e+07	1.2739e+07	55.13	1.98	0.99	0.004329	2.36	0.175738	1.86559	514.289	389.2	6.5	Up
M516T451	5.57561e+06	5.55856e+06	52.39	1.64292e+06	1.8385e+06	41.81	3.39	1.76	0.025974	1.59	0.257334	1.7872	516.29	451.1	7.5	Up
M516T463_1	8.51725e+06	9.13432e+06	53.69	2.50835e+06	2.31255e+06	67.42	3.4	1.76	0.025974	1.59	0.257334	1.71537	516.076	463.2	7.7	Up
M516T478	793788	742772	51.49	276161	295051	48.26	2.87	1.52	0.0411255	1.39	0.29898	1.16589	515.79	478.1	8	Up
M516T515_1	9.59676e+06	9.71779e+06	37.91	4.01918e+06	4.6082e+06	63.25	2.39	1.26	0.0151515	1.82	0.222993	1.78137	516.294	515.5	8.6	Up
M519T318_1	5.37764e+06	4.17459e+06	55.53	1.44168e+06	1.09126e+06	75.72	3.73	1.9	0.00865801	2.06	0.194614	2.08333	519.132	317.5	5.3	Up
M519T93	3.86925e+06	3.00645e+06	74.73	1.03686e+06	930577	57.21	3.73	1.9	0.0151515	1.82	0.222993	1.74692	519.009	92.8	1.5	Up
M520T357	1.54469e+06	1.19801e+06	52.52	446978	494701	50.04	3.46	1.79	0.004329	2.36	0.175738	2.08842	520.205	357	6	Up
M521T341	2.73929e+06	2.15963e+06	77.66	589454	311846	132.36	4.65	2.22	0.0151515	1.82	0.222993	2.07575	521.12	341.2	5.7	Up
M521T377_2	6.42418e+06	3.55427e+06	101.65	1.67333e+06	1.2155e+06	71.51	3.84	1.94	0.0411255	1.39	0.29898	1.5311	521.345	377.1	6.3	Up
M521T930_2	1.65499e+07	1.69052e+07	37.8	8.43794e+06	7.30054e+06	83.02	1.96	0.97	0.0411255	1.39	0.29898	1.61058	521.354	929.8	15.5	Up
M522T463_2	1.76386e+06	1.75166e+06	66.95	579292	250953	121.01	3.04	1.61	0.0411255	1.39	0.29898	1.85699	521.955	462.8	7.7	Up
M523T527_2	2.99279e+06	2.4117e+06	66.35	886482	951276	43.24	3.38	1.76	0.0151515	1.82	0.222993	1.62532	522.748	526.9	8.8	Up
M523T78	1.10324e+06	1.03572e+06	53.54	500152	449559	45.68	2.21	1.14	0.0411255	1.39	0.29898	1.5912	523.143	78.4	1.3	Up
M523T81_2	5.98049e+06	6.11578e+06	42.28	2.44154e+06	2.232e+06	45.94	2.45	1.29	0.0151515	1.82	0.222993	1.73818	522.72	81.3	1.4	Up
M523T84_1	4.15188e+06	3.58323e+06	61.7	1.91385e+06	1.90803e+06	13.12	2.17	1.12	0.025974	1.59	0.257334	1.6841	523.117	83.9	1.4	Up
M524T782	5.50417e+06	5.63514e+06	43.68	2.32823e+06	2.35896e+06	26.25	2.36	1.24	0.0411255	1.39	0.29898	1.92038	524.308	781.6	13	Up
M524T79	2.42053e+06	3.08672e+06	47.97	543803	360333	129.15	4.45	2.15	0.00865801	2.06	0.194614	1.68238	523.981	79	1.3	Up
M524T818	3.55332e+06	3.07743e+06	44.08	1397538	1.54115e+06	58.58	2.54	1.35	0.00865801	2.06	0.194614	1.84311	524.306	818.1	13.6	Up
M525T445_4	3.58591e+06	3.60023e+06	52.56	1.52019e+06	1.41536e+06	59.92	2.36	1.24	0.0411255	1.39	0.29898	1.86603	525.244	445	7.4	Up
M525T456_1	2.22866e+06	1.60159e+06	64.16	811160	982363	61.23	2.75	1.46	0.025974	1.59	0.257334	1.69966	525.272	456	7.6	Up
M526T542_1	5.82481e+06	4.99976e+06	49.44	2.48989e+06	2.63172e+06	45.77	2.34	1.23	0.025974	1.59	0.257334	1.73275	526.354	541.6	9	Up
M527T431_1	3.99417e+06	4.00687e+06	36.68	2.03858e+06	1.97488e+06	31.49	1.96	0.97	0.0411255	1.39	0.29898	1.62242	526.779	431.1	7.2	Up
M527T813	4.65511e+07	4.5305e+07	61.25	1.54355e+07	1.58406e+07	78.98	3.02	1.59	0.025974	1.59	0.257334	1.75839	527.325	812.7	13.5	Up
M528T821_1	1.84555e+07	2.14618e+07	35.97	9.0949e+06	9.16449e+06	49.39	2.03	1.02	0.0411255	1.39	0.29898	1.76866	528.258	821	13.7	Up
M529T412_1	3.3471e+06	3.77186e+06	45.23	1.4213e+06	1.48213e+06	55.53	2.35	1.24	0.0411255	1.39	0.29898	1.75924	528.938	412.4	6.9	Up
M529T479_4	8.41164e+06	6.65032e+06	68.88	1.54596e+06	1.30984e+06	80.68	5.44	2.44	0.0021645	2.66	0.166089	2.20162	528.933	478.9	8	Up
M530T373_3	1.16434e+07	6.53355e+06	108.16	1.92594e+06	993544	92.22	6.05	2.6	0.025974	1.59	0.257334	1.66244	530.082	372.9	6.2	Up
M531T367_1	1.98411e+06	2.02866e+06	41.42	617319	580155	66.63	3.21	1.68	0.00865801	2.06	0.194614	2.0115	530.554	367.2	6.1	Up
M531T455_1	4.99339e+06	4.61203e+06	57.59	1.62684e+06	1.5409e+06	90.73	3.07	1.62	0.025974	1.59	0.257334	1.67386	530.598	454.9	7.6	Up
M532T363	1.97015e+06	1.68142e+06	64.84	326248	273652	98.72	6.04	2.59	0.004329	2.36	0.175738	2.05868	531.624	362.9	6	Up
M532T431_4	4.82187e+07	5.56598e+07	57.89	1.52176e+07	8.56843e+06	116.17	3.17	1.66	0.025974	1.59	0.257334	1.84061	532.272	431	7.2	Up
M532T470_1	6.47735e+06	6.15793e+06	46.87	2.10541e+06	2.38953e+06	69.61	3.08	1.62	0.0151515	1.82	0.222993	1.88051	531.528	470.3	7.8	Up
M533T367_2	7.30253e+06	5.92477e+06	69.74	1.05908e+06	717433	117.1	6.9	2.79	0.004329	2.36	0.175738	1.94095	533.05	366.8	6.1	Up
M533T431_1	1.05965e+07	1.02715e+07	14.27	5.61497e+06	5.83439e+06	56.51	1.89	0.92	0.00865801	2.06	0.194614	1.82347	532.6	431.3	7.2	Up
M533T464_1	2.87558e+06	2.61218e+06	35.74	602459	601091	56.93	4.77	2.25	0.0021645	2.66	0.166089	2.08197	533.028	464.3	7.7	Up
M533T78	2.52117e+06	2.56875e+06	23.64	702987	683361	70.93	3.59	1.84	0.0021645	2.66	0.166089	2.0817	532.969	78.2	1.3	Up
M534T148	3.72527e+06	3.57951e+06	55.22	1.59539e+06	1.68996e+06	73.15	2.34	1.22	0.0411255	1.39	0.29898	1.76061	534.064	148.2	2.5	Up
M534T320_2	852649	678612	76.85	227402	109047	96.34	3.75	1.91	0.025974	1.59	0.257334	1.65319	534.268	320.4	5.3	Up
M534T441_5	1.4984e+07	1.527e+07	50.17	6.2339e+06	6.87138e+06	76.65	2.4	1.27	0.0411255	1.39	0.29898	1.58223	533.949	440.7	7.3	Up
M536T385_1	7.61405e+07	7.51031e+07	39.65	4.65717e+07	4.51844e+07	24.13	1.63	0.71	0.0411255	1.39	0.29898	1.54454	535.88	385	6.4	Up
M536T513_2	2.02304e+06	2.1103e+06	45.41	696716	636875	58.42	2.9	1.54	0.0151515	1.82	0.222993	1.7177	536.327	513.4	8.6	Up
M538T491_1	2.9682e+06	2.26701e+06	95.27	462651	199458	123.01	6.42	2.68	0.0151515	1.82	0.222993	2.02202	537.526	490.8	8.2	Up
M538T491_2	1.29907e+07	9.8006e+06	76.08	1.73805e+06	151364	165.34	7.47	2.9	0.0151515	1.82	0.222993	1.97348	537.538	490.8	8.2	Up
M540T392_2	4.38972e+06	4.33112e+06	16.68	3.41136e+06	3.57126e+06	23.75	1.29	0.36	0.0411255	1.39	0.29898	1.47358	539.773	391.8	6.5	Up
M540T392_4	1.62574e+06	1.21999e+06	83.81	325372	251433	62.69	5	2.32	0.00865801	2.06	0.194614	1.92562	540.12	392.4	6.5	Up
M540T903_2	2.17829e+07	2.24359e+07	48.61	9.3849e+06	9.603e+06	50.43	2.32	1.21	0.0411255	1.39	0.29898	1.58134	540.452	903.5	15.1	Up
M541T477_6	2.65527e+07	2.50199e+07	66.81	1.09537e+07	5.46353e+06	146.55	2.42	1.28	0.0411255	1.39	0.29898	1.77108	541.086	476.9	7.9	Up
M541T575	1.7394e+06	1.81085e+06	48.34	875309	927784	59.51	1.99	0.99	0.0411255	1.39	0.29898	1.46267	541.45	575	9.6	Up
M541T78	2.852e+06	2.86311e+06	61.68	575773	207882	179.76	4.95	2.31	0.00865801	2.06	0.194614	2.08178	541.075	78.5	1.3	Up
M542T115_1	1.92087e+07	1.50536e+07	49.21	7.03418e+06	7.17333e+06	53.81	2.73	1.45	0.004329	2.36	0.175738	1.98966	542.053	114.9	1.9	Up
M542T115_3	1.30908e+07	8.71697e+06	81.97	2.20528e+06	1.56754e+06	100.97	5.94	2.57	0.0151515	1.82	0.222993	1.93166	542.081	114.8	1.9	Up
M542T487_3	3.59698e+06	3.39815e+06	55.01	1.29124e+06	992876	73.31	2.79	1.48	0.0151515	1.82	0.222993	1.81581	541.706	487.3	8.1	Up
M542T533_4	5.05735e+06	4.08627e+06	54.69	1.92315e+06	1.74945e+06	41.43	2.63	1.39	0.00865801	2.06	0.194614	1.90175	542.054	532.7	8.9	Up
M543T100	2.36465e+07	1.65814e+07	57.11	6.82441e+06	5.35946e+06	61.8	3.46	1.79	0.00865801	2.06	0.194614	2.05967	543.128	99.5	1.7	Up
M543T368_2	1.55116e+06	1.24967e+06	35.97	774365	616193	63.57	2	1	0.025974	1.59	0.257334	1.5401	542.625	368.3	6.1	Up
M543T369_1	5.34145e+06	5.24025e+06	52.41	1.79095e+06	1.47003e+06	66.48	2.98	1.58	0.025974	1.59	0.257334	1.83538	542.792	368.8	6.1	Up
M543T390	3.46886e+06	2.03118e+06	88.75	861144	421586	143.61	4.03	2.01	0.025974	1.59	0.257334	1.91724	543.299	390.2	6.5	Up
M543T427	3.6702e+06	3.1681e+06	28.93	1.0669e+06	1.02317e+06	28.51	3.44	1.78	0.0021645	2.66	0.166089	2.19009	542.612	426.6	7.1	Up
M543T433_2	2.39218e+06	1.40854e+06	99.07	331063	254316	102.44	7.23	2.85	0.00865801	2.06	0.194614	2.00735	543.303	433	7.2	Up
M543T441	3.48733e+06	3.57648e+06	49.29	1.12898e+06	909980	73.37	3.09	1.63	0.0151515	1.82	0.222993	1.97131	542.797	440.7	7.3	Up
M543T464_1	1.99983e+06	1.89408e+06	40.13	520413	484479	65.33	3.84	1.94	0.004329	2.36	0.175738	1.95103	542.554	464.2	7.7	Up
M543T533_3	962830	811585	55.22	302176	277891	48.52	3.19	1.67	0.00865801	2.06	0.194614	2.08667	542.794	533.2	8.9	Up
M543T654	773357	726629	45.2	255210	247547	46.82	3.03	1.6	0.004329	2.36	0.175738	1.91418	543.253	654	10.9	Up
M543T679	92518.7	83474.7	53.09	23539.9	28514.8	65.48	3.93	1.97	0.025974	1.59	0.257334	1.92705	543.223	678.8	11.3	Up
M543T77_1	2.03307e+06	1.73073e+06	45.16	517835	426629	77.23	3.93	1.97	0.0021645	2.66	0.166089	2.1239	543.219	77	1.3	Up
M543T99	2.47093e+07	1.66361e+07	63.79	6.57129e+06	5.41761e+06	83.68	3.76	1.91	0.0151515	1.82	0.222993	1.98795	543.139	99.5	1.7	Up
M544T476_3	2.39079e+06	2.60792e+06	33.51	786733	645623	92.76	3.04	1.6	0.004329	2.36	0.175738	1.78138	543.957	475.8	7.9	Up
M545T353_1	2.46434e+06	2.30543e+06	52.35	809356	593051	84.29	3.04	1.61	0.0151515	1.82	0.222993	1.79642	544.929	353.3	5.9	Up
M545T856_1	2.27724e+07	1.95119e+07	59.27	7.52052e+06	6.44539e+06	53.93	3.03	1.6	0.00865801	2.06	0.194614	1.96311	545.325	855.6	14.3	Up
M546T411_4	5.53603e+06	5.84386e+06	35.67	2.42013e+06	2.18222e+06	61.69	2.29	1.19	0.025974	1.59	0.257334	1.8361	545.973	411.1	6.9	Up
M546T449_3	4.47043e+06	4.62532e+06	27.19	1.30978e+06	899532	101.66	3.41	1.77	0.00865801	2.06	0.194614	1.96209	546.318	448.6	7.5	Up
M546T470_2	3.55704e+06	3.31808e+06	41.29	1.42579e+06	1.54755e+06	36.96	2.49	1.32	0.00865801	2.06	0.194614	1.77124	545.625	470.3	7.8	Up
M546T470_4	1.51411e+06	1.53328e+06	30.11	772406	754383	59.84	1.96	0.97	0.025974	1.59	0.257334	1.86862	545.962	470.2	7.8	Up
M547T749	5.62143e+07	5.37077e+07	46.61	1.77349e+07	1.75927e+07	74.38	3.17	1.66	0.004329	2.36	0.175738	1.98951	547.294	749.3	12.5	Up
M547T976	5.36637e+06	5.21286e+06	54.13	2.03278e+06	1.79366e+06	61.79	2.64	1.4	0.0411255	1.39	0.29898	1.81256	547.128	975.8	16.3	Up
M548T425_3	7.89435e+06	6.66472e+06	54.17	2.22618e+06	1.05094e+06	117.38	3.55	1.83	0.025974	1.59	0.257334	2.04959	548.305	425.3	7.1	Up
M548T503	7.04735e+06	6.89983e+06	40.87	1.33848e+06	991084	63.06	5.27	2.4	0.0021645	2.66	0.166089	2.18743	548.309	502.8	8.4	Up
M549T324	6.11815e+06	5.89685e+06	45.98	2.72936e+06	2985411	34.62	2.24	1.16	0.0411255	1.39	0.29898	1.80427	549.277	324	5.4	Up
M551T538_1	2.34381e+06	2.71578e+06	47.89	621120	253833	150.97	3.77	1.92	0.00865801	2.06	0.194614	2.05574	550.551	538.1	9	Up
M553T499_5	670866	819190	43.96	112178	51415.9	107.6	5.98	2.58	0.00865801	2.06	0.194614	2.04718	553.248	499.3	8.3	Up
M553T955_1	1.54813e+07	1.70913e+07	57.56	4.23571e+06	1.05051e+06	133.16	3.65	1.87	0.025974	1.59	0.257334	1.87638	553.252	955.2	15.9	Up
M553T955_2	1.064e+07	9.17291e+06	52.9	4.70574e+06	4.18485e+06	55.42	2.26	1.18	0.0411255	1.39	0.29898	1.81032	553.264	955.2	15.9	Up
M554T346_1	1.15756e+06	1.2323e+06	42.88	547282	405254	56.64	2.12	1.08	0.025974	1.59	0.257334	1.43886	553.651	346	5.8	Up
M554T369_2	2.32576e+06	2.09394e+06	69.71	617115	306380	161.79	3.77	1.91	0.0151515	1.82	0.222993	1.9572	553.795	368.8	6.1	Up
M554T396_1	4.30441e+06	4.75194e+06	36.08	1.94806e+06	2.16313e+06	43.65	2.21	1.14	0.0411255	1.39	0.29898	1.4426	553.643	396.5	6.6	Up
M554T435_2	1.82291e+07	1.60535e+07	59.11	7.63044e+06	6.39556e+06	77.11	2.39	1.26	0.0411255	1.39	0.29898	1.83047	554.472	435.5	7.3	Up
M554T435_3	9.67588e+06	1.12471e+07	41.52	3.8192e+06	3.1427e+06	76.9	2.53	1.34	0.0411255	1.39	0.29898	1.8834	554.485	435.5	7.3	Up
M554T787	3.72067e+06	4.02852e+06	51.93	1.13611e+06	758528	70.82	3.27	1.71	0.0151515	1.82	0.222993	1.85079	554.468	787.4	13.1	Up
M554T888_3	1.49742e+08	9.50889e+07	83.6	4.43881e+07	2.38046e+07	104.55	3.37	1.75	0.025974	1.59	0.257334	1.78359	554.183	888.2	14.8	Up
M556T500_2	1.09326e+06	888555	70.86	391238	384672	53.64	2.79	1.48	0.0411255	1.39	0.29898	1.65452	556.307	499.5	8.3	Up
M556T683	517705	476046	58.27	171352	135494	103.73	3.02	1.6	0.0411255	1.39	0.29898	1.87798	556.287	682.5	11.4	Up
M558T300	659265	457312	95.39	139402	118256	73.21	4.73	2.24	0.00865801	2.06	0.194614	1.854	558.06	300	5	Up
M558T390_2	3.47684e+06	2.44274e+06	90.59	447334	290266	74.5	7.77	2.96	0.0021645	2.66	0.166089	2.07812	558.044	390.3	6.5	Up
M558T427_1	6.59804e+07	4.68046e+07	58.41	2.45087e+07	2.0755e+07	81.3	2.69	1.43	0.0411255	1.39	0.29898	1.59931	558.289	427.3	7.1	Up
M558T453_1	3.28352e+07	3.18447e+07	38.77	1.27359e+07	1.40735e+07	76.06	2.58	1.37	0.025974	1.59	0.257334	1.48837	557.803	452.6	7.5	Up
M558T477	2.07075e+06	1.64715e+06	95.92	518784	464935	67.58	3.99	2	0.0411255	1.39	0.29898	1.80265	558.091	476.8	7.9	Up
M558T521_3	4.42033e+06	3.9652e+06	57.51	1.41162e+06	1.00064e+06	82.29	3.13	1.65	0.025974	1.59	0.257334	1.86903	558.096	520.6	8.7	Up
M558T521_4	5.01018e+06	3.91397e+06	69.92	1.72003e+06	1.5716e+06	53.69	2.91	1.54	0.0151515	1.82	0.222993	1.86289	558.111	520.7	8.7	Up
M559T160	862403	866797	12.51	423663	345731	81.03	2.04	1.03	0.0411255	1.39	0.29898	1.71106	559.145	159.5	2.7	Up
M559T309	578141	629876	47.21	149503	181008	48.64	3.87	1.95	0.025974	1.59	0.257334	1.87541	558.999	308.6	5.1	Up
M559T415_3	2.53304e+06	1.68117e+06	100.85	551174	666358	49.16	4.6	2.2	0.025974	1.59	0.257334	1.81886	558.802	415.3	6.9	Up
M559T415_4	8.36738e+06	7.09044e+06	54.34	2.49424e+06	2.52017e+06	66.09	3.35	1.75	0.004329	2.36	0.175738	1.63495	559.27	415	6.9	Up
M559T433	7.49647e+06	5.97053e+06	58.57	3.70143e+06	3.81055e+06	35.03	2.03	1.02	0.025974	1.59	0.257334	1.69252	559.285	433.2	7.2	Up
M559T521_2	2.89686e+06	3.05435e+06	45.43	908012	693919	97.04	3.19	1.67	0.0151515	1.82	0.222993	1.68664	558.701	520.9	8.7	Up
M559T534_4	1.19101e+06	1.09088e+06	49.17	276248	266331	55.88	4.31	2.11	0.0021645	2.66	0.166089	2.08275	559.286	534.1	8.9	Up
M559T888_2	2.78836e+06	2.33217e+06	57.8	933716	553726	91.27	2.99	1.58	0.0411255	1.39	0.29898	1.76906	559.138	888.1	14.8	Up
M560T434	1.5898e+06	1.51909e+06	23	579191	388304	90.16	2.74	1.46	0.00865801	2.06	0.194614	1.75176	560.265	434.1	7.2	Up
M562T383	4.53471e+06	4.45649e+06	22.14	2.58277e+06	2.48224e+06	65.45	1.76	0.81	0.0411255	1.39	0.29898	1.36887	561.782	382.8	6.4	Up
M563T302	5.97534e+06	7.05906e+06	42.64	2.19028e+06	1.72946e+06	43.53	2.73	1.45	0.0151515	1.82	0.222993	1.82435	563.299	301.5	5	Up
M563T371_2	2.69109e+07	2.91603e+07	39.36	9.70622e+06	7.08182e+06	81.56	2.77	1.47	0.0151515	1.82	0.222993	1.5693	563.278	370.6	6.2	Up
M563T381	8.44875e+06	6.93074e+06	65.19	2.42312e+06	1.50809e+06	91.31	3.49	1.8	0.025974	1.59	0.257334	1.59424	563.288	381.3	6.4	Up
M563T404_1	903953	827745	60.74	205545	136645	120.72	4.4	2.14	0.00865801	2.06	0.194614	1.77972	562.67	404.4	6.7	Up
M563T449_3	8.17282e+06	5.646e+06	67.88	2.56411e+06	1.90226e+06	90.11	3.19	1.67	0.0411255	1.39	0.29898	1.61133	563.279	449	7.5	Up
M563T79_1	2.06015e+07	1.82636e+07	53.21	4.14765e+06	874983	136.19	4.97	2.31	0.00865801	2.06	0.194614	2.01697	562.791	79.3	1.3	Up
M564T341	1.43792e+06	1.4888e+06	63.71	411676	290955	81.83	3.49	1.8	0.025974	1.59	0.257334	1.61009	563.741	340.7	5.7	Up
M564T401_4	4.11025e+06	3.81996e+06	36.35	2.3468e+06	2.157e+06	51.58	1.75	0.81	0.0411255	1.39	0.29898	1.41582	564.08	400.9	6.7	Up
M564T434_1	1.07165e+07	8.57748e+06	76.2	3.03449e+06	2.44131e+06	109.34	3.53	1.82	0.0411255	1.39	0.29898	1.80112	563.56	433.6	7.2	Up
M565T352_1	4.23637e+06	4.06957e+06	46.21	1.47119e+06	977176	90.18	2.88	1.53	0.025974	1.59	0.257334	1.92886	564.795	352	5.9	Up
M565T441_2	2.0511e+07	1.80278e+07	51.04	7.05349e+06	3.86307e+06	115.88	2.91	1.54	0.025974	1.59	0.257334	1.99796	564.788	440.9	7.3	Up
M565T489_2	3.35951e+06	3.59846e+06	29.18	2.1533e+06	2.13255e+06	29.17	1.56	0.64	0.0411255	1.39	0.29898	1.5903	564.82	488.7	8.1	Up
M565T79_1	8.03818e+06	6.63075e+06	54.88	3.35771e+06	1.97401e+06	119.73	2.39	1.26	0.0411255	1.39	0.29898	1.89915	564.792	79.3	1.3	Up
M567T502_1	2.76899e+06	2.83656e+06	37.44	748079	703994	86.33	3.7	1.89	0.004329	2.36	0.175738	1.78604	566.613	502	8.4	Up
M568T846_3	2.03691e+09	1.90782e+09	49.82	6.27407e+08	2.49331e+08	123.53	3.25	1.7	0.025974	1.59	0.257334	1.9141	568.346	846.1	14.1	Up
M569T378	4.38829e+06	3.75655e+06	58.02	1.25818e+06	622743	152.85	3.49	1.8	0.025974	1.59	0.257334	1.82648	569.261	378.3	6.3	Up
M569T924_1	6.46849e+06	6.55779e+06	47.57	2.25085e+06	1.58155e+06	114.8	2.87	1.52	0.0411255	1.39	0.29898	1.76351	569.248	924.2	15.4	Up
M569T956_2	2.12707e+06	1.73929e+06	55.55	700645	368955	127.73	3.04	1.6	0.0411255	1.39	0.29898	1.91031	569.237	955.6	15.9	Up
M570T469_2	2.3503e+06	2.45543e+06	79.17	526918	175927	126.89	4.46	2.16	0.025974	1.59	0.257334	1.68066	569.968	469.5	7.8	Up
M570T516_4	1.43499e+07	1.70419e+07	47.86	5.59582e+06	5.92428e+06	63.37	2.56	1.36	0.0411255	1.39	0.29898	1.65232	569.982	515.8	8.6	Up
M571T373_1	4.70926e+06	4161687	50.2	2.26704e+06	2.26715e+06	53.99	2.08	1.05	0.0411255	1.39	0.29898	1.81476	571.302	373.3	6.2	Up
M571T421	1.55067e+06	1.5427e+06	26.1	1.06459e+06	1.03387e+06	21.17	1.46	0.54	0.0411255	1.39	0.29898	1.63692	570.638	421.4	7	Up
M571T424_3	5.3119e+06	5.99414e+06	54.16	1.79924e+06	1.39215e+06	104.3	2.95	1.56	0.0411255	1.39	0.29898	1.69195	571.309	423.6	7.1	Up
M572T328_2	2.60134e+06	2.59224e+06	56.77	1.15094e+06	782435	84.82	2.26	1.18	0.0411255	1.39	0.29898	1.79445	572.019	328.2	5.5	Up
M572T328_4	2.56407e+06	2.06042e+06	60.21	603549	308045	122.1	4.25	2.09	0.0151515	1.82	0.222993	2.11576	572.273	328	5.5	Up
M572T345	1.93813e+06	1.84667e+06	32.12	679840	545730	94.11	2.85	1.51	0.0151515	1.82	0.222993	2.05617	572.261	345	5.8	Up
M572T368_2	286179	308859	20.32	158082	155590	53.27	1.81	0.86	0.0151515	1.82	0.222993	1.66845	571.785	368.5	6.1	Up
M572T399_1	2.96452e+07	2.69643e+07	41.63	1.24096e+07	1.14077e+07	45.34	2.39	1.26	0.0151515	1.82	0.222993	1.78266	571.933	399.1	6.7	Up
M572T399_2	2.81453e+07	2.28735e+07	49.39	1.21372e+07	6.56607e+06	110.76	2.32	1.21	0.0411255	1.39	0.29898	1.85699	571.949	399.2	6.7	Up
M572T399_3	3.9007e+07	2.97314e+07	76.15	1.14864e+07	1.13792e+07	90.71	3.4	1.76	0.0151515	1.82	0.222993	1.96744	572.266	399.1	6.7	Up
M572T425_2	1.81531e+07	1.96724e+07	29.36	8.56175e+06	9.10869e+06	53.12	2.12	1.08	0.025974	1.59	0.257334	1.81117	572.467	425.5	7.1	Up
M573T140_2	1.54852e+07	1.52174e+07	61.75	3.06565e+06	2.58658e+06	83.71	5.05	2.34	0.00865801	2.06	0.194614	2.0659	573.043	140.1	2.3	Up
M573T381_6	3.07891e+07	2.5914e+07	57.89	1.03048e+07	1.19996e+07	60.55	2.99	1.58	0.00865801	2.06	0.194614	1.94999	572.886	380.9	6.3	Up
M573T417	1.47552e+08	1.70715e+08	34.01	6.91634e+07	6.51931e+07	62.1	2.13	1.09	0.025974	1.59	0.257334	1.84004	573.307	416.6	6.9	Up
M573T714	234275	174987	89.71	51087.9	31454.4	82.93	4.59	2.2	0.00865801	2.06	0.194614	1.84969	573.321	714	11.9	Up
M574T399_5	1.94576e+06	2.17533e+06	45.9	715247	738774	51.02	2.72	1.44	0.025974	1.59	0.257334	1.83944	574.487	399.1	6.7	Up
M575T393	1.53055e+06	1.52132e+06	50.82	721018	773330	49.62	2.12	1.09	0.0411255	1.39	0.29898	1.54824	574.52	393.2	6.6	Up
M576T665_2	728621	710346	26.05	360733	354994	47.34	2.02	1.01	0.00865801	2.06	0.194614	1.4005	575.804	665.3	11.1	Up
M577T353_6	1.24235e+06	1.01536e+06	58.35	410272	239750	80.49	3.03	1.6	0.025974	1.59	0.257334	1.946	577.029	353.3	5.9	Up
M578T426	5.04435e+06	3.70952e+06	80.07	1.70278e+06	1.0222e+06	141.84	2.96	1.57	0.0411255	1.39	0.29898	1.87723	578.313	426.2	7.1	Up
M578T427_4	5.66668e+06	5.65367e+06	45.18	2.03041e+06	1.72592e+06	84.65	2.79	1.48	0.025974	1.59	0.257334	1.85687	578.021	427	7.1	Up
M578T480_3	2.43566e+06	1.93293e+06	64.16	639030	258984	110.81	3.81	1.93	0.025974	1.59	0.257334	2.00617	577.886	479.7	8	Up
M579T781	3.20983e+06	2.95539e+06	50.63	1.27749e+06	1.2928e+06	53.87	2.51	1.33	0.0151515	1.82	0.222993	1.87962	579.299	781	13	Up
M580T115_2	5.33514e+06	7.13455e+06	58.84	1.21543e+06	1.21518e+06	28.51	4.39	2.13	0.0411255	1.39	0.29898	1.65054	580.032	114.9	1.9	Up
M580T405	3.79431e+06	3.39011e+06	70.47	1.30857e+06	1.26374e+06	73.03	2.9	1.54	0.0411255	1.39	0.29898	1.64206	580.279	405.2	6.8	Up
M581T518_2	6.57285e+06	6.09363e+06	51.48	2071009	776911	129.89	3.17	1.67	0.0411255	1.39	0.29898	1.79867	580.842	517.8	8.6	Up
M581T518_6	1.99435e+06	1.69246e+06	48.6	937552	881745	41.99	2.13	1.09	0.025974	1.59	0.257334	1.91002	581.342	517.6	8.6	Up
M582T411_2	1.49094e+06	1.34397e+06	59.57	607889	453467	60.11	2.45	1.29	0.025974	1.59	0.257334	1.83264	581.556	411.2	6.9	Up
M582T411_3	1.95697e+06	1.94165e+06	23.19	1.29317e+06	1.39965e+06	28.02	1.51	0.6	0.0411255	1.39	0.29898	1.6304	581.792	411.1	6.9	Up
M582T518	2.91333e+06	2.59508e+06	41.84	1.18001e+06	1.00443e+06	68.6	2.47	1.3	0.0151515	1.82	0.222993	1.80733	581.586	517.7	8.6	Up
M583T449_2	3.50318e+07	3.9363e+07	56.05	1.20012e+07	9.55053e+06	70.71	2.92	1.55	0.025974	1.59	0.257334	1.70102	583.287	448.5	7.5	Up
M583T449_3	1.13489e+07	8.74237e+06	70.02	2.89352e+06	1.96448e+06	69.64	3.92	1.97	0.00865801	2.06	0.194614	1.63845	583.299	448.5	7.5	Up
M583T520	1.02785e+06	915184	64.1	340604	262475	70.65	3.02	1.59	0.025974	1.59	0.257334	1.71398	583.291	519.7	8.7	Up
M583T535_2	694928	704901	48.4	201632	139310	66.23	3.45	1.79	0.00865801	2.06	0.194614	1.84331	583.285	534.7	8.9	Up
M583T711	1.36366e+06	1.26672e+06	57.69	457264	428151	49.11	2.98	1.58	0.025974	1.59	0.257334	1.79639	583.303	711.1	11.9	Up
M583T888_1	1.84974e+07	1.9316e+07	56.84	5.94374e+06	2.80849e+06	119.83	3.11	1.64	0.0411255	1.39	0.29898	1.87512	583.203	888.2	14.8	Up
M583T888_2	1.58163e+07	1.51145e+07	67.33	3.44606e+06	2.3808e+06	93.98	4.59	2.2	0.0411255	1.39	0.29898	1.90432	583.215	888.1	14.8	Up
M583T910_2	2.1894e+07	2.07321e+07	43.45	9.95121e+06	8.26329e+06	71.4	2.2	1.14	0.0411255	1.39	0.29898	1.74461	583.482	910.5	15.2	Up
M584T408_1	1.64926e+07	3.95393e+06	188.49	698220	483206	85.35	23.62	4.56	0.025974	1.59	0.257334	1.78509	583.662	408.5	6.8	Up
M584T550_1	1.07534e+06	749091	97.57	185323	157643	62.06	5.8	2.54	0.0411255	1.39	0.29898	1.64693	584.01	549.5	9.2	Up
M584T851_1	3.64895e+07	2.88867e+07	60.7	1.03765e+07	8.70531e+06	65.77	3.52	1.81	0.004329	2.36	0.175738	1.94927	584.353	851.1	14.2	Up
M584T851_3	4.37868e+07	3.88456e+07	69.84	1.21942e+07	8.4967e+06	92.65	3.59	1.84	0.0411255	1.39	0.29898	1.61237	584.38	851	14.2	Up
M585T459_6	9.86764e+06	1.09451e+07	43.36	4.40803e+06	5.03997e+06	66.43	2.24	1.16	0.0411255	1.39	0.29898	1.68312	584.971	459.2	7.7	Up
M585T473_3	3.61682e+06	3.27127e+06	44.35	1.76416e+06	1.80805e+06	59.26	2.05	1.04	0.0411255	1.39	0.29898	1.83606	585.109	473.2	7.9	Up
M586T125_2	3.42262e+06	3.09178e+06	29.47	1.59038e+06	1.51493e+06	57.58	2.15	1.11	0.0151515	1.82	0.222993	1.90537	586.163	124.9	2.1	Up
M586T192	5.34493e+06	4.68619e+06	37.08	2.41783e+06	2.90731e+06	56.61	2.21	1.14	0.004329	2.36	0.175738	1.89257	586.148	192.1	3.2	Up
M588T354_1	1.90264e+06	2.11606e+06	48.14	612712	415706	93.21	3.11	1.63	0.025974	1.59	0.257334	1.71023	587.671	354.3	5.9	Up
M588T410_6	3.36962e+06	3.73337e+06	40.64	1.51512e+06	1.47505e+06	83.32	2.22	1.15	0.0411255	1.39	0.29898	1.73069	587.983	410.1	6.8	Up
M588T421	921191	774660	66.14	319738	165855	99.54	2.88	1.53	0.025974	1.59	0.257334	1.77272	587.671	421.3	7	Up
M588T586_1	1.2815e+06	1.2155e+06	60.49	492687	524870	85.03	2.6	1.38	0.0411255	1.39	0.29898	1.48839	588.214	586.4	9.8	Up
M589T416_2	3.9715e+06	4.09824e+06	55.99	1.904e+06	1.50467e+06	85.58	2.09	1.06	0.0411255	1.39	0.29898	1.62764	588.994	415.7	6.9	Up
M589T450_1	1.39703e+06	924991	77.69	387972	157196	115.9	3.6	1.85	0.0411255	1.39	0.29898	1.91154	588.685	450.1	7.5	Up
M590T314_2	2.44541e+06	1.77727e+06	126.38	293560	136400	104.04	8.33	3.06	0.025974	1.59	0.257334	1.42514	589.543	313.8	5.2	Up
M590T322	975914	1.00244e+06	37.78	495242	563020	60.23	1.97	0.98	0.025974	1.59	0.257334	1.63971	590.223	322	5.4	Up
M590T406_1	2.08572e+06	1.51308e+06	54.1	491477	208501	135.52	4.24	2.09	0.025974	1.59	0.257334	1.76687	589.54	406.3	6.8	Up
M590T429_1	990077	852778	26.2	320001	151663	117.95	3.09	1.63	0.025974	1.59	0.257334	1.69122	589.543	429.3	7.2	Up
M590T456_1	6.57249e+06	6.13567e+06	47.93	2.91651e+06	2.63749e+06	71.52	2.25	1.17	0.0411255	1.39	0.29898	1.73683	590.271	455.7	7.6	Up
M590T470_1	1.25684e+06	1.3201e+06	60.14	443051	284535	117.69	2.84	1.5	0.0411255	1.39	0.29898	1.62104	589.548	469.8	7.8	Up
M590T471	691690	756330	51.27	128815	98295.1	93.36	5.37	2.42	0.00865801	2.06	0.194614	1.79603	589.633	471.2	7.9	Up
M590T515_1	789132	698905	67.73	233722	238361	61.04	3.38	1.76	0.0411255	1.39	0.29898	1.70019	590.386	514.6	8.6	Up
M590T516_5	2.82314e+06	2.80254e+06	64.75	856825	1.03652e+06	72.5	3.29	1.72	0.0411255	1.39	0.29898	1.57927	590.322	516.5	8.6	Up
M591T79_2	2.05669e+07	1.96092e+07	42.09	6.70167e+06	6.01443e+06	68.11	3.07	1.62	0.004329	2.36	0.175738	1.7075	590.977	79	1.3	Up
M592T346_2	3.00589e+06	3.35132e+06	30.19	1.00848e+06	947403	76.15	2.98	1.58	0.004329	2.36	0.175738	2.05551	592.493	346.3	5.8	Up
M592T430_3	897501	864136	41.48	129122	110749	90.52	6.95	2.8	0.0021645	2.66	0.166089	2.28218	592.039	429.7	7.2	Up
M592T445_3	1.85954e+06	1.83929e+06	46.43	368597	163949	120.85	5.04	2.33	0.00865801	2.06	0.194614	1.96126	591.991	445.4	7.4	Up
M592T487_2	4.34525e+06	4.38009e+06	33.47	1.94436e+06	1.40633e+06	80.43	2.23	1.16	0.0411255	1.39	0.29898	1.31948	591.983	487.1	8.1	Up
M592T560_2	596551	583196	48.31	179813	133250	96.76	3.32	1.73	0.0151515	1.82	0.222993	1.81838	592.398	559.7	9.3	Up
M594T479_1	3.49275e+07	3.64645e+07	34.06	1.58533e+07	1.22792e+07	84.52	2.2	1.14	0.0411255	1.39	0.29898	1.7184	594.32	479.4	8	Up
M594T500_1	8.45507e+06	7.22597e+06	56.95	3.96474e+06	3.80978e+06	53.92	2.13	1.09	0.0411255	1.39	0.29898	1.71595	594.32	500.4	8.3	Up
M594T558_2	216346	221032	46.97	73983.6	48655.1	80.14	2.92	1.55	0.0151515	1.82	0.222993	1.78047	594.233	557.7	9.3	Up
M594T808_1	1.34443e+06	1.30274e+06	42.98	561522	368003	82.48	2.39	1.26	0.025974	1.59	0.257334	1.52344	594.369	807.8	13.5	Up
M596T483_2	1.80955e+06	2.1252e+06	48.22	515881	419158	76.05	3.51	1.81	0.0151515	1.82	0.222993	1.78189	595.667	483.1	8.1	Up
M597T408_3	2.74228e+07	3.05862e+07	47.13	8.5913e+06	6.35875e+06	89.31	3.19	1.67	0.025974	1.59	0.257334	1.87984	597.32	407.7	6.8	Up
M598T438_3	5.95155e+06	6.11212e+06	44.44	1.09271e+06	692256	103.32	5.45	2.45	0.004329	2.36	0.175738	2.03858	597.907	438.1	7.3	Up
M598T456_3	3.50434e+06	3.92776e+06	33.46	1.60704e+06	1.61491e+06	37.2	2.18	1.12	0.0151515	1.82	0.222993	1.7889	597.911	456	7.6	Up
M599T438_2	3.77402e+06	3.53468e+06	48.21	1.43623e+06	1.56235e+06	62.9	2.63	1.39	0.0411255	1.39	0.29898	1.84479	599.185	438.2	7.3	Up
M600T386_3	2.92045e+06	1.6269e+06	100.58	545735	515673	84.63	5.35	2.42	0.004329	2.36	0.175738	1.89677	599.806	385.8	6.4	Up
M600T513_7	9.56053e+06	9.39485e+06	50.93	3.83508e+06	3.88246e+06	57.17	2.49	1.32	0.025974	1.59	0.257334	1.79437	600.292	512.8	8.5	Up
M600T544_2	380950	374445	29.1	137511	122032	41.07	2.77	1.47	0.004329	2.36	0.175738	1.99666	599.67	544.3	9.1	Up
M600T681_2	1.13536e+06	703058	91.22	284982	251071	76.75	3.98	1.99	0.0151515	1.82	0.222993	1.79728	599.812	681.4	11.4	Up
M601T475_1	2.55332e+06	1.49582e+06	106.88	232212	219227	62.59	11	3.46	0.0411255	1.39	0.29898	1.53305	600.791	475	7.9	Up
M601T81_2	2.3024e+06	1.95416e+06	88.54	528735	568844	77.73	4.35	2.12	0.025974	1.59	0.257334	1.51265	600.719	81	1.4	Up
M602T411_5	1.16063e+07	8.42058e+06	68.04	3.60196e+06	3.13985e+06	81.57	3.22	1.69	0.025974	1.59	0.257334	1.86805	602.261	410.8	6.8	Up
M603T435	2.22451e+06	2.42188e+06	34.9	1.40607e+06	1.34044e+06	42.74	1.58	0.66	0.0411255	1.39	0.29898	1.42386	602.83	435	7.2	Up
M604T424_1	9.5649e+06	7.719e+06	52.83	1.21886e+06	646577	109.24	7.85	2.97	0.0021645	2.66	0.166089	2.02558	604.112	423.6	7.1	Up
M604T433_1	3.19721e+06	2.58512e+06	54.36	1.05483e+06	681571	71.18	3.03	1.6	0.0151515	1.82	0.222993	1.57724	603.659	432.9	7.2	Up
M604T434	3.47747e+06	3.35249e+06	37.8	688660	413459	105.34	5.05	2.34	0.0021645	2.66	0.166089	1.90883	603.995	433.7	7.2	Up
M604T443_2	2.50816e+06	3.01626e+06	49.35	880163	976601	52.02	2.85	1.51	0.0411255	1.39	0.29898	1.57324	603.578	442.7	7.4	Up
M604T484_1	2.82605e+06	2.60163e+06	66.99	773034	779804	51.55	3.66	1.87	0.0411255	1.39	0.29898	1.655	603.651	484.4	8.1	Up
M604T499_1	519785	549073	42.96	191491	203722	51.4	2.71	1.44	0.00865801	2.06	0.194614	1.51077	603.608	498.5	8.3	Up
M604T499_2	266756	267826	49.81	91706	88267.6	61.22	2.91	1.54	0.00865801	2.06	0.194614	1.87809	603.622	498.5	8.3	Up
M605T403_3	7.29365e+06	8.26797e+06	42.66	3.0753e+06	2.99987e+06	57.71	2.37	1.25	0.0411255	1.39	0.29898	1.65739	605.285	403.3	6.7	Up
M606T393	4.26291e+06	3.31333e+06	67.87	1.19954e+06	747258	123.72	3.55	1.83	0.0151515	1.82	0.222993	2.01119	606.319	392.8	6.5	Up
M606T442_2	4.00342e+06	4.03931e+06	47.87	1.42599e+06	1.33904e+06	48.37	2.81	1.49	0.0411255	1.39	0.29898	1.6248	605.822	441.7	7.4	Up
M606T447_1	1.94532e+07	1.95561e+07	37.26	8.91084e+06	7.46402e+06	69.33	2.18	1.13	0.025974	1.59	0.257334	1.73224	606.144	447.4	7.5	Up
M606T448_1	1.65993e+07	1.43894e+07	62.24	6.76577e+06	7.13521e+06	36.29	2.45	1.29	0.025974	1.59	0.257334	1.75982	606.158	447.6	7.5	Up
M606T452_2	3.68919e+07	3.76537e+07	40.17	1.0313e+07	9.89256e+06	35.24	3.58	1.84	0.0021645	2.66	0.166089	2.09966	605.996	452.2	7.5	Up
M606T456_2	4.85936e+06	5.10756e+06	48.17	1.35893e+06	1.34731e+06	30.93	3.58	1.84	0.025974	1.59	0.257334	1.83185	605.813	456	7.6	Up
M607T358_1	1.61771e+06	1.80084e+06	42.57	678112	612402	63.7	2.39	1.25	0.0411255	1.39	0.29898	1.70112	606.808	358.2	6	Up
M607T379	1.79884e+06	1.46351e+06	58.73	431730	395400	64.68	4.17	2.06	0.004329	2.36	0.175738	1.93033	606.979	379.1	6.3	Up
M607T405_3	4.77279e+06	4.0842e+06	53.95	1.13539e+06	994850	63.12	4.2	2.07	0.004329	2.36	0.175738	2.04153	606.992	405.1	6.8	Up
M607T405_4	2.3773e+06	1.98778e+06	50.99	969692	962927	43.33	2.45	1.29	0.004329	2.36	0.175738	1.9594	607.007	405.2	6.8	Up
M607T406_1	1.44358e+06	756013	111.47	216994	104697	93.93	6.65	2.73	0.0151515	1.82	0.222993	1.64999	606.907	406.1	6.8	Up
M607T447_6	9.50806e+06	7.15856e+06	78.16	3.98899e+06	3.71455e+06	32.04	2.38	1.25	0.00865801	2.06	0.194614	1.78098	606.947	447.4	7.5	Up
M607T452_3	1.93327e+06	1.87818e+06	32.76	700768	578307	52.32	2.76	1.46	0.0021645	2.66	0.166089	2.1259	606.983	452.1	7.5	Up
M607T452_4	3.47502e+06	3.58382e+06	33.57	842484	787241	79.44	4.12	2.04	0.004329	2.36	0.175738	2.01217	606.997	452.4	7.5	Up
M607T486_3	2.95866e+06	2.79154e+06	52.07	720466	775736	44.44	4.11	2.04	0.0021645	2.66	0.166089	1.97446	607.028	486.4	8.1	Up
M607T79_1	3.33322e+06	1.89901e+06	103.92	313497	257873	75.89	10.63	3.41	0.004329	2.36	0.175738	2.00878	606.938	79	1.3	Up
M607T79_2	5.5202e+06	5.58254e+06	20.64	1.45182e+06	1.31264e+06	53.3	3.8	1.93	0.0021645	2.66	0.166089	2.07832	606.952	79	1.3	Up
M609T143	7.86818e+06	7.39077e+06	50.95	2.39621e+06	1.68202e+06	85.15	3.28	1.72	0.025974	1.59	0.257334	1.9011	609.085	142.7	2.4	Up
M609T341_3	574828	518337	55.4	159070	156631	45.87	3.61	1.85	0.004329	2.36	0.175738	1.98667	609.053	341.2	5.7	Up
M609T465	1.33943e+07	1.53039e+07	28.7	4.1767e+06	3.70909e+06	72.14	3.21	1.68	0.004329	2.36	0.175738	1.95941	609.066	465.5	7.8	Up
M609T466_1	1.02836e+07	1.05039e+07	47.81	2.92111e+06	2.87751e+06	59.07	3.52	1.82	0.004329	2.36	0.175738	1.94625	609.049	465.6	7.8	Up
M609T469_3	1.53228e+07	1.60564e+07	61.43	4.67244e+06	2.80975e+06	126.24	3.28	1.71	0.0411255	1.39	0.29898	1.78019	608.715	468.6	7.8	Up
M609T487_2	3.36237e+06	3.22881e+06	36.11	1.41085e+06	695197	111.89	2.38	1.25	0.0411255	1.39	0.29898	1.71583	609.08	486.7	8.1	Up
M609T544_4	636420	525634	76.1	196950	184430	73.35	3.23	1.69	0.0411255	1.39	0.29898	1.6095	609.075	543.9	9.1	Up
M609T544_5	2.34884e+06	1.70596e+06	61.65	917358	1.14941e+06	51.92	2.56	1.36	0.0151515	1.82	0.222993	1.67185	609.093	543.7	9.1	Up
M609T79_3	1.45224e+06	1.3113e+06	45.2	374199	312626	83.35	3.88	1.96	0.00865801	2.06	0.194614	1.89189	609.062	78.5	1.3	Up
M610T389_1	1.34582e+07	1.44793e+07	43.51	2.46453e+06	783366	185.44	5.46	2.45	0.00865801	2.06	0.194614	2.08745	609.65	388.6	6.5	Up
M610T406	2.45455e+06	2.76562e+06	51.77	476618	159719	184.58	5.15	2.36	0.00865801	2.06	0.194614	2.07219	609.684	405.8	6.8	Up
M610T436_1	3.72414e+06	3.8919e+06	46.58	899132	334731	149.99	4.14	2.05	0.0151515	1.82	0.222993	1.95689	609.657	435.8	7.3	Up
M610T950	1.01796e+07	1.20021e+07	44.93	1.59273e+06	533329	165.97	6.39	2.68	0.004329	2.36	0.175738	2.09645	609.667	949.7	15.8	Up
M612T434_3	1.30085e+07	1.32914e+07	41.11	5.45049e+06	5.27397e+06	44.7	2.39	1.25	0.025974	1.59	0.257334	1.71378	612.296	433.6	7.2	Up
M615T433_2	1.34908e+07	9.9485e+06	68.35	6.45969e+06	6.34991e+06	25.84	2.09	1.06	0.0411255	1.39	0.29898	1.54467	615.184	432.8	7.2	Up
M616T286_1	854044	742548	54.63	311316	215533	62.29	2.74	1.46	0.025974	1.59	0.257334	1.89217	616.148	285.9	4.8	Up
M616T411_5	3.35125e+06	3.32155e+06	13.32	2.32251e+06	2.26996e+06	33.8	1.44	0.53	0.025974	1.59	0.257334	1.4139	615.941	410.9	6.8	Up
M616T433_13	1.00776e+07	8.80489e+06	51.68	3.37897e+06	3.44157e+06	40.9	2.98	1.58	0.004329	2.36	0.175738	1.79019	616.349	432.9	7.2	Up
M617T357_1	4.74412e+06	4.73062e+06	40.36	2.40781e+06	2.09422e+06	50.7	1.97	0.98	0.025974	1.59	0.257334	1.78837	616.634	356.5	5.9	Up
M617T436_6	1.27947e+07	1.42148e+07	44.54	5.27296e+06	5.88354e+06	60.42	2.43	1.28	0.0411255	1.39	0.29898	1.7778	617.308	436.3	7.3	Up
M617T436_8	6.20181e+06	5.50045e+06	64.85	2.37185e+06	2.13864e+06	40.66	2.61	1.39	0.025974	1.59	0.257334	1.66356	617.453	436.4	7.3	Up
M617T541_2	810386	831305	41.1	366566	363570	57.49	2.21	1.14	0.025974	1.59	0.257334	1.76306	617.31	540.7	9	Up
M617T584_3	441522	372194	66.59	180696	183294	54.37	2.44	1.29	0.0411255	1.39	0.29898	1.72346	617.316	583.8	9.7	Up
M618T157_1	2.93451e+07	2.79234e+07	55.47	1.31409e+07	1.22584e+07	51.1	2.23	1.16	0.0411255	1.39	0.29898	1.66014	618.131	156.8	2.6	Up
M618T157_2	2.06178e+07	1.95487e+07	75.69	5.43949e+06	3.47079e+06	132.18	3.79	1.92	0.0411255	1.39	0.29898	1.83425	618.149	156.7	2.6	Up
M618T189	1.02253e+07	6.94668e+06	79.3	1.85177e+06	1.36259e+06	118.57	5.52	2.47	0.0151515	1.82	0.222993	1.85776	618.131	189.2	3.2	Up
M618T436	5.90738e+06	6.07355e+06	66.9	1.87153e+06	1.32956e+06	107.41	3.16	1.66	0.0411255	1.39	0.29898	1.78643	617.6	435.9	7.3	Up
M618T447	2.87295e+06	2.1985e+06	76.1	740432	400503	117.77	3.88	1.96	0.025974	1.59	0.257334	1.87719	617.583	447.4	7.5	Up
M618T454_3	4.82314e+06	3.98693e+06	60.98	1.25207e+06	371085	121.95	3.85	1.95	0.0151515	1.82	0.222993	1.95528	618.086	453.7	7.6	Up
M618T512_7	5.80604e+06	5.72117e+06	69.46	1.28052e+06	1.23183e+06	64.39	4.53	2.18	0.0411255	1.39	0.29898	1.49942	618.136	512.3	8.5	Up
M619T367_9	1.15517e+07	1.26321e+07	64.19	3.62363e+06	1.93018e+06	87.86	3.19	1.67	0.0411255	1.39	0.29898	1.62706	619.129	367	6.1	Up
M620T418_2	8.33602e+06	6.79362e+06	65.65	2.66746e+06	2.47793e+06	65.33	3.13	1.64	0.025974	1.59	0.257334	1.9073	620.301	417.8	7	Up
M620T486	3.77058e+06	4.01274e+06	39.11	2.0501e+06	2.25882e+06	31.13	1.84	0.88	0.0411255	1.39	0.29898	1.46723	620.295	486.1	8.1	Up
M620T98_2	5.70469e+06	6.30778e+06	44.85	2.029e+06	2.1624e+06	84.36	2.81	1.49	0.0151515	1.82	0.222993	1.83539	620.248	98.1	1.6	Up
M621T333_1	6.63886e+07	7.30933e+07	47.78	1.20455e+07	6.88554e+06	121.03	5.51	2.46	0.004329	2.36	0.175738	2.04914	620.634	333.3	5.6	Up
M621T433_1	4.30827e+06	4.06744e+06	33.47	1.63382e+06	925439	135.14	2.64	1.4	0.0411255	1.39	0.29898	1.8914	620.633	433.1	7.2	Up
M621T506_1	2.1806e+06	2.05427e+06	69.44	550061	150430	151.85	3.96	1.99	0.025974	1.59	0.257334	1.92572	620.513	506.4	8.4	Up
M622T424_2	9.97708e+06	8.36245e+06	51.02	1.32198e+06	387193	138.16	7.55	2.92	0.0021645	2.66	0.166089	2.11642	622.108	424.1	7.1	Up
M622T440_3	6.82602e+06	6.78212e+06	62.87	1.78957e+06	873699	98.23	3.81	1.93	0.0411255	1.39	0.29898	1.93714	622.499	439.8	7.3	Up
M622T460_4	8.26988e+06	6.68886e+06	49.23	1.27536e+06	815127	90.95	6.48	2.7	0.0021645	2.66	0.166089	2.21129	622.122	460.1	7.7	Up
M622T460_5	3.52758e+06	3.75591e+06	28.52	1.00689e+06	939181	56.24	3.5	1.81	0.0021645	2.66	0.166089	2.14085	622.135	460.2	7.7	Up
M622T526_4	1.71696e+06	1.65299e+06	28.28	583014	508957	76.77	2.94	1.56	0.0021645	2.66	0.166089	1.97219	621.717	526.3	8.8	Up
M623T386_3	8.96815e+06	9.77953e+06	53.02	1.69923e+06	1.37516e+06	85.96	5.28	2.4	0.0151515	1.82	0.222993	2.08464	623.321	386.3	6.4	Up
M623T586_1	4.13838e+06	4.30729e+06	49.9	1.86189e+06	1.60377e+06	107.79	2.22	1.15	0.0411255	1.39	0.29898	1.8107	623.321	585.6	9.8	Up
M624T398_4	1.36731e+07	1.58736e+07	39.4	5.80022e+06	4.43191e+06	58.11	2.36	1.24	0.025974	1.59	0.257334	1.83927	623.802	398.4	6.6	Up
M626T414_2	5.48394e+07	6.18094e+07	49.6	2.38459e+07	1.74708e+07	88.61	2.3	1.2	0.0411255	1.39	0.29898	1.69825	626.001	414	6.9	Up
M626T428_4	4.62224e+06	5.03078e+06	42.38	1.12706e+06	551793	118.1	4.1	2.04	0.00865801	2.06	0.194614	1.97659	625.926	428.5	7.1	Up
M627T374_2	1.7873e+06	1.54072e+06	86.74	311917	250922	113.75	5.73	2.52	0.025974	1.59	0.257334	1.72128	626.849	373.6	6.2	Up
M627T484_1	2.73301e+06	3.06463e+06	39.78	931114	1.05617e+06	40.05	2.94	1.55	0.025974	1.59	0.257334	1.96128	626.931	483.8	8.1	Up
M630T411_4	2.79077e+07	2.998e+07	40.15	1.18128e+07	8.75113e+06	87.14	2.36	1.24	0.025974	1.59	0.257334	1.65453	629.945	411.2	6.9	Up
M630T411_6	4.72809e+07	4.79137e+07	46.15	1.75244e+07	1.50754e+07	90.07	2.7	1.43	0.0411255	1.39	0.29898	1.80975	630.135	411.4	6.9	Up
M631T504_1	2.26642e+06	2.1452e+06	43.97	751433	677798	79.47	3.02	1.59	0.025974	1.59	0.257334	1.9859	630.814	503.9	8.4	Up
M631T563_5	6.57836e+06	5.83616e+06	44.85	2.3869e+06	2.30724e+06	71.44	2.76	1.46	0.025974	1.59	0.257334	1.91625	630.996	562.7	9.4	Up
M633T329_10	2.21667e+06	2.31054e+06	62.36	479833	421212	61.79	4.62	2.21	0.025974	1.59	0.257334	1.60063	633.285	328.9	5.5	Up
M633T524_3	3.26719e+06	3.26715e+06	50.93	702200	680596	50.61	4.65	2.22	0.0151515	1.82	0.222993	1.9857	633.271	523.7	8.7	Up
M634T457_1	4.73077e+06	5.30986e+06	46.74	1.6768e+06	1.1904e+06	80.41	2.82	1.5	0.0411255	1.39	0.29898	1.51781	633.987	456.9	7.6	Up
M635T208_2	5.67782e+06	4.91809e+06	49.02	2.81519e+06	2.90508e+06	43.44	2.02	1.01	0.025974	1.59	0.257334	1.78577	635.107	207.7	3.5	Up
M635T545_1	3.17629e+06	2.97509e+06	36.83	1.14158e+06	1161778	79.21	2.78	1.48	0.0151515	1.82	0.222993	1.47465	634.671	545	9.1	Up
M636T392_1	1.26e+06	1.36085e+06	50.4	431290	228838	91.51	2.92	1.55	0.025974	1.59	0.257334	1.91322	636.256	392.1	6.5	Up
M636T411_4	8.46782e+06	7.91247e+06	33.37	4.27357e+06	3.80177e+06	52.17	1.98	0.99	0.025974	1.59	0.257334	1.71353	636.165	411.1	6.9	Up
M636T435_2	8.70219e+06	6.95073e+06	47.69	5.26734e+06	5.01778e+06	37.56	1.65	0.72	0.0411255	1.39	0.29898	1.67333	635.628	434.6	7.2	Up
M636T454_3	1.27641e+07	1.27157e+07	21.41	5.00141e+06	2.34674e+06	103.63	2.55	1.35	0.025974	1.59	0.257334	1.94217	636.097	453.8	7.6	Up
M637T295	2.1485e+06	2.38191e+06	35.55	963132	801899	82.11	2.23	1.16	0.0411255	1.39	0.29898	1.63759	637.082	294.5	4.9	Up
M637T380_2	2.34526e+07	2.41979e+07	60.32	8.71247e+06	9.35725e+06	41.18	2.69	1.43	0.0411255	1.39	0.29898	1.51441	637.347	380	6.3	Up
M637T655_1	870886	591082	77.29	203287	137657	78.71	4.28	2.1	0.0151515	1.82	0.222993	1.95391	636.787	655.2	10.9	Up
M639T455_6	1.11171e+07	6.13216e+06	114.46	2.74243e+06	3.17728e+06	40.45	4.05	2.02	0.025974	1.59	0.257334	1.67492	639.365	455.2	7.6	Up
M639T518_1	4.17535e+06	4.69104e+06	32.43	2.35295e+06	2.44921e+06	24.53	1.77	0.83	0.0411255	1.39	0.29898	1.56843	638.681	517.7	8.6	Up
M639T914_2	2.17639e+06	1.76654e+06	59.93	1.0797e+06	984435	35.83	2.02	1.01	0.0151515	1.82	0.222993	1.70227	639.415	913.6	15.2	Up
M640T418_1	4.10251e+06	4.46327e+06	46.98	2.12034e+06	2.73943e+06	55.66	1.93	0.95	0.0411255	1.39	0.29898	1.08025	639.501	417.8	7	Up
M640T418_3	4.38618e+06	4.67065e+06	42.15	1.45805e+06	1.06895e+06	73.81	3.01	1.59	0.025974	1.59	0.257334	1.82786	639.822	418.1	7	Up
M640T455_1	2.11262e+07	1.74452e+07	61.91	9.1776e+06	8.25217e+06	50.13	2.3	1.2	0.0151515	1.82	0.222993	1.40402	639.671	455.2	7.6	Up
M641T363_4	3.66746e+06	3.83244e+06	60.76	776034	441279	114.31	4.73	2.24	0.0151515	1.82	0.222993	1.85547	641	362.6	6	Up
M642T385_6	7.03229e+06	8.84588e+06	52.75	1.04147e+06	1.05487e+06	34.61	6.75	2.76	0.004329	2.36	0.175738	2.05154	642.487	385	6.4	Up
M642T477_10	4.09642e+06	2.79634e+06	83.62	893939	890401	60.64	4.58	2.2	0.004329	2.36	0.175738	1.97397	642.478	477.2	8	Up
M642T477_11	9.78511e+06	7.99818e+06	72.89	1.90409e+06	2.00498e+06	74.32	5.14	2.36	0.004329	2.36	0.175738	2.01335	642.492	477.1	8	Up
M642T860_1	1.08478e+07	1.13926e+07	69.82	3.26167e+06	3.39694e+06	84.7	3.33	1.73	0.0411255	1.39	0.29898	1.57078	642.355	859.6	14.3	Up
M643T375_2	1.49512e+06	1.06732e+06	97.43	329110	308114	40.03	4.54	2.18	0.025974	1.59	0.257334	1.66895	642.707	374.8	6.2	Up
M643T385_1	5.85129e+06	4.54423e+06	95.51	1.44153e+06	1.53043e+06	58.25	4.06	2.02	0.0411255	1.39	0.29898	1.75927	642.502	385	6.4	Up
M643T387	6.47902e+06	4.34286e+06	111.11	1.7965e+06	1.46518e+06	54.99	3.61	1.85	0.0151515	1.82	0.222993	1.42561	642.835	387.4	6.5	Up
M643T389	6.69194e+06	5.41821e+06	70.14	1.84221e+06	1.0311e+06	102.88	3.63	1.86	0.025974	1.59	0.257334	1.75868	643.471	389.5	6.5	Up
M643T410	2.0158e+06	1.72388e+06	74.13	225957	227641	39.87	8.92	3.16	0.0021645	2.66	0.166089	2.14331	643.338	409.6	6.8	Up
M643T416_2	3.54866e+06	3.90369e+06	52.56	1.32702e+06	1.44806e+06	25.69	2.67	1.42	0.0411255	1.39	0.29898	1.58043	642.854	416	6.9	Up
M643T457_2	2.21748e+07	1.53907e+07	66.91	6.55142e+06	5.28568e+06	91.48	3.38	1.76	0.025974	1.59	0.257334	1.88332	643.377	456.9	7.6	Up
M643T464_2	1.99082e+06	1.4071e+06	84.69	487054	419100	60.46	4.09	2.03	0.00865801	2.06	0.194614	2.00696	642.715	464	7.7	Up
M644T516_2	2.0617e+06	1.99002e+06	40.04	1.14371e+06	1.07809e+06	28.67	1.8	0.85	0.025974	1.59	0.257334	1.69081	643.82	515.6	8.6	Up
M644T683	433513	241871	106.45	104657	82895.3	85.47	4.14	2.05	0.025974	1.59	0.257334	1.79619	643.812	683.1	11.4	Up
M645T463_11	6.87712e+06	7.08421e+06	50.45	3.05512e+06	3.17978e+06	45.62	2.25	1.17	0.0411255	1.39	0.29898	1.47151	645.366	463.2	7.7	Up
M645T518_8	1.06698e+07	8.6834e+06	61.73	4.15005e+06	3.78141e+06	47.44	2.57	1.36	0.0411255	1.39	0.29898	1.4681	645.337	518	8.6	Up
M646T442_2	1.53857e+07	1.49336e+07	45.83	5.27713e+06	4.95809e+06	33.12	2.92	1.54	0.004329	2.36	0.175738	1.87891	646.144	441.7	7.4	Up
M649T290_1	443431	458128	23.57	230322	235966	47.77	1.93	0.95	0.00865801	2.06	0.194614	1.81188	649.108	289.7	4.8	Up
M649T79_5	3.79201e+06	3.86827e+06	35.56	1.22397e+06	1.12976e+06	56.33	3.1	1.63	0.00865801	2.06	0.194614	2.10178	648.928	78.7	1.3	Up
M650T575_3	2.38129e+06	2.33479e+06	56.31	362422	231656	80.43	6.57	2.72	0.004329	2.36	0.175738	2.11999	649.739	575.1	9.6	Up
M654T373_4	3.41274e+06	3.4836e+06	60.88	677127	667776	80.36	5.04	2.33	0.00865801	2.06	0.194614	2.00515	654.311	372.9	6.2	Up
M655T347_2	2.50616e+06	2.90357e+06	37.33	917456	629569	104.35	2.73	1.45	0.025974	1.59	0.257334	1.74174	655.215	347.2	5.8	Up
M655T437_3	7.69264e+06	7.88412e+06	47.69	3.23555e+06	3400666	61.65	2.38	1.25	0.0411255	1.39	0.29898	1.63836	655.453	437.2	7.3	Up
M655T585_1	2.86929e+06	3.34222e+06	38.48	989963	731386	72.87	2.9	1.54	0.00865801	2.06	0.194614	1.93566	655.447	585	9.8	Up
M656T420_2	3.28487e+06	3.35036e+06	67.11	804750	770411	100.39	4.08	2.03	0.0151515	1.82	0.222993	1.7466	656.007	419.5	7	Up
M656T438	2.03741e+06	1.97323e+06	47.13	797867	963843	68.73	2.55	1.35	0.025974	1.59	0.257334	1.73406	655.83	437.7	7.3	Up
M656T442	1.30836e+06	1.1004e+06	62.97	515746	513922	63.95	2.54	1.34	0.025974	1.59	0.257334	1.45045	655.875	442	7.4	Up
M656T472_3	5.62788e+06	5.12652e+06	48.7	2.12061e+06	1.05336e+06	111.81	2.65	1.41	0.0411255	1.39	0.29898	1.60206	655.995	471.9	7.9	Up
M657T380_2	4.35096e+06	5.24437e+06	52.76	1.10856e+06	971394	94.66	3.92	1.97	0.025974	1.59	0.257334	1.72863	656.82	379.6	6.3	Up
M657T456_4	7.36293e+06	6.053e+06	57.16	2.80122e+06	2.53484e+06	96.28	2.63	1.39	0.025974	1.59	0.257334	1.57736	656.84	456	7.6	Up
M658T418_1	1.47683e+06	828675	111.16	340916	371932	43.17	4.33	2.12	0.025974	1.59	0.257334	1.59171	658.064	418.4	7	Up
M658T490_2	1.64987e+06	1.72291e+06	64.07	466279	348508	106.44	3.54	1.82	0.0411255	1.39	0.29898	1.55099	657.727	489.5	8.2	Up
M658T526_5	8.06554e+06	8.69317e+06	38.09	4.49839e+06	4.85704e+06	57.67	1.79	0.84	0.0411255	1.39	0.29898	1.53347	657.985	526.4	8.8	Up
M659T428_3	1.08689e+06	895999	39.07	345180	166998	109.1	3.15	1.65	0.025974	1.59	0.257334	1.97191	659.276	427.9	7.1	Up
M659T511_3	712418	569979	87.03	231336	211979	55.98	3.08	1.62	0.0411255	1.39	0.29898	1.63977	658.866	511.4	8.5	Up
M660T467_4	1.5077e+07	1.42073e+07	40.99	6.78696e+06	4.88033e+06	93.97	2.22	1.15	0.0411255	1.39	0.29898	1.53226	659.676	466.9	7.8	Up
M660T478	3.07005e+06	1.95682e+06	89.68	668093	663098	66.89	4.6	2.2	0.0411255	1.39	0.29898	1.84937	659.848	477.8	8	Up
M662T343_2	4.12313e+06	4.55568e+06	35.3	2.46611e+06	2.73179e+06	36.79	1.67	0.74	0.025974	1.59	0.257334	1.44468	661.999	343.5	5.7	Up
M662T372_3	6.10083e+06	5.57584e+06	50.23	2.43185e+06	2.15282e+06	61.71	2.51	1.33	0.0411255	1.39	0.29898	1.72414	661.694	372.3	6.2	Up
M662T438_1	5.59133e+06	6.09207e+06	54.21	1.44335e+06	1.20306e+06	69.14	3.87	1.95	0.0411255	1.39	0.29898	1.66937	662.285	437.6	7.3	Up
M662T490_2	8.77168e+06	8.66208e+06	48.2	3.94353e+06	3.93478e+06	26.41	2.22	1.15	0.00865801	2.06	0.194614	1.88463	661.681	489.8	8.2	Up
M662T708_1	463372	514985	64.71	45504.6	19314.2	129.41	10.18	3.35	0.0411255	1.39	0.29898	1.67753	661.832	708.5	11.8	Up
M662T913_2	2.84155e+06	2.9325e+06	65.94	673764	592627	56.68	4.22	2.08	0.025974	1.59	0.257334	1.71675	662.491	913.4	15.2	Up
M663T510_1	2.93997e+06	3.16954e+06	35.91	1.36298e+06	1.30311e+06	44.58	2.16	1.11	0.0411255	1.39	0.29898	1.83173	663.392	509.9	8.5	Up
M663T546_9	8.57986e+06	7.80592e+06	48.44	3.56312e+06	3.16408e+06	75.6	2.41	1.27	0.0411255	1.39	0.29898	1.78848	663.109	546.4	9.1	Up
M663T913_2	2.97474e+06	2.97564e+06	45.16	874722	662175	99.74	3.4	1.77	0.00865801	2.06	0.194614	1.81254	663.495	913.3	15.2	Up
M664T468_3	6.17163e+06	4.96128e+06	48.3	2.40953e+06	1.99659e+06	59.21	2.56	1.36	0.0151515	1.82	0.222993	1.53224	663.725	468.1	7.8	Up
M664T484	2.52074e+06	2.24285e+06	44.19	700550	574987	77.07	3.6	1.85	0.00865801	2.06	0.194614	1.76135	663.823	483.7	8.1	Up
M664T502_1	1.14547e+06	1.03403e+06	66.58	258002	342167	74.11	4.44	2.15	0.025974	1.59	0.257334	1.78759	663.53	501.7	8.4	Up
M665T374_1	1.50692e+06	1.43682e+06	27.95	726412	664793	50.57	2.07	1.05	0.00865801	2.06	0.194614	1.73642	665.293	374.1	6.2	Up
M665T397_1	1.77716e+06	1.35722e+06	61.63	826087	857495	25.12	2.15	1.11	0.025974	1.59	0.257334	1.63128	665.414	397	6.6	Up
M665T397_2	1.87573e+06	1.85243e+06	62.97	769124	485850	78.66	2.44	1.29	0.0411255	1.39	0.29898	1.35043	665.428	397	6.6	Up
M665T412_5	2.36538e+06	2.69297e+06	42.15	1.07092e+06	917031	62.39	2.21	1.14	0.025974	1.59	0.257334	1.6859	665.368	412.1	6.9	Up
M665T422	2.18306e+06	2.18287e+06	41.58	1.10065e+06	1.08658e+06	34.34	1.98	0.99	0.0151515	1.82	0.222993	1.67179	665.354	421.7	7	Up
M665T468_2	3.86835e+06	4.0426e+06	38.57	1.70782e+06	2.03016e+06	50.51	2.27	1.18	0.025974	1.59	0.257334	1.63407	664.717	468.1	7.8	Up
M665T539_4	3.05535e+06	2.84855e+06	34.55	1.80245e+06	1.6165e+06	63.94	1.7	0.76	0.0411255	1.39	0.29898	1.61201	665.36	539.1	9	Up
M665T544	1.2862e+06	1.11816e+06	51.62	509693	463128	34.6	2.52	1.34	0.0151515	1.82	0.222993	1.73137	664.703	544.3	9.1	Up
M666T404_7	4.20668e+06	3.71761e+06	51.34	1.91663e+06	1.41892e+06	73.7	2.19	1.13	0.0411255	1.39	0.29898	1.77017	666.36	404.2	6.7	Up
M666T453_1	1.92615e+06	1.86805e+06	57.41	629600	596182	44.36	3.06	1.61	0.0411255	1.39	0.29898	1.52262	665.659	452.7	7.5	Up
M666T472_1	1.31319e+06	1.19279e+06	59.82	406850	421688	36.68	3.23	1.69	0.0411255	1.39	0.29898	1.59993	665.643	472.3	7.9	Up
M666T834_2	1.37566e+08	1.25145e+08	53.08	7.9203e+07	1.00959e+08	53.87	1.74	0.8	0.0411255	1.39	0.29898	1.31537	666.433	833.9	13.9	Up
M666T969_1	2.49678e+07	2.54289e+07	52.41	6.7889e+06	3.61234e+06	109.55	3.68	1.88	0.0151515	1.82	0.222993	1.65273	666.361	969.1	16.2	Up
M666T969_2	1.34915e+07	1.35054e+07	58.59	5.56424e+06	4.98286e+06	78.2	2.42	1.28	0.0411255	1.39	0.29898	1.50533	666.376	969.1	16.2	Up
M669T421_1	5388782	5.44129e+06	33.11	2.864e+06	3.21086e+06	53.56	1.88	0.91	0.0411255	1.39	0.29898	1.69658	668.994	421	7	Up
M669T512_9	2.46587e+06	2.47422e+06	28.39	1.11547e+06	981578	79.84	2.21	1.14	0.0151515	1.82	0.222993	1.74048	669.023	511.6	8.5	Up
M670T300_2	6.9476e+06	4.94975e+06	98.3	2.49501e+06	2.70739e+06	36.32	2.78	1.48	0.0411255	1.39	0.29898	1.44611	670.117	299.7	5	Up
M670T316_1	4.6663e+06	4.74995e+06	40	1.43516e+06	1.81289e+06	57.46	3.25	1.7	0.0021645	2.66	0.166089	1.8992	670.077	316.1	5.3	Up
M670T316_2	1.83922e+07	1.79749e+07	59.3	5.77964e+06	5.02267e+06	79.45	3.18	1.67	0.0411255	1.39	0.29898	1.89198	670.093	316.1	5.3	Up
M670T385_7	8.42122e+07	7.38216e+07	63.15	3.40797e+07	2.61984e+07	66.99	2.47	1.31	0.0411255	1.39	0.29898	1.79551	670.099	385	6.4	Up
M670T385_8	8.82244e+07	8.22558e+07	43.66	3.26536e+07	3.6561e+07	48.13	2.7	1.43	0.0021645	2.66	0.166089	1.91348	670.114	385	6.4	Up
M670T412_1	2.06128e+07	1.79145e+07	51.19	6.97308e+06	5.92207e+06	76.41	2.96	1.56	0.0151515	1.82	0.222993	1.91024	669.75	411.6	6.9	Up
M670T412_4	1.99121e+07	2.1235e+07	37.37	7.22917e+06	5.31558e+06	55.02	2.75	1.46	0.0151515	1.82	0.222993	1.72252	670.161	412	6.9	Up
M670T421_1	4.36562e+06	4.54472e+06	54.5	1.56498e+06	1.56773e+06	86.27	2.79	1.48	0.025974	1.59	0.257334	1.60495	669.663	420.9	7	Up
M670T447	3.10989e+06	2.39403e+06	71.97	1.01483e+06	1.00975e+06	52.46	3.06	1.62	0.00865801	2.06	0.194614	1.9981	670.073	446.9	7.4	Up
M670T517	735409	682045	45	282888	280651	42.69	2.6	1.38	0.00865801	2.06	0.194614	2.0403	670.099	517.2	8.6	Up
M671T438_1	7.40737e+06	7.66136e+06	43.55	3.19465e+06	2.61808e+06	39.17	2.32	1.21	0.025974	1.59	0.257334	1.68259	670.535	438.1	7.3	Up
M671T456_6	9.8171e+06	7.92971e+06	48.38	4.44894e+06	4.66341e+06	27.57	2.21	1.14	0.0021645	2.66	0.166089	1.57396	670.964	456	7.6	Up
M671T472_2	2.74486e+07	2.61524e+07	54.5	1.02223e+07	1.20903e+07	72.42	2.69	1.43	0.025974	1.59	0.257334	1.75255	670.692	472.4	7.9	Up
M672T383_2	5.72223e+06	4.83769e+06	73.5	1.94169e+06	1.7785e+06	47.26	2.95	1.56	0.025974	1.59	0.257334	1.36641	672.343	383.2	6.4	Up
M672T405_2	2.23135e+07	1.71451e+07	68.98	3.10912e+06	3.15869e+06	42.22	7.18	2.84	0.0021645	2.66	0.166089	2.06728	672.358	405	6.8	Up
M672T523	1.24296e+06	1.19071e+06	63.69	219276	192145	93.22	5.67	2.5	0.004329	2.36	0.175738	2.01779	672.365	523.1	8.7	Up
M672T952_1	6.387e+06	5.81781e+06	71.15	2.14047e+06	1.95478e+06	80.36	2.98	1.58	0.0411255	1.39	0.29898	1.83064	671.605	952	15.9	Up
M675T493_2	2.24405e+06	2.34675e+06	33.54	918560	877962	46.1	2.44	1.29	0.00865801	2.06	0.194614	1.51465	675.335	492.7	8.2	Up
M675T574_2	1.818e+07	1.87113e+07	35.35	1.14134e+07	1.15965e+07	51.93	1.59	0.67	0.0411255	1.39	0.29898	1.05924	674.842	574.4	9.6	Up
M676T445	3.42367e+06	3.47748e+06	19.42	2.15671e+06	2.07763e+06	48.78	1.59	0.67	0.0411255	1.39	0.29898	1.2423	675.53	445.2	7.4	Up
M676T477_4	1.47766e+07	1.47687e+07	44.98	7.20418e+06	8.09086e+06	37.33	2.05	1.04	0.0411255	1.39	0.29898	1.54454	675.864	476.9	7.9	Up
M676T477_5	3.14871e+06	2.14606e+06	78.84	1.09773e+06	1.14913e+06	28.22	2.87	1.52	0.004329	2.36	0.175738	1.81925	676.1	477	8	Up
M676T477_6	4.45386e+06	4.3342e+06	39.87	2.63179e+06	2.83718e+06	44.34	1.69	0.76	0.0411255	1.39	0.29898	1.58939	676.116	476.9	7.9	Up
M676T555_3	810845	748658	40.98	388257	346492	36.3	2.09	1.06	0.0151515	1.82	0.222993	1.90175	675.995	555	9.2	Up
M676T555_4	2.11656e+06	2.19067e+06	53.94	965361	815195	51.86	2.19	1.13	0.0411255	1.39	0.29898	1.67697	676.01	555.1	9.3	Up
M677T420_2	1.6708e+07	1.72832e+07	44.31	1.00207e+07	1.15498e+07	54.2	1.67	0.74	0.0411255	1.39	0.29898	1.37795	676.872	419.9	7	Up
M677T420_5	8.01381e+06	7.8954e+06	40.52	4.11406e+06	4.60234e+06	56.28	1.95	0.96	0.025974	1.59	0.257334	1.22374	677.189	420	7	Up
M677T435_3	3.70256e+07	3.9708e+07	36.37	1.77739e+07	1.57581e+07	48.51	2.08	1.06	0.0411255	1.39	0.29898	1.37801	677.489	435.5	7.3	Up
M677T459_5	2.24145e+06	2.21e+06	35.99	1.09947e+06	1.24018e+06	60.53	2.04	1.03	0.0411255	1.39	0.29898	1.35691	677.193	458.6	7.6	Up
M678T420	4.3803e+06	4.55719e+06	38.74	2.59555e+06	2.84415e+06	34.84	1.69	0.75	0.0411255	1.39	0.29898	1.29791	677.533	419.9	7	Up
M678T489	1.00381e+07	1.12471e+07	29.48	5.5017e+06	5.65305e+06	45.24	1.82	0.87	0.025974	1.59	0.257334	1.61809	677.57	489.4	8.2	Up
M678T912_2	1.64215e+07	1.71544e+07	38.19	8.05742e+06	7.89623e+06	53.26	2.04	1.03	0.025974	1.59	0.257334	1.68848	678.482	911.6	15.2	Up
M678T971_2	2.74133e+06	2.94322e+06	34.01	1.48026e+06	1.42822e+06	39.42	1.85	0.89	0.0411255	1.39	0.29898	1.34185	677.557	971.5	16.2	Up
M679T411_4	2.564e+07	2.72206e+07	37.42	1.67345e+07	1.75298e+07	25.72	1.53	0.62	0.0411255	1.39	0.29898	1.09618	678.874	411.3	6.9	Up
M679T467_2	1.7466e+06	1.91679e+06	33.07	1.05776e+06	1.16805e+06	32.41	1.65	0.72	0.0411255	1.39	0.29898	1.31971	678.582	466.9	7.8	Up
M679T489_3	4.03503e+06	4.41065e+06	33.43	2.14147e+06	2.33046e+06	55.43	1.88	0.91	0.025974	1.59	0.257334	1.12541	678.927	488.8	8.1	Up
M680T610_1	2.23064e+06	2.12489e+06	55.61	485391	344354	78.57	4.6	2.2	0.004329	2.36	0.175738	1.85742	679.858	609.7	10.2	Up
M681T450_3	2.03547e+06	2.17656e+06	57.25	510609	528461	45.48	3.99	2	0.025974	1.59	0.257334	1.68948	681.052	450	7.5	Up
M681T528	3.35445e+06	3.52623e+06	49.98	972614	888674	77.96	3.45	1.79	0.00865801	2.06	0.194614	1.84817	681.353	527.8	8.8	Up
M681T585_3	457156	420795	51.11	178634	190516	86.32	2.56	1.36	0.0411255	1.39	0.29898	1.75308	681.159	585.2	9.8	Up
M681T77_1	1.60741e+06	902957	99.8	430300	191689	131.39	3.74	1.9	0.0411255	1.39	0.29898	1.8225	681.149	77.2	1.3	Up
M681T77_2	1.30034e+06	1.25866e+06	32.6	437389	194709	114.27	2.97	1.57	0.00865801	2.06	0.194614	1.96006	681.165	77	1.3	Up
M682T369_2	2.24133e+07	2.17989e+07	46.93	8.08668e+06	7.4818e+06	67.21	2.77	1.47	0.0151515	1.82	0.222993	1.74198	682.359	369.1	6.2	Up
M682T416_2	2.30604e+06	1.82209e+06	72.47	1.02352e+06	959482	42.42	2.25	1.17	0.0411255	1.39	0.29898	1.71509	682.389	415.5	6.9	Up
M682T564_1	1.25448e+06	1.09401e+06	54.09	614979	508800	38.99	2.04	1.03	0.0151515	1.82	0.222993	1.79309	682.381	564.5	9.4	Up
M682T951_1	1.70837e+07	1.44958e+07	56.96	5.03217e+06	5.31123e+06	30.9	3.39	1.76	0.0021645	2.66	0.166089	2.00053	682.355	951	15.8	Up
M683T455_1	8.74849e+06	9.20823e+06	35.63	4.59382e+06	4.78127e+06	25.19	1.9	0.93	0.0411255	1.39	0.29898	1.60688	682.557	455.2	7.6	Up
M683T455_3	4.61404e+06	4.68559e+06	40.82	2.32594e+06	2.43595e+06	46.98	1.98	0.99	0.0411255	1.39	0.29898	1.2946	682.588	455.2	7.6	Up
M684T298_2	478299	459989	45.36	170840	117878	80.32	2.8	1.49	0.0151515	1.82	0.222993	1.97337	684.01	297.8	5	Up
M684T471	4.40451e+06	3.55631e+06	64.98	1.90526e+06	1.86061e+06	35.91	2.31	1.21	0.025974	1.59	0.257334	1.60771	684.019	471.3	7.9	Up
M684T495	1.9812e+06	1.68225e+06	76.13	595968	440410	76.36	3.32	1.73	0.025974	1.59	0.257334	1.83766	683.937	495.4	8.3	Up
M684T496_3	2.93376e+06	2.45278e+06	52.76	1.16219e+06	737218	92.56	2.52	1.34	0.0411255	1.39	0.29898	1.8703	683.953	495.5	8.3	Up
M684T496_4	1.16928e+06	1.35375e+06	36.73	772285	788514	36.14	1.51	0.6	0.0411255	1.39	0.29898	1.10659	684.273	495.6	8.3	Up
M685T438_4	870092	790030	37.34	292506	284011	53.18	2.97	1.57	0.0021645	2.66	0.166089	1.84385	685.388	438.2	7.3	Up
M685T803_1	315611	346698	39.69	107570	107355	22.74	2.93	1.55	0.0411255	1.39	0.29898	1.7388	685.406	802.6	13.4	Up
M685T940_1	2.5839e+07	2.57785e+07	54.08	5.24703e+06	3143803	120.81	4.92	2.3	0.00865801	2.06	0.194614	1.83878	685.43	940	15.7	Up
M686T473_5	6.20747e+06	6.04199e+06	46.02	2.21492e+06	2.03908e+06	56.37	2.8	1.49	0.025974	1.59	0.257334	1.86271	685.925	473.3	7.9	Up
M686T496_1	7.68065e+06	8.19175e+06	35.77	3.10954e+06	2.9479e+06	63.44	2.47	1.3	0.0151515	1.82	0.222993	1.74566	685.986	496.1	8.3	Up
M686T568_1	832281	832546	50.56	267638	173007	108.42	3.11	1.64	0.0151515	1.82	0.222993	1.9014	685.986	567.5	9.5	Up
M687T426_2	1.79019e+07	1.89191e+07	39.43	6.28592e+06	2.12214e+06	138.92	2.85	1.51	0.025974	1.59	0.257334	1.89725	686.958	425.5	7.1	Up
M689T416	9.63001e+06	1.04933e+07	35.43	4.55022e+06	4.26381e+06	23.28	2.12	1.08	0.00865801	2.06	0.194614	1.66321	688.565	415.9	6.9	Up
M689T441_1	6.41769e+06	7.36164e+06	40.69	3.17162e+06	3.67312e+06	60.88	2.02	1.02	0.025974	1.59	0.257334	1.30869	688.782	441.1	7.4	Up
M689T441_2	1.21925e+07	1.14259e+07	35.67	5.69421e+06	5.02498e+06	64.04	2.14	1.1	0.025974	1.59	0.257334	1.94823	688.924	441.1	7.4	Up
M690T409_2	4.70215e+06	5.27433e+06	34.93	2.63109e+06	1.93935e+06	59.97	1.79	0.84	0.0411255	1.39	0.29898	1.15563	690.047	409.1	6.8	Up
M690T411_2	4.74199e+06	4.66012e+06	50.06	1.78429e+06	992024	103.7	2.66	1.41	0.0151515	1.82	0.222993	1.90313	689.851	411.3	6.9	Up
M690T434_1	1.71755e+06	1.88371e+06	36.61	990936	942347	36.8	1.73	0.79	0.0411255	1.39	0.29898	1.24531	689.569	434.2	7.2	Up
M690T475_1	2.60706e+06	2.55082e+06	44.22	1.19079e+06	1.20707e+06	62.21	2.19	1.13	0.0411255	1.39	0.29898	1.68408	689.858	474.7	7.9	Up
M690T502_1	1.47481e+06	1.47187e+06	37.03	867863	650276	54.79	1.7	0.76	0.0411255	1.39	0.29898	1.66862	689.681	502	8.4	Up
M691T567_1	1.99239e+06	2.08236e+06	48.73	808441	656843	69.24	2.46	1.3	0.025974	1.59	0.257334	1.69206	691.311	566.8	9.4	Up
M692T454_2	5.00923e+06	5.29511e+06	59.62	1.79816e+06	1.2861e+06	109.65	2.79	1.48	0.0411255	1.39	0.29898	1.66576	692.366	453.6	7.6	Up
M692T567_4	3.39733e+06	3.57222e+06	47.31	1.68406e+06	1.83807e+06	48.97	2.02	1.01	0.0411255	1.39	0.29898	1.37582	691.987	566.7	9.4	Up
M693T427_7	1.87565e+06	1.9871e+06	41.84	835084	927342	74.62	2.25	1.17	0.0411255	1.39	0.29898	1.72608	693.142	426.7	7.1	Up
M693T454_3	5.4606e+06	5.38194e+06	56.67	1.86487e+06	1.4291e+06	117.44	2.93	1.55	0.0411255	1.39	0.29898	1.80862	693.375	454	7.6	Up
M694T435	6.32775e+06	6.34855e+06	53.73	2.34251e+06	1.53064e+06	98.93	2.7	1.43	0.0411255	1.39	0.29898	1.64123	693.696	435	7.2	Up
M694T555	3.84615e+06	3.3548e+06	67.57	721519	637082	100.11	5.33	2.41	0.004329	2.36	0.175738	2.00401	693.645	555.2	9.3	Up
M694T581_1	4.14086e+06	4.64306e+06	50.74	1.62504e+06	757188	111.05	2.55	1.35	0.0411255	1.39	0.29898	1.54225	693.694	581.2	9.7	Up
M695T121_3	4.5549e+08	3.50096e+08	73.89	1.95631e+08	2.09993e+08	58.95	2.33	1.22	0.0411255	1.39	0.29898	1.5148	695.135	121	2	Up
M697T121	3.23946e+07	3.22275e+07	52.49	7.74099e+06	7.19954e+06	70.71	4.18	2.07	0.004329	2.36	0.175738	1.9573	697.137	120.8	2	Up
M697T124_3	9.94837e+08	9.41358e+08	54.44	2.25484e+08	1.51488e+08	80.82	4.41	2.14	0.00865801	2.06	0.194614	2.03856	697.115	123.8	2.1	Up
M697T408_9	2.32902e+06	2.10734e+06	49.9	716208	694284	52.16	3.25	1.7	0.00865801	2.06	0.194614	2.02627	697.204	408.2	6.8	Up
M697T501	4.76684e+06	4.54641e+06	50.86	1.34536e+06	1.26897e+06	58.34	3.54	1.83	0.004329	2.36	0.175738	2.00613	697.107	501	8.3	Up
M697T504	4.82655e+06	3.81935e+06	74.14	1.2991e+06	1.12361e+06	72.77	3.72	1.89	0.025974	1.59	0.257334	1.66195	697.278	503.5	8.4	Up
M697T521_1	1.93685e+06	1.62637e+06	62.24	693956	456389	81.49	2.79	1.48	0.0411255	1.39	0.29898	1.62181	697.118	520.5	8.7	Up
M697T521_2	4.52307e+06	3.62136e+06	82.05	1.19988e+06	886637	94.88	3.77	1.91	0.0411255	1.39	0.29898	1.72332	697.133	520.6	8.7	Up
M698T121	4.08388e+06	3.58882e+06	29.92	1.54277e+06	1.12082e+06	84.99	2.65	1.4	0.025974	1.59	0.257334	1.89828	698.143	120.8	2	Up
M698T124_1	1.30654e+08	1.16531e+08	38.1	5.51643e+07	6.00076e+07	70.26	2.37	1.24	0.00865801	2.06	0.194614	1.72923	698.082	123.8	2.1	Up
M698T124_2	4.45511e+08	3.79588e+08	42.75	2.13762e+08	1.92552e+08	69.19	2.08	1.06	0.0411255	1.39	0.29898	1.61696	698.099	123.8	2.1	Up
M698T124_3	1.91272e+08	1.81593e+08	39.95	5.90109e+07	5.24883e+07	92.52	3.24	1.7	0.00865801	2.06	0.194614	1.69088	698.121	123.8	2.1	Up
M698T135_1	4.36438e+07	3.79428e+07	58.37	1.7999e+07	1.42846e+07	60.1	2.42	1.28	0.0411255	1.39	0.29898	1.55914	698.077	134.6	2.2	Up
M698T135_3	6.22721e+08	6.54435e+08	32.87	2.38957e+08	2.6697e+08	75.63	2.61	1.38	0.025974	1.59	0.257334	1.6879	698.104	134.7	2.2	Up
M698T286_1	1.00456e+06	861851	37.98	383321	366323	73.99	2.62	1.39	0.00865801	2.06	0.194614	1.79904	698.16	286.5	4.8	Up
M698T364	878540	775046	42.71	207524	77182.5	156.61	4.23	2.08	0.0151515	1.82	0.222993	1.92622	698.196	364.5	6.1	Up
M698T417_2	1.00228e+07	1.11087e+07	53.5	3.62531e+06	2.87835e+06	80.5	2.76	1.47	0.0411255	1.39	0.29898	1.68567	698.211	417.1	7	Up
M698T427_10	7.00972e+07	7.46432e+07	51.46	2.13257e+07	2.16462e+07	68.3	3.29	1.72	0.025974	1.59	0.257334	1.83796	698.121	427.3	7.1	Up
M698T427_14	3.63195e+07	3.41387e+07	59.44	1.2317e+07	9.58112e+06	69.34	2.95	1.56	0.025974	1.59	0.257334	1.78827	698.392	427.3	7.1	Up
M698T427_9	2.19792e+07	1.70407e+07	68.99	5.22208e+06	6.26467e+06	53.95	4.21	2.07	0.025974	1.59	0.257334	1.74952	698.105	427.3	7.1	Up
M699T465_1	4.1152e+06	3.61083e+06	47.92	1.24661e+06	1.44886e+06	70.65	3.3	1.72	0.0021645	2.66	0.166089	1.84169	699.125	465.2	7.8	Up
M699T602_4	9.29567e+06	8.15746e+06	55.82	2.79441e+06	2.18985e+06	68.78	3.33	1.73	0.00865801	2.06	0.194614	1.85117	699.369	602.2	10	Up
M700T602_2	3.4899e+06	3.62781e+06	31.53	1.71923e+06	2.03113e+06	49.1	2.03	1.02	0.025974	1.59	0.257334	1.72119	699.694	602.2	10	Up
M701T447	7.20822e+06	7.1658e+06	44.1	2.23525e+06	2.02174e+06	65.4	3.22	1.69	0.00865801	2.06	0.194614	1.96326	701.373	447.1	7.5	Up
M703T546_1	780702	604540	71.57	214307	119722	122.72	3.64	1.87	0.0151515	1.82	0.222993	1.92422	702.845	545.7	9.1	Up
M703T546_3	809817	718416	55.67	272532	210161	62.8	2.97	1.57	0.00865801	2.06	0.194614	1.81498	703.111	545.7	9.1	Up
M703T555_4	1.31714e+06	1.14012e+06	69.17	377882	245371	108.93	3.49	1.8	0.0151515	1.82	0.222993	1.85343	702.866	554.8	9.2	Up
M703T560_5	2.64716e+06	2.43515e+06	63.32	553143	334424	82.67	4.79	2.26	0.00865801	2.06	0.194614	1.84992	702.946	560	9.3	Up
M704T378_6	1.00599e+07	1.03316e+07	33.73	5.91588e+06	5.44896e+06	23.82	1.7	0.77	0.0151515	1.82	0.222993	1.79557	704.346	378.5	6.3	Up
M704T421_4	9.44007e+06	9.47252e+06	50.65	2.67542e+06	2.2104e+06	70.28	3.53	1.82	0.0151515	1.82	0.222993	1.90708	703.962	421	7	Up
M704T450_5	2.37709e+07	1.97131e+07	79.57	4.55558e+06	3.50754e+06	70.36	5.22	2.38	0.00865801	2.06	0.194614	1.9161	703.96	449.9	7.5	Up
M704T450_6	1.63729e+07	1.39487e+07	62.46	6.47681e+06	5.54306e+06	96.22	2.53	1.34	0.025974	1.59	0.257334	1.43684	703.976	449.9	7.5	Up
M704T468	7.32959e+06	6.99897e+06	34.89	3.81535e+06	3.69894e+06	26.93	1.92	0.94	0.0151515	1.82	0.222993	1.99657	704.344	468.4	7.8	Up
M704T544_1	2.26733e+06	2.3708e+06	36.54	1.20065e+06	1.27266e+06	45.24	1.89	0.92	0.025974	1.59	0.257334	1.74339	704.336	543.7	9.1	Up
M705T485_5	3.50961e+06	3.07572e+06	64.06	1.55538e+06	1.51392e+06	62.73	2.26	1.17	0.0411255	1.39	0.29898	1.65632	704.846	485	8.1	Up
M706T386_10	1.23346e+07	1.14924e+07	61.71	3.7958e+06	3.68617e+06	71.79	3.25	1.7	0.0411255	1.39	0.29898	1.85096	706.347	385.6	6.4	Up
M709T454_6	8.58197e+06	8.44652e+06	67.57	3.25506e+06	1.77418e+06	112.11	2.64	1.4	0.0411255	1.39	0.29898	1.61722	709.332	453.6	7.6	Up
M709T538_2	5.48315e+06	6.22577e+06	59.69	1.94318e+06	1.10562e+06	118.98	2.82	1.5	0.0411255	1.39	0.29898	1.69971	709.087	538.3	9	Up
M709T603_6	2.62381e+06	2.26003e+06	66.19	828443	681516	61.03	3.17	1.66	0.025974	1.59	0.257334	1.65627	709.325	603.1	10.1	Up
M709T651_4	5.19896e+06	4.63656e+06	71.85	1.44988e+06	913950	92.44	3.59	1.84	0.0411255	1.39	0.29898	1.80433	709.339	650.9	10.8	Up
M712T177	2.04246e+06	2.20487e+06	51.28	502579	439138	46.65	4.06	2.02	0.025974	1.59	0.257334	1.77614	712.134	176.6	2.9	Up
M712T415_4	7.08799e+06	5.9688e+06	61.75	2.10759e+06	1.36007e+06	92.19	3.36	1.75	0.00865801	2.06	0.194614	1.89608	712.069	415.2	6.9	Up
M712T425_2	3.55039e+06	3.69737e+06	36.97	1.83471e+06	1.32671e+06	61.67	1.94	0.95	0.025974	1.59	0.257334	1.76446	712.118	425.3	7.1	Up
M712T449_2	3.09753e+06	3.63851e+06	50.33	1.35698e+06	1.54766e+06	84.26	2.28	1.19	0.0411255	1.39	0.29898	1.59074	711.944	449.1	7.5	Up
M712T518_4	2.10618e+06	2.19584e+06	50.48	606377	426474	94.37	3.47	1.8	0.025974	1.59	0.257334	1.7552	711.908	517.6	8.6	Up
M713T403_4	9.14289e+06	9.4358e+06	46.46	3.43995e+06	2.57595e+06	85.14	2.66	1.41	0.025974	1.59	0.257334	1.72641	713.03	403.3	6.7	Up
M713T420_1	5.42185e+06	6.11383e+06	48	1.90999e+06	1.70116e+06	74.53	2.84	1.51	0.0411255	1.39	0.29898	1.21565	712.72	420.1	7	Up
M713T420_2	6.32106e+06	4.37747e+06	79.6	1.46161e+06	1.25328e+06	64.42	4.32	2.11	0.004329	2.36	0.175738	1.96786	713.053	419.8	7	Up
M713T506_1	4.96227e+06	4.39128e+06	54.12	2.27253e+06	2.11147e+06	37.49	2.18	1.13	0.0411255	1.39	0.29898	1.79507	713.405	505.7	8.4	Up
M713T506_2	9.75391e+06	1.06801e+07	54.95	3.62029e+06	3.01778e+06	80.85	2.69	1.43	0.0411255	1.39	0.29898	1.90801	713.419	505.7	8.4	Up
M713T740_2	387527	391616	40.29	224516	237962	36.3	1.73	0.79	0.0411255	1.39	0.29898	1.31341	713.389	739.8	12.3	Up
M715T504_10	4.02004e+06	3.03283e+06	76.85	980242	765960	89.14	4.1	2.04	0.025974	1.59	0.257334	1.8362	714.972	504.1	8.4	Up
M715T504_8	4.2356e+06	4.35517e+06	53.99	2.2014e+06	2.64937e+06	60.99	1.92	0.94	0.0411255	1.39	0.29898	1.3132	714.798	503.9	8.4	Up
M717T399_2	1.59704e+07	1.19537e+07	62.58	3.14503e+06	2.20242e+06	111.3	5.08	2.34	0.00865801	2.06	0.194614	2.15874	717.357	398.9	6.6	Up
M717T448_8	1.95008e+07	1.54445e+07	67.38	5.79224e+06	3.9591e+06	116.48	3.37	1.75	0.025974	1.59	0.257334	1.93872	717.358	447.7	7.5	Up
M717T482_8	1.68184e+07	1.73151e+07	40.25	7.20739e+06	8.36788e+06	62.39	2.33	1.22	0.0411255	1.39	0.29898	1.78154	716.814	482.2	8	Up
M717T502	6.72464e+06	5.17935e+06	65.29	2.07195e+06	1.3968e+06	93.79	3.25	1.7	0.025974	1.59	0.257334	1.9598	717.35	501.8	8.4	Up
M717T562_5	766816	693889	50.6	194622	154817	86.9	3.94	1.98	0.00865801	2.06	0.194614	2.13002	717.348	561.6	9.4	Up
M719T505_5	2.54201e+06	2.56651e+06	60.96	556509	373075	98.64	4.57	2.19	0.0151515	1.82	0.222993	1.83369	719.094	505.3	8.4	Up
M720T381_1	1.96295e+06	1.46129e+06	58.69	858406	584187	98	2.29	1.19	0.025974	1.59	0.257334	1.67163	719.683	381.2	6.4	Up
M720T381_2	4.61247e+06	4.87527e+06	48.74	1.80391e+06	1.32882e+06	80.92	2.56	1.35	0.0411255	1.39	0.29898	1.75518	719.697	381.2	6.4	Up
M720T437_1	1.2516e+07	1.08e+07	68.36	3.95457e+06	2.65479e+06	94.83	3.16	1.66	0.0411255	1.39	0.29898	1.70315	719.679	436.7	7.3	Up
M723T414_4	4.28496e+07	4.92962e+07	49.5	1.614e+07	1.42118e+07	49.48	2.65	1.41	0.025974	1.59	0.257334	1.41902	723.064	413.7	6.9	Up
M723T490_1	5.30767e+06	5.30156e+06	48.06	2.63052e+06	2.55637e+06	8.73	2.02	1.01	0.0151515	1.82	0.222993	1.50488	722.705	489.6	8.2	Up
M723T533_3	3272121	3.07487e+06	43.87	1.79244e+06	1.40153e+06	58.45	1.83	0.87	0.0411255	1.39	0.29898	1.73634	723.06	532.8	8.9	Up
M723T585_2	2.3285e+06	2.03725e+06	62.37	1.24665e+06	1.13588e+06	27.57	1.87	0.9	0.0411255	1.39	0.29898	1.20714	722.592	584.7	9.7	Up
M723T620_2	281968	210101	53.3	159456	117627	72.01	1.77	0.82	0.0411255	1.39	0.29898	1.78747	722.856	619.5	10.3	Up
M723T79_2	1.74116e+06	1.75437e+06	41.03	822178	487587	91.07	2.12	1.08	0.0411255	1.39	0.29898	1.74007	723.005	78.7	1.3	Up
M724T417_5	2.35084e+06	2.27882e+06	39.86	702643	564906	71.31	3.35	1.74	0.004329	2.36	0.175738	2.0051	724.364	417.1	7	Up
M724T417_6	7.08905e+06	7.23129e+06	53.69	2.46856e+06	2.43887e+06	42.24	2.87	1.52	0.025974	1.59	0.257334	1.73109	724.38	417.1	7	Up
M724T432_3	4.85016e+06	5.33167e+06	51.64	1.3203e+06	740791	114.85	3.67	1.88	0.00865801	2.06	0.194614	1.92881	724.206	432.2	7.2	Up
M724T445_2	1.03324e+07	1.09941e+07	49.92	3.67625e+06	3.9169e+06	48.1	2.81	1.49	0.0411255	1.39	0.29898	1.51547	724.398	444.9	7.4	Up
M724T702_5	731344	699964	46.84	330620	245190	53.16	2.21	1.15	0.0151515	1.82	0.222993	1.8329	724.354	702	11.7	Up
M724T93_2	21365809	2.24152e+07	44.88	3.52092e+06	2.6656e+06	63.55	6.07	2.6	0.004329	2.36	0.175738	2.18732	724.205	92.8	1.5	Up
M727T504	1.98637e+06	1.56861e+06	54.99	457894	439451	51.73	4.34	2.12	0.004329	2.36	0.175738	2.1547	727.408	504.5	8.4	Up
M727T517_2	3.39515e+06	3.51023e+06	39.07	1.5093e+06	1.459e+06	43.11	2.25	1.17	0.025974	1.59	0.257334	1.62595	727.176	517.3	8.6	Up
M728T391	6.26915e+06	5.78547e+06	64.38	1.67147e+06	1.74838e+06	53.79	3.75	1.91	0.00865801	2.06	0.194614	1.94747	728.307	391.5	6.5	Up
M728T414_5	1.02006e+07	1.16316e+07	62.25	3.47195e+06	1.54686e+06	112.82	2.94	1.55	0.0411255	1.39	0.29898	1.67807	728.362	413.8	6.9	Up
M728T515_6	4.76712e+06	5.26337e+06	44.25	1.48425e+06	665455	108.18	3.21	1.68	0.025974	1.59	0.257334	1.92172	728.115	514.9	8.6	Up
M728T600_4	5.1918e+06	4.627e+06	63.31	1.10165e+06	748985	66.27	4.71	2.24	0.00865801	2.06	0.194614	1.96569	728.369	600.4	10	Up
M729T499_2	1.61482e+06	1.56273e+06	26.34	504576	420930	61.96	3.2	1.68	0.0021645	2.66	0.166089	2.00235	728.899	498.7	8.3	Up
M729T531_1	1.68085e+06	1.62568e+06	51.75	497553	351223	70.51	3.38	1.76	0.0151515	1.82	0.222993	1.8209	728.871	531.5	8.9	Up
M729T531_2	2.02019e+06	1.6507e+06	66.08	545551	502883	54.65	3.7	1.89	0.00865801	2.06	0.194614	1.88634	728.886	531.2	8.9	Up
M729T600_3	1.36479e+06	1.04834e+06	65.17	433166	287081	86.46	3.15	1.66	0.0411255	1.39	0.29898	1.6717	728.874	600.2	10	Up
M729T614_7	705076	689176	43.56	277501	254731	71.61	2.54	1.35	0.025974	1.59	0.257334	1.7644	728.845	613.7	10.2	Up
M729T614_8	2.03188e+06	1.87393e+06	35.7	670298	528568	69.7	3.03	1.6	0.004329	2.36	0.175738	1.99471	728.862	613.7	10.2	Up
M729T614_9	1.56754e+06	1.30586e+06	67.95	580235	416055	85.59	2.7	1.43	0.025974	1.59	0.257334	1.50524	728.951	613.8	10.2	Up
M730T424_3	2.5759e+07	2.24898e+07	46.66	1.29731e+07	1.1094e+07	50.74	1.99	0.99	0.0411255	1.39	0.29898	1.874	730.128	424.1	7.1	Up
M730T424_4	4.7923e+07	3.80175e+07	63.86	1.6446e+07	1.82957e+07	44.92	2.91	1.54	0.0021645	2.66	0.166089	1.95157	730.144	424.1	7.1	Up
M730T424_8	8.74648e+07	7.04521e+07	49.24	4.325e+07	2.84818e+07	69.19	2.02	1.02	0.0411255	1.39	0.29898	1.36932	730.392	424.1	7.1	Up
M730T551_1	471471	435551	43.01	181303	181563	35.76	2.6	1.38	0.0021645	2.66	0.166089	2.10842	730.211	550.6	9.2	Up
M730T702	375247	368611	65.4	77477.3	48199	90.79	4.84	2.28	0.00865801	2.06	0.194614	1.7717	730.34	702.4	11.7	Up
M731T424_4	1.13354e+07	1.15933e+07	44.24	5.31234e+06	5.00936e+06	45	2.13	1.09	0.0151515	1.82	0.222993	1.73174	730.661	424.1	7.1	Up
M731T486	617489	551491	62.23	193198	91579.6	123	3.2	1.68	0.0151515	1.82	0.222993	1.84646	730.996	485.9	8.1	Up
M731T503_1	2.41833e+06	2.37829e+06	56.76	992162	546136	99.92	2.44	1.29	0.0411255	1.39	0.29898	1.77244	730.694	502.7	8.4	Up
M731T503_3	3.05991e+06	2.38239e+06	61	1.42498e+06	540885	157.78	2.15	1.1	0.0411255	1.39	0.29898	1.84648	731.026	502.8	8.4	Up
M731T563_1	805619	687265	64.83	346167	327517	94.38	2.33	1.22	0.0411255	1.39	0.29898	1.63869	730.697	562.6	9.4	Up
M731T746	6.94015e+06	6.46846e+06	48.01	2.15767e+06	1557581	90.51	3.22	1.69	0.025974	1.59	0.257334	1.82779	730.584	745.6	12.4	Up
M731T780	6.95239e+06	6.04106e+06	38.28	2.6348e+06	2.42039e+06	41.69	2.64	1.4	0.0021645	2.66	0.166089	2.14256	730.587	779.8	13	Up
M731T798	3.75839e+07	3.3681e+07	65.54	1.40205e+07	1.39252e+07	41.2	2.68	1.42	0.0151515	1.82	0.222993	1.84434	730.585	798.1	13.3	Up
M731T822_4	2.83199e+07	2.48854e+07	62.98	8.63962e+06	8.09368e+06	31.61	3.28	1.71	0.0021645	2.66	0.166089	2.09681	730.59	821.7	13.7	Up
M731T915	4.46222e+07	4.25124e+07	39.61	2.47418e+07	2.48534e+07	37.2	1.8	0.85	0.025974	1.59	0.257334	1.45994	730.595	915.4	15.3	Up
M731T916_3	1.46973e+08	1.58958e+08	39.49	1.8295e+07	7576433	130.03	8.03	3.01	0.004329	2.36	0.175738	2.19535	730.578	915.6	15.3	Up
M731T929_3	4.38827e+07	3.85279e+07	50.76	1.44679e+07	1.40505e+07	52.47	3.03	1.6	0.00865801	2.06	0.194614	1.84486	730.594	929.4	15.5	Up
M731T971_4	8.43492e+07	4.93948e+07	106.59	3.0009e+07	2.90494e+07	49.36	2.81	1.49	0.0151515	1.82	0.222993	1.61524	730.588	971.3	16.2	Up
M732T408_2	1.80484e+06	2.01117e+06	66.02	473009	366402	95.29	3.82	1.93	0.025974	1.59	0.257334	1.6783	731.843	408.5	6.8	Up
M732T409	2.97221e+06	2.89134e+06	52.62	1.11464e+06	1.13523e+06	87.18	2.67	1.41	0.0151515	1.82	0.222993	1.67402	731.83	408.6	6.8	Up
M732T424	2.34754e+06	1.91426e+06	66.02	334539	338525	63.99	7.02	2.81	0.0021645	2.66	0.166089	2.17337	731.645	424.4	7.1	Up
M733T488_3	3.66641e+06	3.41391e+06	54.87	1054163	1.04816e+06	70.47	3.48	1.8	0.0151515	1.82	0.222993	1.69822	732.762	487.9	8.1	Up
M733T488_6	4.0533e+06	3.96088e+06	57.34	1.12971e+06	1.11144e+06	48.87	3.59	1.84	0.0151515	1.82	0.222993	1.65723	732.809	488.2	8.1	Up
M733T496_1	842714	792583	40.51	260755	231342	68.4	3.23	1.69	0.00865801	2.06	0.194614	1.61743	732.73	496.3	8.3	Up
M733T523_1	7.26463e+06	8.60843e+06	48.07	2.25013e+06	1.83323e+06	66.78	3.23	1.69	0.025974	1.59	0.257334	1.6269	732.61	522.6	8.7	Up
M733T527_1	1.76153e+07	1.89623e+07	51.66	3.92651e+06	3.55213e+06	75.04	4.49	2.17	0.00865801	2.06	0.194614	1.87753	732.649	526.8	8.8	Up
M733T528	2.10666e+06	2.26905e+06	38.53	561327	570366	72.58	3.75	1.91	0.0151515	1.82	0.222993	1.60711	732.711	527.7	8.8	Up
M733T78_1	2.22485e+06	2.34289e+06	40.99	880226	657693	71.18	2.53	1.34	0.025974	1.59	0.257334	1.73612	732.997	77.9	1.3	Up
M733T78_2	1.8746e+06	1.84114e+06	39.16	937370	915864	48.6	2	1	0.025974	1.59	0.257334	1.6376	733.015	77.9	1.3	Up
M733T79_1	2.47187e+06	2.41157e+06	52.4	486582	392171	57.44	5.08	2.34	0.025974	1.59	0.257334	1.72748	732.711	79.3	1.3	Up
M734T287_1	1.80356e+06	1.92684e+06	52.03	310882	238485	57.94	5.8	2.54	0.025974	1.59	0.257334	1.704	734.183	286.7	4.8	Up
M734T395_3	3.20015e+06	2.74067e+06	65.58	937803	863440	62.72	3.41	1.77	0.025974	1.59	0.257334	1.65583	734.136	395.2	6.6	Up
M734T496_11	2.14428e+06	1.9269e+06	29.57	1.37853e+06	1.18133e+06	57.43	1.56	0.64	0.0411255	1.39	0.29898	1.51638	734.217	495.9	8.3	Up
M735T489_1	1.59159e+07	1.3057e+07	68.13	6.12137e+06	5.30368e+06	57.6	2.6	1.38	0.0411255	1.39	0.29898	1.59061	734.679	489.3	8.2	Up
M735T490_1	2.07929e+07	1.97998e+07	41.77	1.07524e+07	9.66772e+06	53.61	1.93	0.95	0.0411255	1.39	0.29898	1.62634	734.712	489.5	8.2	Up
M735T916_3	3.54532e+08	3.56417e+08	52.25	1.56847e+08	1.62967e+08	45.62	2.26	1.18	0.0411255	1.39	0.29898	1.73638	734.575	915.9	15.3	Up
M735T972_3	1.58241e+08	1.65277e+08	46.68	9.79824e+07	1.15058e+08	44.29	1.61	0.69	0.0411255	1.39	0.29898	1.05005	734.593	971.6	16.2	Up
M736T389_6	2.63146e+06	2.4537e+06	49.1	1.17778e+06	1.06274e+06	39.87	2.23	1.16	0.0411255	1.39	0.29898	1.72228	736.078	389.1	6.5	Up
M736T450_3	6.56281e+06	5.88103e+06	48.11	2.24342e+06	2.3498e+06	54.93	2.93	1.55	0.004329	2.36	0.175738	1.95963	735.869	449.9	7.5	Up
M736T476_10	4.35434e+07	4.77718e+07	45.14	1.61931e+07	1.27213e+07	96.63	2.69	1.43	0.025974	1.59	0.257334	1.79642	736.182	476.5	7.9	Up
M736T477_5	2.3505e+06	2.15463e+06	46.65	757624	792058	84.3	3.1	1.63	0.0151515	1.82	0.222993	1.85432	736.212	476.6	7.9	Up
M736T607_4	837035	820509	65.99	251729	137061	105.53	3.33	1.73	0.00865801	2.06	0.194614	1.63939	736.086	606.9	10.1	Up
M736T780	2.30879e+07	2.47013e+07	14.19	1.75173e+07	1.73259e+07	12.01	1.32	0.4	0.0151515	1.82	0.222993	1.80187	735.562	779.8	13	Up
M736T916_2	3.52822e+07	3.50966e+07	46.49	1.37641e+07	9.61104e+06	63.18	2.56	1.36	0.0411255	1.39	0.29898	1.70509	735.595	915.8	15.3	Up
M737T415_2	2.39474e+06	2.10067e+06	56.45	815046	739887	95.82	2.94	1.55	0.025974	1.59	0.257334	1.66133	736.65	414.9	6.9	Up
M737T480_2	6.30986e+06	6.62473e+06	38.23	2.4916e+06	2.07056e+06	60.29	2.53	1.34	0.025974	1.59	0.257334	2.04751	736.969	479.5	8	Up
M737T480_3	1.13682e+07	1.09125e+07	35.1	4575418	4.3827e+06	48.77	2.48	1.31	0.00865801	2.06	0.194614	1.89354	736.986	479.5	8	Up
M737T480_4	7.48886e+06	6.7233e+06	57.9	2.40245e+06	2.1527e+06	70.72	3.12	1.64	0.0411255	1.39	0.29898	1.80388	737.302	479.5	8	Up
M737T494_1	2.50471e+06	2.08816e+06	45.52	647730	397261	110.41	3.87	1.95	0.00865801	2.06	0.194614	1.72179	736.661	494	8.2	Up
M737T496	2.04844e+06	2.13099e+06	47.34	565498	368513	103.93	3.62	1.86	0.0151515	1.82	0.222993	1.86984	736.638	495.5	8.3	Up
M737T533_5	1.34195e+07	1.12582e+07	71.6	4.59775e+06	3.12499e+06	86.56	2.92	1.55	0.0411255	1.39	0.29898	1.89114	737.044	533.2	8.9	Up
M737T560_3	1.28036e+06	1.24664e+06	42.59	702876	809894	39.79	1.82	0.87	0.0411255	1.39	0.29898	1.50992	737.316	559.7	9.3	Up
M738T433_3	8.0604e+06	8.03467e+06	22.64	3.53371e+06	3.43117e+06	24.31	2.28	1.19	0.0021645	2.66	0.166089	2.09556	738.194	432.8	7.2	Up
M738T433_7	31043197	3.42009e+07	39.17	1.23184e+07	1.05192e+07	50.16	2.52	1.33	0.0411255	1.39	0.29898	1.81459	738.411	432.8	7.2	Up
M738T477_3	8.45311e+06	9.16403e+06	44.65	3.70161e+06	4.06211e+06	50.45	2.28	1.19	0.025974	1.59	0.257334	1.77604	738.042	477.1	8	Up
M738T517_4	967703	928189	33.37	348562	354920	20.97	2.78	1.47	0.0021645	2.66	0.166089	1.94285	738.192	517	8.6	Up
M738T526_2	4.28248e+06	3.87844e+06	42.88	2.36357e+06	2.36513e+06	51.46	1.81	0.86	0.0411255	1.39	0.29898	1.44904	738.39	526.4	8.8	Up
M738T527	5.81053e+06	5.18156e+06	94.74	1.21865e+06	896583	63.08	4.77	2.25	0.0411255	1.39	0.29898	1.78064	738.361	526.8	8.8	Up
M738T533_3	1.08466e+06	1.03975e+06	52.28	406766	372565	32.65	2.67	1.41	0.025974	1.59	0.257334	1.92501	738.044	533.2	8.9	Up
M739T503_3	1.62017e+06	1.17485e+06	66.57	500264	325216	78.33	3.24	1.7	0.0151515	1.82	0.222993	1.72943	739.129	503.2	8.4	Up
M739T503_4	1.96075e+06	1.92988e+06	42.19	669723	623763	36.35	2.93	1.55	0.004329	2.36	0.175738	1.97277	739.4	503.4	8.4	Up
M739T526_8	984467	947691	29.62	397357	307898	75.57	2.48	1.31	0.00865801	2.06	0.194614	1.86082	739.398	526.5	8.8	Up
M739T541_2	5.126e+06	4.57411e+06	68.04	2.10311e+06	1.61201e+06	69.13	2.44	1.29	0.0411255	1.39	0.29898	1.42618	739.448	541	9	Up
M740T390_19	5.36423e+06	5.65726e+06	34.53	2.15409e+06	2.11344e+06	38.04	2.49	1.32	0.0151515	1.82	0.222993	1.95451	740.366	389.9	6.5	Up
M741T390_3	2.51798e+06	1.98841e+06	77.52	412229	401609	70.38	6.11	2.61	0.0151515	1.82	0.222993	2.00699	740.739	389.9	6.5	Up
M741T572_7	9.08471e+06	9.30275e+06	59.74	2.17907e+06	2.50499e+06	67.14	4.17	2.06	0.025974	1.59	0.257334	1.87254	740.743	571.9	9.5	Up
M741T952	8.21687e+06	7.79272e+06	51.03	3.57813e+06	3.54044e+06	68.18	2.3	1.2	0.025974	1.59	0.257334	1.49579	740.538	951.6	15.9	Up
M741T971	1.98289e+07	2.24941e+07	38.92	1.01931e+07	7.74781e+06	80.45	1.95	0.96	0.025974	1.59	0.257334	1.49837	740.534	970.6	16.2	Up
M742T367_3	3.66128e+07	3.9352e+07	64.76	1.33599e+07	6.86324e+06	137.6	2.74	1.45	0.0411255	1.39	0.29898	1.70277	741.968	366.9	6.1	Up
M745T112_1	4.01219e+06	2.86658e+06	61.86	1.5114e+06	1.08302e+06	59.2	2.65	1.41	0.025974	1.59	0.257334	1.87415	745.075	112.3	1.9	Up
M745T112_2	3.31681e+06	3.23124e+06	47.61	1.26273e+06	1.16115e+06	50.02	2.63	1.39	0.0151515	1.82	0.222993	1.85486	745.093	112.3	1.9	Up
M746T473_3	5.08356e+06	4.56865e+06	67.23	1.31059e+06	1.33846e+06	27.02	3.88	1.96	0.0151515	1.82	0.222993	1.8067	746.039	472.7	7.9	Up
M746T518_1	2.61781e+06	1.93478e+06	62.77	1.07914e+06	951233	67.56	2.43	1.28	0.0411255	1.39	0.29898	1.76335	746.028	517.6	8.6	Up
M746T952_2	8.83482e+06	4.80294e+06	85.88	2.44937e+06	1.5845e+06	123.65	3.61	1.85	0.0411255	1.39	0.29898	1.909	745.603	952.2	15.9	Up
M746T972	4.68904e+06	3.79599e+06	62.65	1.41626e+06	804070	110.51	3.31	1.73	0.0411255	1.39	0.29898	1.93686	745.603	971.9	16.2	Up
M747T444	2.07022e+06	2.02546e+06	15.04	1.41039e+06	1.64661e+06	42.75	1.47	0.55	0.00865801	2.06	0.194614	1.33375	747.41	443.8	7.4	Up
M747T456_4	2.39864e+06	2.36479e+06	34.45	1.32369e+06	1134567	42.92	1.81	0.86	0.025974	1.59	0.257334	1.51678	747.13	456.1	7.6	Up
M747T476	1.65022e+06	1.15792e+06	79.4	687630	844062	52.39	2.4	1.26	0.0411255	1.39	0.29898	1.51758	746.574	476.2	7.9	Up
M747T524_2	4.8461e+06	5.2723e+06	31.42	1.83017e+06	2.16371e+06	51.02	2.65	1.4	0.025974	1.59	0.257334	1.91887	746.909	523.6	8.7	Up
M747T570_6	2.55926e+06	2.34818e+06	52.03	1.06865e+06	1.00718e+06	66.74	2.39	1.26	0.025974	1.59	0.257334	1.76744	746.909	570	9.5	Up
M747T780	2.16448e+07	1.58413e+07	69.41	7.25922e+06	8.6299e+06	55.57	2.98	1.58	0.025974	1.59	0.257334	1.84785	746.596	780.2	13	Up
M748T393_1	1.19217e+06	1.24638e+06	20.05	498624	432816	74.37	2.39	1.26	0.00865801	2.06	0.194614	2.01822	747.672	393.4	6.6	Up
M749T437_7	1.84286e+07	1.72589e+07	61.53	4.49483e+06	4.3687e+06	78.48	4.1	2.04	0.025974	1.59	0.257334	1.77229	748.945	437.4	7.3	Up
M749T439	1.12764e+07	9.01496e+06	71.44	3.24776e+06	2.77813e+06	101.13	3.47	1.8	0.0411255	1.39	0.29898	1.84311	748.878	439.4	7.3	Up
M749T460_3	1.32704e+07	1.29333e+07	55.46	4.7531e+06	2.98223e+06	89.71	2.79	1.48	0.025974	1.59	0.257334	1.7993	748.882	459.8	7.7	Up
M749T477_5	9.99299e+06	9.27137e+06	76.51	2.72143e+06	2.23816e+06	92.69	3.67	1.88	0.0411255	1.39	0.29898	1.77238	748.92	477.2	8	Up
M749T821	1.12701e+07	1.29818e+07	32.78	6.69498e+06	5.85357e+06	38.77	1.68	0.75	0.0151515	1.82	0.222993	1.48886	748.569	821.4	13.7	Up
M749T822_1	2.8202e+07	2.78155e+07	14.39	1.70084e+07	1.24226e+07	49.78	1.66	0.73	0.0411255	1.39	0.29898	1.6494	748.588	821.7	13.7	Up
M750T444_3	3.5788e+07	3.77949e+07	39.7	1.45608e+07	1.68502e+07	56.11	2.46	1.3	0.025974	1.59	0.257334	1.73529	750.08	444.4	7.4	Up
M750T475_5	6.01254e+06	5.34663e+06	60.99	2.2078e+06	2.29351e+06	37.88	2.72	1.45	0.025974	1.59	0.257334	1.70404	749.997	475.2	7.9	Up
M751T437_3	7.15506e+07	7.21049e+07	6.57	5.86441e+07	6.35659e+07	15.61	1.22	0.29	0.00865801	2.06	0.194614	1.33558	750.636	436.5	7.3	Up
M752T430_3	4.23602e+07	3.5801e+07	71.36	1.25055e+07	6.86343e+06	87.98	3.39	1.76	0.025974	1.59	0.257334	1.91753	751.619	429.9	7.2	Up
M752T430_6	7.80955e+07	7.5426e+07	23.91	3.19152e+07	1.82486e+07	83.31	2.45	1.29	0.0151515	1.82	0.222993	1.69871	751.819	429.9	7.2	Up
M752T526_1	1.1022e+06	1.02089e+06	60.89	457663	377021	64.35	2.41	1.27	0.025974	1.59	0.257334	1.55821	751.609	526.2	8.8	Up
M752T526_2	1.87112e+06	1.3764e+06	85.67	525105	416826	64.56	3.56	1.83	0.0151515	1.82	0.222993	1.79307	751.625	526.3	8.8	Up
M752T811	1.19424e+07	1.02785e+07	37.27	3.70148e+06	2.45827e+06	75.94	3.23	1.69	0.004329	2.36	0.175738	2.13615	751.625	811.4	13.5	Up
M752T812_1	5.92639e+06	4.84603e+06	51.66	3.1587e+06	2.60928e+06	44.21	1.88	0.91	0.0411255	1.39	0.29898	1.67357	751.607	811.7	13.5	Up
M753T930_2	9.23645e+06	8.48797e+06	45.77	3.82124e+06	3.09467e+06	72.54	2.42	1.27	0.0151515	1.82	0.222993	1.75708	752.529	929.9	15.5	Up
M754T505_1	2.76325e+06	2.69314e+06	12.44	2.1749e+06	2.3554e+06	23.72	1.27	0.35	0.025974	1.59	0.257334	1.45011	753.702	505.1	8.4	Up
M755T430_1	6.4599e+06	5.64091e+06	49.04	1.71096e+06	1.60748e+06	14.26	3.78	1.92	0.0021645	2.66	0.166089	1.95743	754.62	430.2	7.2	Up
M755T531_3	2.77974e+06	3.06102e+06	42.39	1.32188e+06	1.17618e+06	56.02	2.1	1.07	0.0411255	1.39	0.29898	1.51394	754.795	531	8.8	Up
M756T467_1	3.32553e+06	2.55734e+06	60.64	1.06094e+06	940212	66.82	3.13	1.65	0.025974	1.59	0.257334	1.55302	755.665	467.2	7.8	Up
M756T472_4	1.50684e+06	1.39582e+06	52.99	683987	507285	76.19	2.2	1.14	0.0411255	1.39	0.29898	1.68037	755.749	471.8	7.9	Up
M756T526_2	3.49352e+06	3.63909e+06	43.87	1.36539e+06	761348	102.95	2.56	1.36	0.0411255	1.39	0.29898	1.84719	756.392	525.6	8.8	Up
M757T372	1.02222e+06	1.14126e+06	37.86	304739	322386	66.2	3.35	1.75	0.00865801	2.06	0.194614	1.85099	757.329	372.5	6.2	Up
M757T407	4.35108e+06	3.85439e+06	41.78	1.32656e+06	1.39207e+06	36.25	3.28	1.71	0.0021645	2.66	0.166089	1.94212	757.385	406.5	6.8	Up
M757T416	1.96951e+06	1.85228e+06	37.71	752084	811914	62.47	2.62	1.39	0.00865801	2.06	0.194614	1.76774	757.347	416.2	6.9	Up
M757T425_6	5.32642e+06	4.51291e+06	47.91	1.84411e+06	1.87262e+06	46.16	2.89	1.53	0.00865801	2.06	0.194614	1.85282	757.372	424.7	7.1	Up
M757T425_7	9.97734e+06	1.06451e+07	31.27	3.934e+06	3.79533e+06	54.45	2.54	1.34	0.0151515	1.82	0.222993	1.85784	757.385	424.6	7.1	Up
M757T472_1	1.34545e+07	1.19408e+07	46.52	6.8607e+06	6.64531e+06	32.13	1.96	0.97	0.0151515	1.82	0.222993	1.84945	756.703	471.8	7.9	Up
M757T498_6	3.80258e+06	3.13127e+06	52.06	1.00773e+06	1.01259e+06	56.31	3.77	1.92	0.004329	2.36	0.175738	2.00937	757.38	497.5	8.3	Up
M757T574_4	302070	234695	48.11	100579	108842	60.58	3	1.59	0.004329	2.36	0.175738	1.88122	757.365	574.2	9.6	Up
M757T624_9	1.56716e+06	1.3097e+06	45.45	567755	634589	41.9	2.76	1.46	0.0021645	2.66	0.166089	1.88704	757.385	623.9	10.4	Up
M758T374_6	1.3548e+07	1.18372e+07	59.61	3.02901e+06	2.75158e+06	30.34	4.47	2.16	0.0021645	2.66	0.166089	2.0274	758.359	373.9	6.2	Up
M758T425_2	6.97817e+06	6.423e+06	55.67	2.28687e+06	2.1075e+06	33.34	3.05	1.61	0.0411255	1.39	0.29898	1.79697	757.736	424.6	7.1	Up
M758T452_1	4.46444e+06	4.40601e+06	47.47	993357	852771	46.6	4.49	2.17	0.0021645	2.66	0.166089	2.12666	757.738	451.6	7.5	Up
M758T498_1	2.79581e+06	2.4872e+06	37.91	1.35233e+06	1.4374e+06	53.96	2.07	1.05	0.025974	1.59	0.257334	1.86921	757.723	497.6	8.3	Up
M758T511_13	4.60176e+06	4.20156e+06	40.83	1.82194e+06	1.35996e+06	69.68	2.53	1.34	0.00865801	2.06	0.194614	1.90269	758.362	510.5	8.5	Up
M758T952_1	1.14499e+07	8.13899e+06	86	3.11304e+06	1.56707e+06	121.54	3.68	1.88	0.0411255	1.39	0.29898	1.72269	757.58	952	15.9	Up
M758T971_2	1.17533e+07	7.97412e+06	101.32	2.13233e+06	1.38332e+06	109.62	5.51	2.46	0.0411255	1.39	0.29898	1.75926	757.582	971.4	16.2	Up
M759T465_4	9.77291e+06	7.48837e+06	63.84	4.3552e+06	3.88442e+06	35.45	2.24	1.17	0.025974	1.59	0.257334	1.34589	759.412	464.8	7.7	Up
M760T785	1.51201e+07	1.53203e+07	34.12	8.34974e+06	7.85875e+06	16.12	1.81	0.86	0.00865801	2.06	0.194614	1.67746	759.58	784.6	13.1	Up
M761T916_2	8.18899e+08	8.48151e+08	20.85	5.69991e+08	5.46283e+08	21.62	1.44	0.52	0.0151515	1.82	0.222993	1.32323	760.574	915.7	15.3	Up
M762T765	5.57748e+07	4.9082e+07	57.27	1.96196e+07	1.2092e+07	121.8	2.84	1.51	0.0411255	1.39	0.29898	1.92564	761.571	764.8	12.7	Up
M763T791	2.36632e+08	2.14847e+08	34.57	9.78408e+07	7.53164e+07	47.44	2.42	1.27	0.004329	2.36	0.175738	2.15237	762.58	790.5	13.2	Up
M765T897	2.08105e+07	2.2916e+07	42.99	7.57444e+06	6.98807e+06	77.32	2.75	1.46	0.0151515	1.82	0.222993	1.70286	764.64	896.6	14.9	Up
M767T951	3.45787e+06	3.73967e+06	27.96	1.9364e+06	1.8699e+06	35.09	1.79	0.84	0.0151515	1.82	0.222993	1.70667	766.578	951.3	15.9	Up
M769T411_2	1.80856e+06	1.7538e+06	28.4	1.10864e+06	1.17796e+06	42.9	1.63	0.71	0.0411255	1.39	0.29898	1.56884	769.052	410.7	6.8	Up
M769T513_3	1.56897e+07	1.6117e+07	62.58	4.93991e+06	6.24063e+06	64.25	3.18	1.67	0.025974	1.59	0.257334	1.64652	769.394	512.8	8.5	Up
M772T389_1	1.47157e+06	1.36014e+06	29.82	1.00144e+06	975292	20.84	1.47	0.56	0.0411255	1.39	0.29898	1.51972	771.744	389.4	6.5	Up
M772T512_1	2.34266e+06	2.41215e+06	25.63	1.21627e+06	1.50321e+06	43.5	1.93	0.95	0.00865801	2.06	0.194614	1.42812	771.686	511.7	8.5	Up
M772T916_2	4437475	4.32059e+06	18.67	2.85245e+06	2.50897e+06	28.82	1.56	0.64	0.025974	1.59	0.257334	1.31658	771.616	916	15.3	Up
M773T822	6.50023e+06	5.09911e+06	75.41	2.73206e+06	2.68559e+06	40.92	2.38	1.25	0.025974	1.59	0.257334	1.31332	772.601	822.4	13.7	Up
M773T930_3	1.67304e+07	1.99233e+07	47.43	6.21619e+06	6.78549e+06	71.6	2.69	1.43	0.0411255	1.39	0.29898	1.44989	772.627	929.8	15.5	Up
M774T397_3	2.46937e+06	2.64921e+06	37	753182	665813	30.88	3.28	1.71	0.004329	2.36	0.175738	2.07412	774.351	397.3	6.6	Up
M774T472_5	3582622	2.96011e+06	48.38	664483	658258	26.91	5.39	2.43	0.0021645	2.66	0.166089	2.16259	774.362	471.7	7.9	Up
M774T518_14	2.95599e+07	3.27056e+07	36.36	1.94088e+07	2.02361e+07	41.58	1.52	0.61	0.0411255	1.39	0.29898	1.18389	774.215	518	8.6	Up
M777T511_4	4.00717e+06	4.34394e+06	39.71	1.84116e+06	1.52615e+06	80.82	2.18	1.12	0.0411255	1.39	0.29898	1.39726	777.067	511.4	8.5	Up
M779T450_6	5.34001e+06	3.11329e+06	92.87	1.53033e+06	1.10755e+06	100.06	3.49	1.8	0.0411255	1.39	0.29898	1.78172	778.978	450.4	7.5	Up
M783T644	1.19549e+06	737990	90.01	287789	209801	127.09	4.15	2.05	0.0411255	1.39	0.29898	1.62627	783.492	644.5	10.7	Up
M784T644	1.28079e+06	893207	77.4	424581	189002	138.9	3.02	1.59	0.0411255	1.39	0.29898	1.63763	783.505	644.5	10.7	Up
M785T780	69170348	5.72337e+07	69.51	2.76295e+07	2.66874e+07	31.9	2.5	1.32	0.0411255	1.39	0.29898	1.65928	784.593	779.7	13	Up
M785T793	1.12679e+08	9.53885e+07	76.57	4.31522e+07	3.29146e+07	55.64	2.61	1.38	0.0411255	1.39	0.29898	1.6281	784.593	793.4	13.2	Up
M785T822_3	3.32009e+08	3.09477e+08	52.61	1.34176e+08	1.25145e+08	64.95	2.47	1.31	0.0411255	1.39	0.29898	1.71157	784.593	822.1	13.7	Up
M785T843_2	3.49732e+08	2.66655e+08	61.03	1.18755e+08	9.23369e+07	76.43	2.94	1.56	0.025974	1.59	0.257334	1.8826	784.592	842.8	14	Up
M785T916_3	3.72835e+08	2.97888e+08	83.06	1.18448e+08	1.1434e+08	54.32	3.15	1.65	0.025974	1.59	0.257334	1.54082	784.593	915.9	15.3	Up
M786T501_1	4.16766e+06	3.4462e+06	77.89	830319	865451	24.66	5.02	2.33	0.004329	2.36	0.175738	1.69895	785.917	501.1	8.4	Up
M786T952_2	5.80703e+07	5.46455e+07	57.2	1.79525e+07	1.94479e+07	50.67	3.23	1.69	0.0151515	1.82	0.222993	1.61579	785.613	951.6	15.9	Up
M786T971_5	1.96348e+06	1.85779e+06	43.58	1.26236e+06	1.14198e+06	61.12	1.56	0.64	0.0411255	1.39	0.29898	1.58898	785.656	970.8	16.2	Up
M788T430_4	2.89426e+06	2.98034e+06	32.88	1.35864e+06	1.18031e+06	71.1	2.13	1.09	0.025974	1.59	0.257334	1.70793	788.06	429.9	7.2	Up
M789T952_4	8.88846e+08	8.94975e+08	69.14	2.32091e+08	1.05546e+08	124.81	3.83	1.94	0.025974	1.59	0.257334	1.86799	788.624	951.9	15.9	Up
M790T872	2.56635e+09	2516075002	57.1	4.92653e+08	1.72958e+08	170.44	5.21	2.38	0.0151515	1.82	0.222993	2.04135	789.607	871.7	14.5	Up
M790T930_3	9.22102e+08	7.70574e+08	86.58	1.6887e+08	8.95306e+07	129.66	5.46	2.45	0.0151515	1.82	0.222993	1.81348	789.607	929.8	15.5	Up
M791T491_2	8.02162e+06	6.02603e+06	69.58	2.91311e+06	3.00733e+06	32.81	2.75	1.46	0.025974	1.59	0.257334	1.58221	790.863	490.5	8.2	Up
M793T412_11	1.83504e+07	1.51751e+07	63.45	8.61563e+06	9.06269e+06	47.43	2.13	1.09	0.0411255	1.39	0.29898	1.60079	793.235	412.2	6.9	Up
M793T412_12	1.94174e+07	1.89507e+07	36.46	8.07835e+06	6.49214e+06	59.57	2.4	1.27	0.00865801	2.06	0.194614	1.90094	793.255	412.3	6.9	Up
M794T435_2	2.00157e+07	2.23999e+07	35.42	9.85049e+06	1.05982e+07	47.31	2.03	1.02	0.025974	1.59	0.257334	1.73022	794.046	434.6	7.2	Up
M794T435_3	2.05052e+07	2.25187e+07	32	9.24916e+06	8.43994e+06	56.66	2.22	1.15	0.0151515	1.82	0.222993	1.66053	794.151	434.7	7.2	Up
M794T435_4	3.29938e+07	2.77019e+07	54.22	1.39008e+07	1.29561e+07	31.33	2.37	1.25	0.0151515	1.82	0.222993	1.83849	794.169	434.8	7.2	Up
M794T484_6	2.94649e+07	3.493e+07	47.6	1.08257e+07	9.02752e+06	53.64	2.72	1.44	0.0411255	1.39	0.29898	1.56992	794.044	483.8	8.1	Up
M794T545_2	2.45179e+06	2.57703e+06	19.56	1.48138e+06	1.09358e+06	54.47	1.66	0.73	0.0411255	1.39	0.29898	1.65472	793.641	544.8	9.1	Up
M794T554_10	4.81833e+06	4.46872e+06	34.78	2.66031e+06	1.70142e+06	90.73	1.81	0.86	0.0411255	1.39	0.29898	1.00399	794.414	554.3	9.2	Up
M794T554_3	7.23795e+06	6.57938e+06	51.21	3.16958e+06	3.46401e+06	54.83	2.28	1.19	0.0151515	1.82	0.222993	1.8338	794.114	554.4	9.2	Up
M795T367_5	1.17601e+07	1.30828e+07	42.37	4.278e+06	4.88061e+06	45.63	2.75	1.46	0.025974	1.59	0.257334	1.78528	795.332	366.7	6.1	Up
M795T455_1	1.72349e+06	1.80322e+06	36.55	821846	527013	76.89	2.1	1.07	0.0411255	1.39	0.29898	1.36812	795.388	454.9	7.6	Up
M798T588_1	1.4188e+06	1.11712e+06	63.06	654135	680522	35.61	2.17	1.12	0.004329	2.36	0.175738	1.73674	797.655	587.5	9.8	Up
M798T588_2	1.84245e+06	2.02235e+06	37.72	1.02729e+06	1.12195e+06	29.5	1.79	0.84	0.0411255	1.39	0.29898	1.28665	797.676	587.6	9.8	Up
M799T570_3	1.87594e+06	1.94733e+06	51.54	562422	448218	75.06	3.34	1.74	0.0151515	1.82	0.222993	2.02753	799.064	570.4	9.5	Up
M807T427_1	4.81918e+06	4.75693e+06	52.55	2.09241e+06	2.30925e+06	33.67	2.3	1.2	0.0411255	1.39	0.29898	1.48449	806.636	427	7.1	Up
M809T392_10	6.33853e+06	6.25913e+06	63.84	1.02074e+06	799559	106.08	6.21	2.63	0.00865801	2.06	0.194614	2.05071	809.338	391.8	6.5	Up
M809T392_9	4.01552e+06	2.78233e+06	74.58	1.10159e+06	465538	157.29	3.65	1.87	0.025974	1.59	0.257334	1.99876	809.318	391.8	6.5	Up
M809T445_7	8.3466e+06	7.57678e+06	49.88	3.76842e+06	4223564	50.1	2.21	1.15	0.025974	1.59	0.257334	1.84629	809.132	445.1	7.4	Up
M809T511_3	4.34486e+06	3.75332e+06	50.12	1.26587e+06	1.56559e+06	51.27	3.43	1.78	0.0021645	2.66	0.166089	1.90697	809.38	511.2	8.5	Up
M809T527_10	3.9969e+06	3.35732e+06	69.59	1.82717e+06	1.74354e+06	42.06	2.19	1.13	0.0411255	1.39	0.29898	1.42467	809.155	527.3	8.8	Up
M809T543_2	2.21174e+06	1.96274e+06	64.27	371733	371353	57.52	5.95	2.57	0.0021645	2.66	0.166089	2.09553	809.345	543	9.1	Up
M809T543_3	1.60421e+06	1.60159e+06	52.28	328401	286565	67.87	4.88	2.29	0.0151515	1.82	0.222993	2.02601	809.366	543.1	9.1	Up
M809T613	2.68622e+06	2.38398e+06	66.95	386312	219969	108.97	6.95	2.8	0.004329	2.36	0.175738	2.08983	809.308	613.5	10.2	Up
M809T614_4	1.06011e+07	9.27785e+06	57.57	2.01927e+06	1.20099e+06	134.49	5.25	2.39	0.00865801	2.06	0.194614	2.09153	809.29	613.7	10.2	Up
M811T449_3	8.00218e+06	8.39492e+06	42.76	2.52048e+06	1.5901e+06	114.14	3.17	1.67	0.025974	1.59	0.257334	1.85005	810.875	448.8	7.5	Up
M811T496_4	5.49459e+06	5.78784e+06	36.25	2604984	2.10733e+06	68.08	2.11	1.08	0.0411255	1.39	0.29898	1.85061	810.892	495.7	8.3	Up
M811T574_5	5.72902e+06	4.15785e+06	93.67	1.87645e+06	1.83119e+06	28.46	3.05	1.61	0.0151515	1.82	0.222993	1.68685	810.793	574.4	9.6	Up
M811T79_2	2.82483e+06	2.2117e+06	62.7	1.26982e+06	935680	91.95	2.22	1.15	0.0411255	1.39	0.29898	1.41708	810.91	79	1.3	Up
M811T972_1	1.12816e+08	1.08622e+08	41.63	4.84011e+07	4.57531e+07	49.69	2.33	1.22	0.00865801	2.06	0.194614	1.60216	810.581	971.5	16.2	Up
M812T869_2	1.46553e+08	1.55592e+08	48.28	6.22616e+07	5.8573e+07	71.56	2.35	1.24	0.0411255	1.39	0.29898	1.37814	811.613	869.3	14.5	Up
M812T930_3	3.26795e+08	3.18726e+08	32.66	1.65039e+08	1.50373e+08	53.02	1.98	0.99	0.00865801	2.06	0.194614	1.40136	811.611	930.2	15.5	Up
M814T472_1	3.98934e+06	3.87177e+06	63.71	1.23665e+06	661453	112.15	3.23	1.69	0.0411255	1.39	0.29898	1.56237	813.636	472.2	7.9	Up
M814T472_2	7.82779e+06	9.97879e+06	62.54	2.10304e+06	1.26774e+06	106.38	3.72	1.9	0.0411255	1.39	0.29898	1.57449	813.655	472.3	7.9	Up
M815T822_1	3.98603e+07	4.5972e+07	49.43	1.43319e+07	1.14245e+07	93.14	2.78	1.48	0.0411255	1.39	0.29898	1.63879	814.638	822.3	13.7	Up
M815T952_3	2.91675e+07	3.22065e+07	46.45	1.20375e+07	1.28059e+07	73.94	2.42	1.28	0.0411255	1.39	0.29898	1.67897	814.638	951.9	15.9	Up
M816T929	8.90695e+06	8.07837e+06	51.39	2.72074e+06	2.46594e+06	46.18	3.27	1.71	0.0151515	1.82	0.222993	1.82383	815.676	929.5	15.5	Up
M817T457_4	2.96039e+07	2.8934e+07	38.42	1.42059e+07	1.21937e+07	48.13	2.08	1.06	0.025974	1.59	0.257334	1.25209	817.436	457.4	7.6	Up
M817T613_1	778197	680193	66.72	302318	263186	50.85	2.57	1.36	0.0411255	1.39	0.29898	1.49103	817.112	613.5	10.2	Up
M818T445_10	2.05378e+06	1.91034e+06	44.09	829512	592062	93.55	2.48	1.31	0.025974	1.59	0.257334	1.58953	818.447	444.8	7.4	Up
M818T870	3.35804e+07	2.91446e+07	44.71	6.36366e+06	4.95972e+06	82.48	5.28	2.4	0.0021645	2.66	0.166089	2.24326	817.667	870.4	14.5	Up
M819T600_1	3.2212e+06	2.4094e+06	96.55	1.00947e+06	953743	51.91	3.19	1.67	0.025974	1.59	0.257334	1.75831	819.081	600	10	Up
M820T522_3	1.07821e+07	8.77338e+06	61.43	4.1277e+06	3.73178e+06	55.52	2.61	1.39	0.0411255	1.39	0.29898	1.87489	820.087	522.4	8.7	Up
M821T438_2	4.2088e+06	4.58371e+06	36.47	1.7263e+06	1.14658e+06	71.38	2.44	1.29	0.0151515	1.82	0.222993	1.37669	821.212	438	7.3	Up
M821T455_4	3.45406e+06	3.46573e+06	48.79	1.52179e+06	1.33934e+06	67.93	2.27	1.18	0.025974	1.59	0.257334	1.80179	821.134	455.4	7.6	Up
M821T455_5	4.6791e+06	4.97553e+06	41.28	1.06522e+06	693486	71.43	4.39	2.14	0.004329	2.36	0.175738	2.05288	821.153	455.4	7.6	Up
M821T455_6	3.7116e+06	3.23417e+06	55.7	1.52723e+06	1.50788e+06	53.42	2.43	1.28	0.0411255	1.39	0.29898	1.59769	821.294	455.5	7.6	Up
M821T460_5	3.84806e+06	3.22227e+06	56.32	1.50118e+06	1.38746e+06	46.87	2.56	1.36	0.025974	1.59	0.257334	1.90159	821.067	460.4	7.7	Up
M821T460_6	4.99557e+06	4.68124e+06	48.82	1.86068e+06	1.62487e+06	52.17	2.68	1.42	0.00865801	2.06	0.194614	2.00622	821.188	460.3	7.7	Up
M821T510_4	3.62219e+06	3.79587e+06	47.75	1.09704e+06	1.05849e+06	38.92	3.3	1.72	0.0151515	1.82	0.222993	1.99688	821.181	510	8.5	Up
M821T557_1	506324	513916	33.9	338413	365275	26.16	1.5	0.58	0.0411255	1.39	0.29898	1.05685	820.871	556.9	9.3	Up
M822T394_1	5.3506e+06	5.19014e+06	20.75	3.28567e+06	2.91473e+06	27	1.63	0.7	0.0151515	1.82	0.222993	1.9658	822.447	394.2	6.6	Up
M824T368_3	2.2125e+06	2.02846e+06	38	902273	639110	65.87	2.45	1.29	0.025974	1.59	0.257334	1.78422	823.799	368	6.1	Up
M824T451_2	1.20617e+06	1.32485e+06	38.72	460570	456772	55.26	2.62	1.39	0.0151515	1.82	0.222993	1.71279	823.74	451	7.5	Up
M824T454_1	5.13879e+06	4.91325e+06	57.31	1.49267e+06	1.39303e+06	51.34	3.44	1.78	0.0151515	1.82	0.222993	1.8981	823.76	454	7.6	Up
M824T454_2	5.06075e+06	4.79379e+06	39.45	1.69071e+06	1.29161e+06	53.8	2.99	1.58	0.00865801	2.06	0.194614	1.96782	823.778	454	7.6	Up
M824T580_2	792903	592320	71.22	217657	217778	48.2	3.64	1.87	0.025974	1.59	0.257334	1.88168	823.73	580.1	9.7	Up
M825T434_1	1.80665e+07	1.67454e+07	50.78	5.19107e+06	4.60019e+06	60.64	3.48	1.8	0.0151515	1.82	0.222993	1.9483	824.554	434.5	7.2	Up
M825T434_2	1.90688e+07	1.68389e+07	50.17	5.05754e+06	3.86312e+06	57.66	3.77	1.91	0.004329	2.36	0.175738	2.07383	824.575	434.3	7.2	Up
M825T799_1	6.18859e+06	5.40304e+06	62.29	1.81944e+06	1.88315e+06	48.11	3.4	1.77	0.004329	2.36	0.175738	1.976	824.576	798.7	13.3	Up
M825T799_2	1.20103e+07	1.13119e+07	60.21	3.59926e+06	2.62715e+06	63.51	3.34	1.74	0.025974	1.59	0.257334	1.9408	824.596	798.7	13.3	Up
M825T916_1	4.66055e+06	4.70134e+06	51.68	1.26375e+06	1.04924e+06	54.53	3.69	1.88	0.00865801	2.06	0.194614	1.89019	824.646	916.2	15.3	Up
M825T930_2	5210354	4.84893e+06	34.05	2.03295e+06	1.92693e+06	36.5	2.56	1.36	0.004329	2.36	0.175738	2.03201	824.647	930.3	15.5	Up
M826T524_9	1.50539e+07	1.64985e+07	37.71	6.80582e+06	4.60851e+06	81.97	2.21	1.15	0.025974	1.59	0.257334	1.24427	826.07	523.7	8.7	Up
M828T413	5.833e+06	5.4276e+06	46.02	2.59735e+06	2.45996e+06	20.94	2.25	1.17	0.004329	2.36	0.175738	1.70816	827.939	413.4	6.9	Up
M828T414_3	5.97323e+06	6.70588e+06	47.01	2.26414e+06	1.96981e+06	62.74	2.64	1.4	0.025974	1.59	0.257334	1.73815	828.402	413.6	6.9	Up
M828T414_4	2.8371e+07	2.48381e+07	68.25	4.94106e+06	2.74021e+06	122.87	5.74	2.52	0.0151515	1.82	0.222993	1.99387	828.418	413.6	6.9	Up
M828T438_6	2.19391e+06	2.07722e+06	33.65	1.15154e+06	1.20781e+06	32.98	1.91	0.93	0.0151515	1.82	0.222993	1.56283	828.376	437.5	7.3	Up
M828T502_8	9.81101e+06	8.04853e+06	50.18	3.38513e+06	3.14132e+06	45.91	2.9	1.54	0.00865801	2.06	0.194614	2.01589	828.419	501.8	8.4	Up
M828T568_1	6.54861e+06	5.60147e+06	41.19	3.33986e+06	3.69276e+06	59.41	1.96	0.97	0.025974	1.59	0.257334	1.38879	828.029	568.4	9.5	Up
M828T568_5	2.87081e+07	2.28636e+07	66.22	7.06329e+06	5431442	82.92	4.06	2.02	0.0151515	1.82	0.222993	1.95608	828.411	568.3	9.5	Up
M828T610_3	1.74619e+07	1.01664e+07	101.09	3.95786e+06	2.28133e+06	87.51	4.41	2.14	0.00865801	2.06	0.194614	1.96576	828.362	609.9	10.2	Up
M828T914_2	5.69909e+06	3.93855e+06	73.56	1.32217e+06	1.10058e+06	70.87	4.31	2.11	0.004329	2.36	0.175738	1.99473	828.455	914	15.2	Up
M829T369_3	3.1654e+06	3.18955e+06	48.14	1.25537e+06	1.04541e+06	39.08	2.52	1.33	0.025974	1.59	0.257334	1.92665	829.2	369.3	6.2	Up
M829T436	3.90469e+06	2.70295e+06	63.55	1.45377e+06	1.5553e+06	26.22	2.69	1.43	0.0021645	2.66	0.166089	1.46697	829.437	436.5	7.3	Up
M829T458_1	9.24706e+06	9.37795e+06	54.72	3.22118e+06	2.9173e+06	42.61	2.87	1.52	0.0151515	1.82	0.222993	1.59875	828.748	458.3	7.6	Up
M829T497	5.51065e+06	4.68516e+06	57.45	2.3785e+06	2.48057e+06	21.24	2.32	1.21	0.0151515	1.82	0.222993	1.82191	829.114	497.5	8.3	Up
M829T498_1	1.04883e+07	9.42971e+06	58.75	3.3269e+06	2.81812e+06	64.41	3.15	1.66	0.00865801	2.06	0.194614	1.92022	828.748	498	8.3	Up
M829T498_7	3.75745e+06	3.39263e+06	71.25	812247	508922	68.45	4.63	2.21	0.00865801	2.06	0.194614	1.83643	829.448	497.8	8.3	Up
M829T502_7	2.60377e+06	1.99335e+06	70.83	942033	738034	50.41	2.76	1.47	0.025974	1.59	0.257334	1.81317	829.172	501.9	8.4	Up
M829T584_2	4.50127e+06	3.16369e+06	65.61	1.60511e+06	1.26815e+06	85.17	2.8	1.49	0.025974	1.59	0.257334	1.78817	828.741	584	9.7	Up
M829T584_9	4.15949e+06	3.62094e+06	60.31	1.52801e+06	1.3933e+06	55.88	2.72	1.44	0.025974	1.59	0.257334	1.83749	829.228	584.1	9.7	Up
M829T598_2	945259	956660	23.43	513863	429101	59.63	1.84	0.88	0.0411255	1.39	0.29898	1.87389	829.135	598.3	10	Up
M829T612_5	1.1783e+06	866045	73.32	378854	366078	51.76	3.11	1.64	0.0151515	1.82	0.222993	1.82993	829.185	611.8	10.2	Up
M829T821	3.08343e+06	2.82112e+06	28.15	1.82956e+06	1.76443e+06	26.72	1.69	0.75	0.00865801	2.06	0.194614	1.37037	828.532	821.2	13.7	Up
M829T914_2	1.23912e+06	1.05017e+06	65.27	385152	387426	56.39	3.22	1.69	0.004329	2.36	0.175738	1.77403	829.452	914	15.2	Up
M830T369_1	801205	633401	63.72	375485	284956	65.1	2.13	1.09	0.025974	1.59	0.257334	1.84619	829.68	369.2	6.2	Up
M830T369_2	1.67855e+06	1.0834e+06	81.13	698308	558695	51.98	2.4	1.27	0.025974	1.59	0.257334	1.80746	829.701	369.2	6.2	Up
M830T437	2.12842e+06	1.80466e+06	61.39	999231	1.10314e+06	62.5	2.13	1.09	0.025974	1.59	0.257334	1.78677	830.419	436.5	7.3	Up
M830T462_3	776408	548325	87.73	235939	193502	67.14	3.29	1.72	0.0151515	1.82	0.222993	1.64617	830.477	462.2	7.7	Up
M830T548_4	2.06647e+07	2.1244e+07	49.46	5.9562e+06	6.2633e+06	35.79	3.47	1.79	0.004329	2.36	0.175738	1.91089	830.427	548.4	9.1	Up
M830T568_2	2.6091e+06	2.12876e+06	37.4	1.36717e+06	950500	84.94	1.91	0.93	0.0411255	1.39	0.29898	1.825	829.73	568.4	9.5	Up
M831T548_1	5.85669e+06	4.75282e+06	70.75	1.98461e+06	982740	109.12	2.95	1.56	0.0411255	1.39	0.29898	1.75973	830.69	548.5	9.1	Up
M831T549_4	1.20946e+07	1.23196e+07	47.07	5.18258e+06	4.84962e+06	57.77	2.33	1.22	0.0411255	1.39	0.29898	1.80093	830.711	548.6	9.1	Up
M831T549_5	7.7314e+06	7.81964e+06	9.31	3.61913e+06	3.73624e+06	29.36	2.14	1.1	0.0021645	2.66	0.166089	2.07968	830.728	548.6	9.1	Up
M831T549_6	1.1889e+07	13285098	39.13	4.32831e+06	3.96858e+06	28.11	2.75	1.46	0.0411255	1.39	0.29898	1.87806	830.851	548.6	9.1	Up
M831T567_1	5.99759e+06	6.09287e+06	43.46	2.3829e+06	2.18881e+06	77.42	2.52	1.33	0.025974	1.59	0.257334	1.32911	830.699	567.4	9.5	Up
M831T568_5	2.67825e+06	2.69846e+06	45.16	1.05317e+06	1.14922e+06	76.56	2.54	1.35	0.025974	1.59	0.257334	1.7064	831.202	567.5	9.5	Up
M831T79_2	3.45575e+06	3.58628e+06	56.3	1.1352e+06	1.18453e+06	26.98	3.04	1.61	0.025974	1.59	0.257334	1.77403	830.829	79	1.3	Up
M831T871	1.95724e+06	1.60274e+06	57.55	572103	489686	65.64	3.42	1.77	0.004329	2.36	0.175738	1.79119	830.54	871.3	14.5	Up
M831T971	1.60464e+06	1.15349e+06	64.53	576602	583738	21.84	2.78	1.48	0.0021645	2.66	0.166089	1.43506	830.55	971.4	16.2	Up
M832T477_10	7.5106e+06	7.92939e+06	31.15	4.11775e+06	4.99194e+06	67.9	1.82	0.87	0.0411255	1.39	0.29898	1.71627	832.43	477.4	8	Up
M832T558_9	3.27615e+06	3.052e+06	48.92	1.45377e+06	1.46361e+06	55.11	2.25	1.17	0.025974	1.59	0.257334	1.64075	832.085	557.6	9.3	Up
M832T930_2	2.14119e+07	1.76717e+07	57.4	7.12993e+06	8.17681e+06	77.89	3	1.59	0.025974	1.59	0.257334	1.75818	832.262	930.2	15.5	Up
M833T477_3	1.05725e+07	1.04865e+07	29.83	4.05874e+06	3.91507e+06	76.64	2.6	1.38	0.00865801	2.06	0.194614	1.91872	833.437	476.8	7.9	Up
M833T529_5	1.08983e+07	1.13742e+07	40.55	3.90968e+06	3.12923e+06	62.38	2.79	1.48	0.025974	1.59	0.257334	1.90216	833.142	529.2	8.8	Up
M833T821	4.22536e+06	4.08184e+06	46.27	1.89459e+06	1.76532e+06	89.19	2.23	1.16	0.0151515	1.82	0.222993	1.74792	832.565	821	13.7	Up
M834T487_1	1.19665e+07	7.69292e+06	76.44	3.92901e+06	3.27147e+06	63.63	3.05	1.61	0.0411255	1.39	0.29898	1.74318	834.435	486.8	8.1	Up
M834T529_11	2.17046e+06	1.23717e+06	88.3	563648	469302	70.17	3.85	1.95	0.0151515	1.82	0.222993	1.77016	834.399	529.2	8.8	Up
M834T608_3	4.57334e+06	2.1125e+06	119.17	1.10496e+06	340788	170.75	4.14	2.05	0.025974	1.59	0.257334	1.71081	834.431	608.2	10.1	Up
M834T810_1	1.33934e+06	1.22925e+06	62.82	409030	371286	36.93	3.27	1.71	0.004329	2.36	0.175738	1.77448	834.428	809.9	13.5	Up
M836T460_3	1.4489e+07	1.00648e+07	118.09	1.48002e+06	1.20675e+06	96.84	9.79	3.29	0.0151515	1.82	0.222993	1.91843	835.799	459.9	7.7	Up
M836T482_4	1.13066e+07	8.14712e+06	98.66	1.62731e+06	1.3007e+06	99.18	6.95	2.8	0.0151515	1.82	0.222993	1.91054	835.783	482.2	8	Up
M836T510_2	3.54621e+06	2.02494e+06	127.39	633898	425108	108.86	5.59	2.48	0.025974	1.59	0.257334	1.85445	835.768	509.7	8.5	Up
M837T363_3	3.79508e+06	2.71491e+06	75.14	664924	619805	72.45	5.71	2.51	0.004329	2.36	0.175738	2.05643	836.74	363	6	Up
M837T363_9	1.89889e+06	2.00455e+06	41.56	666063	540919	59.15	2.85	1.51	0.025974	1.59	0.257334	1.94285	837.409	362.9	6	Up
M837T394_1	1.83181e+06	1.42825e+06	51.35	623408	626469	44.49	2.94	1.56	0.004329	2.36	0.175738	2.03134	836.762	394	6.6	Up
M837T412_7	6.32074e+06	5.69028e+06	40.1	2.30912e+06	1.78131e+06	78.79	2.74	1.45	0.025974	1.59	0.257334	1.88679	837.433	412.2	6.9	Up
M837T460_1	1.39757e+07	1.19381e+07	68.63	4.7194e+06	4.61675e+06	51.88	2.96	1.57	0.0411255	1.39	0.29898	1.56536	836.774	459.8	7.7	Up
M837T489_10	1.58379e+07	1.44244e+07	33.15	9.38434e+06	7.71242e+06	87.36	1.69	0.76	0.0411255	1.39	0.29898	1.50079	837.427	488.8	8.1	Up
M837T489_3	1.2495e+07	1.10758e+07	43.22	3.74e+06	3.26987e+06	25.46	3.34	1.74	0.0021645	2.66	0.166089	2.05219	836.777	489	8.2	Up
M837T628_1	736754	669472	31.27	355830	342189	50.4	2.07	1.05	0.0151515	1.82	0.222993	1.94627	836.893	627.6	10.5	Up
M837T628_2	453719	413292	34.95	232912	227987	25.83	1.95	0.96	0.00865801	2.06	0.194614	1.83804	836.908	627.6	10.5	Up
M837T868_2	1.13463e+07	1.19011e+07	56.3	5.15172e+06	3.52943e+06	70.31	2.2	1.14	0.0411255	1.39	0.29898	1.46773	836.563	867.9	14.5	Up
M838T363_3	1.46431e+06	1.34186e+06	51.56	408129	424269	57.16	3.59	1.84	0.0021645	2.66	0.166089	2.02514	837.744	362.9	6	Up
M838T489_2	1.08996e+07	9.60131e+06	37.05	3.89681e+06	4.23759e+06	43.8	2.8	1.48	0.0021645	2.66	0.166089	1.99673	837.755	488.8	8.1	Up
M838T489_3	1.21493e+07	1.29045e+07	41.2	6.94217e+06	8.63993e+06	62.66	1.75	0.81	0.025974	1.59	0.257334	1.37922	837.772	488.8	8.1	Up
M839T415_3	6.17809e+06	6.25797e+06	31.82	3.39482e+06	2.97039e+06	35.15	1.82	0.86	0.025974	1.59	0.257334	1.9055	838.942	415.1	6.9	Up
M839T448_3	4.87452e+06	4.49048e+06	58.09	2.1509e+06	1.86148e+06	39.34	2.27	1.18	0.0411255	1.39	0.29898	1.85282	839.055	447.6	7.5	Up
M839T895_1	3.92431e+07	3.91741e+07	9.92	2.4292e+07	2.51725e+07	41.28	1.62	0.69	0.00865801	2.06	0.194614	1.24154	838.615	895	14.9	Up
M839T971_4	4.52925e+07	4.31593e+07	10.5	3.67222e+07	3.70351e+07	11.08	1.23	0.3	0.004329	2.36	0.175738	1.42019	838.64	971.4	16.2	Up
M840T464_4	2.49476e+06	2.42619e+06	32.24	1.37986e+06	1.17048e+06	27.03	1.81	0.85	0.00865801	2.06	0.194614	1.73905	840.455	464	7.7	Up
M840T549_1	655679	565761	54.23	324422	312163	39.18	2.02	1.02	0.0411255	1.39	0.29898	1.59738	839.898	549.5	9.2	Up
M841T464_2	1.3328e+06	1.34843e+06	14.59	1.0034e+06	949819	23.52	1.33	0.41	0.0411255	1.39	0.29898	1.11453	840.79	464.1	7.7	Up
M843T518_4	3.29957e+06	3.35062e+06	19.4	1.3982e+06	1.30527e+06	78.67	2.36	1.24	0.00865801	2.06	0.194614	1.97347	843.111	517.9	8.6	Up
M845T485	3.26336e+06	3.40453e+06	45.92	1.14199e+06	1.06567e+06	25.35	2.86	1.51	0.00865801	2.06	0.194614	1.85577	845.232	484.9	8.1	Up
M845T970	4.21942e+06	3.58429e+06	40.87	2.43593e+06	2.03776e+06	62.82	1.73	0.79	0.025974	1.59	0.257334	1.36972	844.575	970.4	16.2	Up
M846T438_4	1.47003e+07	1.3967e+07	19.36	9.02122e+06	8.66986e+06	41.2	1.63	0.7	0.025974	1.59	0.257334	1.31343	846.241	438	7.3	Up
M846T490_6	1.27373e+07	1.01957e+07	58.89	4.20054e+06	3.1531e+06	101.21	3.03	1.6	0.0411255	1.39	0.29898	1.88495	846.192	489.9	8.2	Up
M846T490_7	1.66766e+07	1.6521e+07	26.93	9.17398e+06	7.73949e+06	49.25	1.82	0.86	0.025974	1.59	0.257334	1.29774	846.214	489.7	8.2	Up
M846T507_7	2.03458e+07	2.38896e+07	59.94	7.15002e+06	5.51998e+06	90.07	2.85	1.51	0.0411255	1.39	0.29898	1.6924	846.457	506.5	8.4	Up
M846T574_3	1.27277e+06	746378	88.79	462817	338139	71.2	2.75	1.46	0.025974	1.59	0.257334	1.57434	846.464	574.2	9.6	Up
M847T499_1	3.59741e+06	3.74607e+06	56.37	1.18047e+06	1.19535e+06	45.1	3.05	1.61	0.0411255	1.39	0.29898	1.43393	847.357	498.5	8.3	Up
M847T507_1	1.21696e+06	1.07145e+06	34.86	785985	835739	30.3	1.55	0.63	0.025974	1.59	0.257334	1.82285	846.737	507	8.4	Up
M851T577_1	5.94754e+06	4.99579e+06	54.15	2.22122e+06	2.37605e+06	57.12	2.68	1.42	0.0151515	1.82	0.222993	1.43311	850.736	577.4	9.6	Up
M851T586_2	2.43055e+06	2.03929e+06	76.74	616932	620949	25.8	3.94	1.98	0.0411255	1.39	0.29898	1.45062	850.753	586.3	9.8	Up
M851T932	2.8616e+07	3.22262e+07	38.11	8.87606e+06	6.16289e+06	89.77	3.22	1.69	0.0151515	1.82	0.222993	1.29929	850.69	931.5	15.5	Up
M855T521_8	3.76444e+06	4.36354e+06	39.11	1.19773e+06	723111	79.07	3.14	1.65	0.00865801	2.06	0.194614	1.77909	855.216	521.2	8.7	Up
M857T490_3	1.02946e+07	8.47024e+06	46.88	3.89149e+06	1.64952e+06	126.84	2.65	1.4	0.025974	1.59	0.257334	1.85706	857.473	489.9	8.2	Up
M860T416_4	1.44633e+07	1.62449e+07	40.64	6.37911e+06	5.95317e+06	68.41	2.27	1.18	0.0411255	1.39	0.29898	1.22257	859.953	416	6.9	Up
M861T395_3	4.11564e+06	2.85871e+06	53.13	1.88273e+06	1.21366e+06	114.31	2.19	1.13	0.025974	1.59	0.257334	1.75245	860.686	394.5	6.6	Up
M861T572_2	1.17085e+06	1.19665e+06	45.97	437779	287387	90.03	2.67	1.42	0.025974	1.59	0.257334	1.78438	861.413	572.1	9.5	Up
M861T952_1	6.70478e+06	7.53898e+06	44.22	2.34687e+06	2.01519e+06	64.88	2.86	1.51	0.025974	1.59	0.257334	1.76333	860.588	951.9	15.9	Up
M864T549_1	7.09571e+06	6.46703e+06	62.66	2.62839e+06	2.83484e+06	42.93	2.7	1.43	0.025974	1.59	0.257334	1.54336	864.442	549.3	9.2	Up
M864T549_2	2.33323e+07	2.53768e+07	43.82	9.66932e+06	8.52224e+06	75.2	2.41	1.27	0.025974	1.59	0.257334	1.77295	864.464	549.5	9.2	Up
M866T381_2	2.16396e+06	2.21143e+06	41.58	1.18211e+06	1.46069e+06	62.24	1.83	0.87	0.0411255	1.39	0.29898	1.5614	865.664	381.1	6.4	Up
M867T490_2	4.96988e+06	4.70323e+06	34.44	1.716e+06	1.38702e+06	89.03	2.9	1.53	0.0151515	1.82	0.222993	1.46956	866.981	490	8.2	Up
M869T475_8	1.22476e+07	1.19137e+07	53.58	4.71961e+06	4.55411e+06	35.24	2.6	1.38	0.025974	1.59	0.257334	1.62719	869.107	475.2	7.9	Up
M869T532_2	3.76734e+06	3.75202e+06	44.76	1.23223e+06	1.13231e+06	53.48	3.06	1.61	0.00865801	2.06	0.194614	1.96419	868.753	532.1	8.9	Up
M870T488_4	1.1277e+07	1.15453e+07	23.99	4.82701e+06	4.75972e+06	38.71	2.34	1.22	0.0021645	2.66	0.166089	1.92822	869.777	487.7	8.1	Up
M870T488_5	1.64198e+07	1.52281e+07	20.69	7631691	7.18209e+06	26.53	2.15	1.11	0.0021645	2.66	0.166089	2.10418	869.8	487.7	8.1	Up
M871T491_4	6.40462e+06	6.08549e+06	61.67	1.68086e+06	1.70254e+06	62.28	3.81	1.93	0.0151515	1.82	0.222993	1.86772	871.207	490.6	8.2	Up
M872T490_1	4.52082e+06	4.65708e+06	50.04	1.18688e+06	1.18285e+06	56.95	3.81	1.93	0.0151515	1.82	0.222993	2.06879	871.928	490.1	8.2	Up
M872T491_2	6.91015e+06	4.64062e+06	78.66	2.02715e+06	1.89891e+06	54.4	3.41	1.77	0.0151515	1.82	0.222993	1.85045	871.711	490.6	8.2	Up
M872T496_4	3.07863e+06	2.76214e+06	78.02	457593	242361	106.82	6.73	2.75	0.00865801	2.06	0.194614	1.89897	872.226	496	8.3	Up
M872T509_1	5.30638e+06	3.68676e+06	69.98	1.20865e+06	1.21425e+06	46.98	4.39	2.13	0.0021645	2.66	0.166089	2.14351	871.782	509.4	8.5	Up
M872T516	2.30447e+06	2.65284e+06	60.99	750887	562648	79.33	3.07	1.62	0.0411255	1.39	0.29898	1.65964	872.427	515.5	8.6	Up
M873T465_1	2.40067e+06	1.97591e+06	58.58	605428	381301	81	3.97	1.99	0.004329	2.36	0.175738	2.11098	872.964	465.5	7.8	Up
M873T585_1	3.72108e+06	2.64147e+06	72.05	1.23692e+06	1.02121e+06	66.75	3.01	1.59	0.0151515	1.82	0.222993	1.83018	872.941	584.8	9.7	Up
M873T585_2	9.45796e+06	7.707e+06	76.29	2.19604e+06	2.03378e+06	42.5	4.31	2.11	0.004329	2.36	0.175738	2.0689	872.958	584.9	9.7	Up
M876T574_1	719178	633167	42.74	306440	279275	33.84	2.35	1.23	0.00865801	2.06	0.194614	2.01467	875.657	573.9	9.6	Up
M878T128_2	4.05087e+06	3.79048e+06	27.77	1.35658e+06	993568	104.81	2.99	1.58	0.025974	1.59	0.257334	2.0918	878.183	127.6	2.1	Up
M879T560_3	801741	710864	51.59	301326	295454	79.04	2.66	1.41	0.0411255	1.39	0.29898	1.69256	878.712	559.9	9.3	Up
M879T79_1	1.0978e+06	1.05501e+06	57.78	405303	335528	90.1	2.71	1.44	0.025974	1.59	0.257334	1.6396	878.879	79	1.3	Up
M881T876	7.55883e+06	8.42473e+06	35.15	3.10403e+06	3.1531e+06	18.11	2.44	1.28	0.004329	2.36	0.175738	1.71869	880.765	875.8	14.6	Up
M881T930_2	3.01727e+07	2.82082e+07	52.11	1.13236e+07	12930200	45.58	2.66	1.41	0.0021645	2.66	0.166089	1.32366	880.757	929.6	15.5	Up
M882T426_1	2.77952e+06	2.17091e+06	58.03	906435	935640	60.64	3.07	1.62	0.00865801	2.06	0.194614	1.82667	881.622	425.9	7.1	Up
M882T555	3252600	3.42364e+06	31.7	1.02553e+06	1.01177e+06	16.2	3.17	1.67	0.0021645	2.66	0.166089	1.96974	882.218	554.5	9.2	Up
M883T538_1	8.22905e+06	7.94171e+06	68.64	1.89548e+06	1.01413e+06	108.22	4.34	2.12	0.025974	1.59	0.257334	1.85096	882.669	538.4	9	Up
M883T593_1	2.84525e+06	1.38159e+06	95.91	517551	519607	76.74	5.5	2.46	0.0151515	1.82	0.222993	1.75604	882.613	593	9.9	Up
M883T79_1	3.59157e+06	2.79214e+06	75.31	783873	808130	45.51	4.58	2.2	0.0021645	2.66	0.166089	1.88761	882.66	79.3	1.3	Up
M883T952_2	9.87032e+06	1.03203e+07	36.22	1.99529e+06	948858	124.58	4.95	2.31	0.004329	2.36	0.175738	2.09171	882.622	951.6	15.9	Up
M884T417_2	3.28473e+06	2.47052e+06	97.75	1.09446e+06	1.01562e+06	47.04	3	1.59	0.0411255	1.39	0.29898	1.49051	883.715	416.9	6.9	Up
M885T592_1	789953	895073	34.73	399515	424581	60.87	1.98	0.98	0.025974	1.59	0.257334	1.6663	885.365	592.2	9.9	Up
M886T593_3	3.13535e+06	3.08708e+06	40.95	1.23211e+06	987449	77.57	2.54	1.35	0.025974	1.59	0.257334	1.80805	886.458	592.7	9.9	Up
M888T487_3	3.20788e+06	2.99893e+06	42.27	1.37466e+06	1.06375e+06	66.52	2.33	1.22	0.0151515	1.82	0.222993	1.80744	887.982	487.3	8.1	Up
M888T572_11	8.33183e+06	8.00889e+06	32.1	4.8409e+06	4.45586e+06	35.87	1.72	0.78	0.0411255	1.39	0.29898	1.83829	888.247	571.9	9.5	Up
M889T433_6	9.80359e+06	8.93455e+06	24.98	6.05111e+06	6.82316e+06	36.29	1.62	0.7	0.0151515	1.82	0.222993	1.9207	889.205	433.2	7.2	Up
M890T449_2	9.24591e+06	8.45727e+06	57.94	2.48842e+06	1.38489e+06	119.75	3.72	1.89	0.0151515	1.82	0.222993	2.08865	889.677	448.8	7.5	Up
M890T470_2	1.23385e+07	1.15207e+07	50.59	4.85555e+06	2.08905e+06	154.82	2.54	1.35	0.0411255	1.39	0.29898	1.94764	889.691	470.1	7.8	Up
M891T486_1	5.28178e+06	4.91983e+06	34.21	2.48283e+06	2.73761e+06	40.04	2.13	1.09	0.0151515	1.82	0.222993	1.85497	891.116	486	8.1	Up
M897T870_2	1.71491e+08	1.96985e+08	37.68	5.57447e+07	4.87087e+07	108.54	3.08	1.62	0.025974	1.59	0.257334	1.88737	896.788	870.2	14.5	Up
M897T896_1	2.01717e+08	2.07666e+08	52.65	7.06044e+07	4.36798e+07	96.49	2.86	1.51	0.0411255	1.39	0.29898	1.42114	896.776	895.7	14.9	Up
M897T916_3	2.34975e+08	2.54697e+08	41.57	8.42045e+07	5.47031e+07	129.45	2.79	1.48	0.0411255	1.39	0.29898	1.87407	896.794	915.9	15.3	Up
M899T475_2	3.30188e+06	3.39193e+06	68.49	1.06197e+06	385604	125.13	3.11	1.64	0.0411255	1.39	0.29898	1.74526	899.003	474.9	7.9	Up
M901T619_6	1.3806e+06	1.08303e+06	51.96	789268	858253	31.33	1.75	0.81	0.025974	1.59	0.257334	1.44743	901.083	618.9	10.3	Up
M902T953	4.63122e+07	4.73595e+07	43.78	1.93024e+07	1.41507e+07	66.58	2.4	1.26	0.025974	1.59	0.257334	1.97045	901.677	952.5	15.9	Up
M905T457_1	3.84183e+06	4.18187e+06	49.87	1.64643e+06	1.48832e+06	77.3	2.33	1.22	0.025974	1.59	0.257334	1.37859	905.135	457.2	7.6	Up
M906T503_2	2.02012e+06	2.02392e+06	39.53	824752	604458	84.23	2.45	1.29	0.0411255	1.39	0.29898	1.91586	906.139	503	8.4	Up
M906T525_2	1.09216e+06	1.08721e+06	33.57	447083	368662	64.54	2.44	1.29	0.0151515	1.82	0.222993	2.06649	906.069	524.5	8.7	Up
M906T525_3	1.68941e+06	1.46866e+06	58.34	477842	473965	52.99	3.54	1.82	0.004329	2.36	0.175738	2.04358	906.092	524.6	8.7	Up
M907T443_5	2.90801e+06	2.34146e+06	57.72	1.15613e+06	1.11619e+06	37.98	2.52	1.33	0.00865801	2.06	0.194614	1.9036	907.247	443.1	7.4	Up
M907T869_1	7.99877e+06	7.81887e+06	51.02	1.95546e+06	2.38183e+06	49.74	4.09	2.03	0.0021645	2.66	0.166089	1.8569	907.244	869.4	14.5	Up
M907T869_2	2.43397e+07	2.56631e+07	57.07	4.59015e+06	3.61514e+06	74.39	5.3	2.41	0.0411255	1.39	0.29898	1.64405	907.28	868.7	14.5	Up
M907T951_2	3.32853e+08	3.02627e+08	64.45	1.20718e+08	1.04533e+08	74.51	2.76	1.46	0.0411255	1.39	0.29898	1.52515	907.248	951	15.8	Up
M907T951_3	6.14736e+08	5.0716e+08	65.8	1.4835e+08	1.86269e+08	57.02	4.14	2.05	0.025974	1.59	0.257334	1.81277	907.265	950.8	15.8	Up
M909T583_5	1.36596e+06	1.54647e+06	25.23	603602	595089	29.5	2.26	1.18	0.004329	2.36	0.175738	2.06296	908.879	582.7	9.7	Up
M911T613_6	4.59722e+06	3.8878e+06	92.79	1.15218e+06	732494	98.77	3.99	2	0.0411255	1.39	0.29898	1.80889	910.834	613.4	10.2	Up
M913T518_3	7.99207e+06	7.34597e+06	51.18	2.61279e+06	1.88918e+06	83.48	3.06	1.61	0.0151515	1.82	0.222993	1.93895	913.167	517.6	8.6	Up
M913T556	996568	755117	68.09	532413	510972	29.69	1.87	0.9	0.025974	1.59	0.257334	1.26252	912.778	556.4	9.3	Up
M914T446_1	1.57216e+07	1.50532e+07	58.67	5.23977e+06	4.18788e+06	74.62	3	1.59	0.025974	1.59	0.257334	1.91273	913.817	445.6	7.4	Up
M917T478_1	3.57401e+06	2.31001e+06	95.36	695521	618888	38.56	5.14	2.36	0.00865801	2.06	0.194614	1.82952	916.712	478.4	8	Up
M917T478_2	3.19147e+06	3.40331e+06	53.52	485013	409040	80.57	6.58	2.72	0.0151515	1.82	0.222993	1.76454	916.736	478.3	8	Up
M919T79_1	2.25603e+06	2.09787e+06	53.46	1.07192e+06	841225	57.15	2.1	1.07	0.0411255	1.39	0.29898	1.5378	918.698	79.3	1.3	Up
M920T453_3	6.97805e+06	6.73067e+06	43.86	2.27088e+06	1.68435e+06	77.37	3.07	1.62	0.00865801	2.06	0.194614	1.87344	920.121	453.4	7.6	Up
M920T565_1	1.73417e+06	1.7736e+06	42.28	832267	803032	51.76	2.08	1.06	0.0411255	1.39	0.29898	1.57829	920.105	564.9	9.4	Up
M921T565_5	2.24156e+06	2.28858e+06	38.8	972057	777115	59.3	2.31	1.21	0.025974	1.59	0.257334	1.77049	921.134	564.9	9.4	Up
M926T966_1	2.06654e+07	1.88072e+07	36.22	9.39295e+06	1.07668e+07	39.19	2.2	1.14	0.0021645	2.66	0.166089	1.7675	925.777	966.2	16.1	Up
M929T308_2	825937	788551	50.61	183413	159939	74.42	4.5	2.17	0.004329	2.36	0.175738	2.02483	929.168	308.5	5.1	Up
M929T441_1	3.75362e+06	4.21104e+06	49.29	1.19031e+06	904200	90.43	3.15	1.66	0.025974	1.59	0.257334	1.82457	928.818	440.6	7.3	Up
M929T501_1	1.10237e+07	9.02046e+06	60.62	1.84008e+06	1.24788e+06	101.23	5.99	2.58	0.00865801	2.06	0.194614	2.16801	928.76	501.1	8.4	Up
M929T501_8	80006505	8.6919e+07	50.11	3.52637e+07	3.95013e+07	79.16	2.27	1.18	0.0411255	1.39	0.29898	1.57204	929.109	501.1	8.4	Up
M929T501_9	1.05234e+08	1.14028e+08	49.48	4.24783e+07	4.63172e+07	73.55	2.48	1.31	0.025974	1.59	0.257334	1.6374	929.142	501.1	8.4	Up
M929T934	2.35473e+07	2.19355e+07	53.61	8.46364e+06	6.3518e+06	89.74	2.78	1.48	0.0411255	1.39	0.29898	1.84052	928.77	933.6	15.6	Up
M930T418_3	2.62241e+06	1.59931e+06	74.11	645792	367818	106.21	4.06	2.02	0.025974	1.59	0.257334	1.76687	929.984	417.9	7	Up
M930T439	1.88934e+06	1.81434e+06	27.1	725020	725274	67.7	2.61	1.38	0.00865801	2.06	0.194614	1.72328	930.12	438.6	7.3	Up
M930T482_4	1.77102e+06	1.76497e+06	60.21	505437	368947	122.76	3.5	1.81	0.0151515	1.82	0.222993	1.67104	929.994	481.9	8	Up
M930T482_5	2.91542e+06	2.49301e+06	38.69	947041	846308	85.62	3.08	1.62	0.00865801	2.06	0.194614	1.67784	930.019	481.9	8	Up
M930T501_5	2.5962e+07	2.92452e+07	54.41	8.78046e+06	6.29985e+06	92.33	2.96	1.56	0.0411255	1.39	0.29898	1.65339	929.831	501.2	8.4	Up
M930T594_4	1.95812e+06	1.78744e+06	49.73	316906	294550	90.6	6.18	2.63	0.004329	2.36	0.175738	2.06726	929.949	593.8	9.9	Up
M930T594_5	1.02452e+06	982491	47.76	400939	437784	80.43	2.56	1.35	0.025974	1.59	0.257334	1.40816	929.975	593.8	9.9	Up
M931T545_5	3.38139e+06	3.40757e+06	47.98	1.5887e+06	1.5167e+06	79.01	2.13	1.09	0.025974	1.59	0.257334	1.70772	931.03	545.2	9.1	Up
M931T585_1	1.10181e+06	1.12616e+06	23.76	557362	689138	62.57	1.98	0.98	0.00865801	2.06	0.194614	1.5028	930.986	585.3	9.8	Up
M931T585_2	1.67366e+06	1.43303e+06	48.14	606460	567986	76.38	2.76	1.46	0.0151515	1.82	0.222993	1.69655	931.011	585.2	9.8	Up
M937T546_10	6.58602e+06	5.58136e+06	55.27	1.12859e+06	570973	112.86	5.84	2.54	0.004329	2.36	0.175738	2.12232	937.494	545.6	9.1	Up
M938T430_2	7.44672e+06	5.90858e+06	54.08	1.81667e+06	858936	129.95	4.1	2.04	0.0151515	1.82	0.222993	2.08389	937.582	429.6	7.2	Up
M939T430_6	1.98064e+07	1.50077e+07	68.13	8.39552e+06	2.75488e+06	170.28	2.36	1.24	0.0411255	1.39	0.29898	1.8581	938.996	429.9	7.2	Up
M939T540_2	3.31176e+06	3.3142e+06	22.09	2.2275e+06	1.90109e+06	35.78	1.49	0.57	0.0411255	1.39	0.29898	1.27504	939.455	540.2	9	Up
M940T288_1	81276.2	76460	45.67	32434.6	32604.1	53.63	2.51	1.33	0.025974	1.59	0.257334	1.87508	940.129	288.2	4.8	Up
M940T389	520676	432320	64.15	211087	155431	71.65	2.47	1.3	0.0411255	1.39	0.29898	1.53898	940.137	389.5	6.5	Up
M940T585	323035	339697	47.54	111662	82915.6	66.2	2.89	1.53	0.0151515	1.82	0.222993	1.69637	940.025	585.2	9.8	Up
M941T535_4	1.08117e+07	1.08473e+07	41.95	5.79359e+06	4.61143e+06	54.68	1.87	0.9	0.025974	1.59	0.257334	1.34691	941.461	535.3	8.9	Up
M942T414_4	3.01845e+07	2.15348e+07	70.07	1.08285e+07	1.2135e+07	50.62	2.79	1.48	0.0151515	1.82	0.222993	1.91344	941.987	414.1	6.9	Up
M947T510_1	7.87041e+06	4.58953e+06	95.74	2.93632e+06	2.34371e+06	64.56	2.68	1.42	0.0411255	1.39	0.29898	1.35079	946.705	510.5	8.5	Up
M947T521_3	2.63985e+06	2.04927e+06	55.96	954358	1.05501e+06	39.82	2.77	1.47	0.004329	2.36	0.175738	1.51829	946.694	520.9	8.7	Up
M948T429_1	808092	914207	44.71	355618	377358	67.5	2.27	1.18	0.0411255	1.39	0.29898	1.76345	947.707	429.4	7.2	Up
M948T495_1	1.22309e+07	1.29435e+07	60.44	5.13202e+06	2.25982e+06	100.42	2.38	1.25	0.0411255	1.39	0.29898	1.03163	948.174	495	8.2	Up
M948T511_1	6.70016e+06	7.45928e+06	52.72	2.98637e+06	3.11431e+06	69.86	2.24	1.17	0.0411255	1.39	0.29898	1.54593	947.71	510.5	8.5	Up
M948T951	1.07522e+07	5.91642e+06	83.98	2.57209e+06	2.52152e+06	70.01	4.18	2.06	0.00865801	2.06	0.194614	1.54779	947.676	951.4	15.9	Up
M949T471_3	5.19389e+06	4.6539e+06	44.85	1.40747e+06	1.22241e+06	54.89	3.69	1.88	0.004329	2.36	0.175738	1.92579	948.834	470.7	7.8	Up
M953T575_6	3.25787e+06	2.6042e+06	57.57	1.82688e+06	1.63863e+06	50.09	1.78	0.83	0.0411255	1.39	0.29898	1.66606	953.481	575.4	9.6	Up
M953T595_1	3.79197e+06	3.48838e+06	46.64	1.84349e+06	1.6307e+06	66.57	2.06	1.04	0.0411255	1.39	0.29898	1.65342	952.938	595.1	9.9	Up
M953T952_1	2.06783e+07	2.24295e+07	57.56	5.98401e+06	6.2644e+06	86.6	3.46	1.79	0.0411255	1.39	0.29898	1.72911	952.719	951.6	15.9	Up
M954T453_7	1.35675e+07	1.00046e+07	73.05	3901447	3.81613e+06	43.54	3.48	1.8	0.025974	1.59	0.257334	1.69786	954.462	452.5	7.5	Up
M955T503_3	3.95586e+06	3.86003e+06	41	549913	270885	122.91	7.19	2.85	0.004329	2.36	0.175738	2.09823	955.472	502.8	8.4	Up
M955T515_4	1.39552e+06	1.05906e+06	58.83	573124	525478	69.03	2.43	1.28	0.0411255	1.39	0.29898	1.62954	954.763	515.1	8.6	Up
M955T916_1	1.13248e+07	9.19678e+06	49.56	4024268	4.11144e+06	81.22	2.81	1.49	0.025974	1.59	0.257334	1.80734	954.749	915.8	15.3	Up
M956T518_5	6.75734e+06	7.208e+06	49.71	3.08529e+06	3.00803e+06	69.33	2.19	1.13	0.0411255	1.39	0.29898	1.64227	956.032	517.8	8.6	Up
M957T577_3	4.33789e+06	4.72441e+06	52.04	1.69951e+06	1.2952e+06	78.81	2.55	1.35	0.025974	1.59	0.257334	1.68686	956.787	576.5	9.6	Up
M957T966	3.47821e+06	3.16698e+06	55.5	1.50202e+06	1.33735e+06	62.31	2.32	1.21	0.0411255	1.39	0.29898	1.6359	956.768	965.6	16.1	Up
M958T455_4	1.01042e+07	1.11451e+07	40.23	4.15847e+06	3.438e+06	73.99	2.43	1.28	0.025974	1.59	0.257334	1.71342	958.496	455.2	7.6	Up
M958T505_3	2.9971e+06	3.03527e+06	47.38	1.04996e+06	942840	44.35	2.85	1.51	0.0151515	1.82	0.222993	1.83186	958.483	505.4	8.4	Up
M964T633	351988	292309	99.18	33940.9	23506.1	121.92	10.37	3.37	0.0411255	1.39	0.29898	1.46431	964.479	633.2	10.6	Up
M965T387_2	1.46666e+07	9.3994e+06	132.97	1.6122e+06	1.63154e+06	79	9.1	3.19	0.0411255	1.39	0.29898	1.39553	964.741	387	6.4	Up
M965T604_1	1480355	940927	103.99	182417	104276	115.85	8.12	3.02	0.0411255	1.39	0.29898	1.44216	964.509	603.9	10.1	Up
M965T633_3	1.11042e+06	1.02218e+06	89.35	110257	105968	56.84	10.07	3.33	0.025974	1.59	0.257334	1.61745	965.118	633.4	10.6	Up
M967T517_1	4.48161e+06	4.48307e+06	36.26	2.70146e+06	2.51203e+06	26.03	1.66	0.73	0.0411255	1.39	0.29898	1.28424	967.038	517.5	8.6	Up
M968T425_4	1.01052e+07	1.04953e+07	24.62	5.59383e+06	4.8215e+06	35.08	1.81	0.85	0.00865801	2.06	0.194614	1.59597	967.761	424.9	7.1	Up
M968T518_4	2.69062e+06	3.02097e+06	25.74	1.72113e+06	1.52935e+06	28.34	1.56	0.64	0.0151515	1.82	0.222993	1.39441	967.773	517.9	8.6	Up
M969T499_5	5.15183e+06	5.76514e+06	52.37	1.00838e+06	667568	114.59	5.11	2.35	0.00865801	2.06	0.194614	1.92289	968.809	498.7	8.3	Up
M969T549_5	8.8591e+06	8.78513e+06	55.77	2.32862e+06	2.13794e+06	76.76	3.8	1.93	0.0151515	1.82	0.222993	1.92809	968.802	548.5	9.1	Up
M969T549_6	3.83339e+07	3.21344e+07	74.78	9.15882e+06	7.78032e+06	57.95	4.19	2.07	0.025974	1.59	0.257334	1.7141	968.819	548.6	9.1	Up
M970T508_5	2.57864e+06	2.53006e+06	63.36	708011	316461	116.26	3.64	1.86	0.025974	1.59	0.257334	1.74112	970.18	508.3	8.5	Up
M973T574	1.082e+06	993022	46.83	336012	327990	54.76	3.22	1.69	0.004329	2.36	0.175738	1.95294	973.314	574.1	9.6	Up
M974T512_1	1.63911e+06	1.6338e+06	18.83	584996	529744	53.12	2.8	1.49	0.0021645	2.66	0.166089	2.14036	974.289	511.9	8.5	Up
M974T557	1.29694e+06	1.10659e+06	38.7	599587	524591	46.68	2.16	1.11	0.0151515	1.82	0.222993	1.92051	974.207	556.8	9.3	Up
M974T560_6	2.44036e+06	2.13741e+06	42.51	682550	658727	43.59	3.58	1.84	0.0021645	2.66	0.166089	2.05285	973.935	560.3	9.3	Up
M974T560_8	2.25449e+06	2.19443e+06	65.83	719593	677255	43.6	3.13	1.65	0.0411255	1.39	0.29898	1.75544	974.14	560.3	9.3	Up
M974T574	1.91617e+06	1.89446e+06	47.95	794012	799558	43.3	2.41	1.27	0.00865801	2.06	0.194614	1.99443	973.515	573.6	9.6	Up
M976T695_5	2.31371e+06	2.31917e+06	42.06	1.02447e+06	1.08904e+06	69.03	2.26	1.18	0.0411255	1.39	0.29898	1.89914	976.277	695.5	11.6	Up
M978T491_2	8.52065e+06	6.64323e+06	60.93	4.15413e+06	4.00926e+06	18.22	2.05	1.04	0.0151515	1.82	0.222993	1.56107	977.539	490.9	8.2	Up
M979T395_2	5.28475e+06	4.88774e+06	33.38	2.49907e+06	2.2671e+06	32.78	2.11	1.08	0.00865801	2.06	0.194614	1.86318	978.54	395.2	6.6	Up
M983T533	1.63836e+06	1.88213e+06	45.94	679140	765840	47.34	2.41	1.27	0.025974	1.59	0.257334	1.65787	982.531	533.3	8.9	Up
M983T534	6.64478e+06	6.65799e+06	45.09	3.26739e+06	3.20945e+06	32.77	2.03	1.02	0.0411255	1.39	0.29898	1.65461	982.506	533.7	8.9	Up
M984T618_6	2.68497e+06	2.61072e+06	55.54	500428	315649	100.63	5.37	2.42	0.00865801	2.06	0.194614	2.10688	984.476	617.7	10.3	Up
M984T951_1	8.45288e+07	8.07496e+07	83.4	1.62163e+07	3.93644e+06	170.58	5.21	2.38	0.0151515	1.82	0.222993	1.95112	983.726	951.4	15.9	Up
M985T618_19	3.84348e+06	3.44788e+06	51.37	619070	549831	71.94	6.21	2.63	0.0021645	2.66	0.166089	2.16954	985.357	618.3	10.3	Up
M992T472_1	1.48523e+06	1.44529e+06	53.93	567395	466301	82.66	2.62	1.39	0.0411255	1.39	0.29898	1.64975	991.521	471.5	7.9	Up
M993T415	2.6469e+06	2.93258e+06	46.01	709071	673649	74.76	3.73	1.9	0.0151515	1.82	0.222993	1.89666	992.798	415.2	6.9	Up
M993T554_4	2.28164e+06	2.43684e+06	50.19	951519	815969	83.25	2.4	1.26	0.0411255	1.39	0.29898	1.5381	992.775	554.3	9.2	Up
M993T648_1	652554	642937	48	279767	283342	73.11	2.33	1.22	0.0411255	1.39	0.29898	1.77356	992.78	648.3	10.8	Up
M993T649_3	1.10149e+06	1.04599e+06	41.81	452696	471853	30.64	2.43	1.28	0.025974	1.59	0.257334	1.93225	993.449	648.6	10.8	Up
M993T752_2	992951	962037	53.06	373305	389547	61.65	2.66	1.41	0.025974	1.59	0.257334	1.57008	992.685	752.4	12.5	Up
M994T519_5	6.20201e+06	5.67804e+06	53.15	2.05209e+06	1.80381e+06	95.24	3.02	1.6	0.025974	1.59	0.257334	1.89469	993.879	519.2	8.7	Up
M997T377_5	3.78713e+06	4.08555e+06	37.28	1.95459e+06	2.26064e+06	38.35	1.94	0.95	0.0411255	1.39	0.29898	1.46891	996.979	377	6.3	Up
M997T496	1.63536e+06	1.7516e+06	35.28	515472	435988	30	3.17	1.67	0.00865801	2.06	0.194614	1.86587	996.838	495.9	8.3	Up
M997T518_3	5.1019e+06	5.84188e+06	36.87	2.80986e+06	2.79664e+06	49.59	1.82	0.86	0.0411255	1.39	0.29898	1.1869	996.553	517.6	8.6	Up
M998T951_2	3.61447e+06	3.57376e+06	33.88	1.8363e+06	1.6635e+06	75.69	1.97	0.98	0.0151515	1.82	0.222993	1.22122	997.708	951.4	15.9	Up
M999T561_5	3.12e+06	3.17308e+06	48.92	1.23793e+06	1.28125e+06	34.09	2.52	1.33	0.0411255	1.39	0.29898	1.57955	998.787	561	9.3	Up
M999T561_9	3.19628e+06	2.99292e+06	39.7	1.11792e+06	1.16737e+06	24.41	2.86	1.52	0.0021645	2.66	0.166089	2.10512	999.237	561	9.3	Up
M999T623_7	4.4364e+06	4.44257e+06	16.14	2.7369e+06	2.57155e+06	49	1.62	0.7	0.0411255	1.39	0.29898	1.30362	999.164	622.9	10.4	Up
M102T442	3.04173e+06	2.72105e+06	35.57	6.65601e+06	6.95047e+06	40.27	0.46	-1.13	0.0151515	1.82	0.222993	1.31954	102.091	442.5	7.4	Down
M105T86	6.31865e+07	6.19422e+07	19.98	1.1132e+08	1.03222e+08	32.53	0.57	-0.82	0.00865801	2.06	0.194614	1.58344	105.11	85.8	1.4	Down
M106T86	2.86033e+06	2.85275e+06	6.69	3.70395e+06	3.63058e+06	19.76	0.77	-0.37	0.0151515	1.82	0.222993	1.25347	106.111	86	1.4	Down
M107T197	3.28754e+06	3.30879e+06	6.53	4.26607e+06	4.18911e+06	20.55	0.77	-0.38	0.0151515	1.82	0.222993	1.23168	107.049	197.4	3.3	Down
M110T798	2.15648e+08	2.60164e+08	59.86	4.16299e+08	3.64962e+08	38.37	0.52	-0.95	0.025974	1.59	0.257334	1.33033	110.021	798.1	13.3	Down
M110T86	3.59819e+06	4.25023e+06	35.83	5.40873e+06	6.27377e+06	33	0.67	-0.59	0.025974	1.59	0.257334	1.35014	110.027	86.5	1.4	Down
M114T337	2.27592e+06	1.83769e+06	56.77	6.57814e+06	5.30334e+06	55.41	0.35	-1.53	0.0021645	2.66	0.166089	1.61773	114.128	337.2	5.6	Down
M116T436	7.62079e+07	7.70323e+07	55.91	3.02083e+08	2.62879e+08	70.46	0.25	-1.99	0.025974	1.59	0.257334	1.91835	116.069	436.3	7.3	Down
M120T127	3.71982e+06	3.88732e+06	19.2	6.48013e+06	4.8792e+06	47.23	0.57	-0.8	0.0151515	1.82	0.222993	1.37509	120.052	127.4	2.1	Down
M125T138	2.20324e+07	2.19458e+07	33.65	3.34004e+07	3.37402e+07	18.91	0.66	-0.6	0.0151515	1.82	0.222993	1.5748	125.043	137.8	2.3	Down
M126T61	6.37594e+06	7.12105e+06	31.44	8.49959e+06	8.49361e+06	19.3	0.75	-0.41	0.0411255	1.39	0.29898	1.05182	126.054	60.8	1	Down
M126T71	1.26697e+06	1.25859e+06	34.3	1.95503e+06	1.96372e+06	18.73	0.65	-0.63	0.0151515	1.82	0.222993	1.5582	126.041	70.9	1.2	Down
M127T62	1.07634e+07	1.07496e+07	53.96	3.87801e+07	3.19686e+07	58.88	0.28	-1.85	0.00865801	2.06	0.194614	1.89942	127.038	62.4	1	Down
M130T308	1.77342e+07	1.92179e+07	20.06	3.21421e+07	3.0781e+07	26.72	0.55	-0.86	0.0021645	2.66	0.166089	1.77674	130.048	308.4	5.1	Down
M130T36	4.91277e+06	5.32558e+06	57.01	1.28942e+07	1.40796e+07	54.04	0.38	-1.39	0.0411255	1.39	0.29898	1.46011	130.008	35.7	0.6	Down
M130T53	3.55948e+06	3.7482e+06	17.94	7.3479e+06	7.09218e+06	44.87	0.48	-1.05	0.025974	1.59	0.257334	1.84959	130.008	53.3	0.9	Down
M130T68	4.64328e+07	4.44305e+07	34.29	8.56324e+07	7.746e+07	41.11	0.54	-0.88	0.0411255	1.39	0.29898	1.65032	129.594	67.8	1.1	Down
M130T71	8.5814e+07	1.08401e+08	58.76	1.89118e+08	1.88402e+08	35.1	0.45	-1.14	0.025974	1.59	0.257334	1.46406	130.017	71.2	1.2	Down
M130T951	3.39605e+06	3.13842e+06	30.37	8.30598e+06	7.47761e+06	41.63	0.41	-1.29	0.004329	2.36	0.175738	2.16066	130.159	951.1	15.9	Down
M131T125	1.41298e+07	1.53772e+07	19.44	2.58903e+07	2.47381e+07	28.19	0.55	-0.87	0.0021645	2.66	0.166089	1.79058	131.053	125.2	2.1	Down
M132T129	3.45575e+07	3.77609e+07	31.9	7.48235e+07	7.5404e+07	31.59	0.46	-1.11	0.00865801	2.06	0.194614	1.64117	132.065	128.8	2.1	Down
M132T869	4.81445e+06	2.98339e+06	84.91	2.5234e+07	2.44013e+07	67.12	0.19	-2.39	0.025974	1.59	0.257334	1.95036	131.533	869.4	14.5	Down
M133T352	319595	325122	25.57	594695	613268	19.02	0.54	-0.9	0.004329	2.36	0.175738	1.98648	133.086	352	5.9	Down
M134T70	1.43392e+06	1.28611e+06	43.4	5.72435e+06	4.9077e+06	73.17	0.25	-2	0.025974	1.59	0.257334	2.02093	134.076	70.4	1.2	Down
M134T75	1.14603e+07	1.15917e+07	21.45	1.78513e+07	1.86284e+07	29.42	0.64	-0.64	0.0411255	1.39	0.29898	1.57851	134.101	75.3	1.3	Down
M134T86	1.56889e+07	1.53805e+07	26.97	2.34751e+07	2.4958e+07	28	0.67	-0.58	0.0411255	1.39	0.29898	1.59787	134.045	86.3	1.4	Down
M135T904	3.65998e+06	3.35045e+06	48.6	1.61748e+07	1.40212e+07	75.77	0.23	-2.14	0.025974	1.59	0.257334	2.01051	135.08	903.9	15.1	Down
M136T102	2.98377e+06	3.21432e+06	43.72	6.03996e+06	5.44951e+06	33.49	0.49	-1.02	0.004329	2.36	0.175738	1.40076	136.023	102.2	1.7	Down
M137T159	2.33339e+08	9.07586e+07	118.27	2.95873e+09	1.86714e+09	101.12	0.08	-3.66	0.004329	2.36	0.175738	1.98329	137.046	158.6	2.6	Down
M138T158	6.03542e+07	5.99166e+07	25.19	9.96033e+07	1.10004e+08	22.03	0.61	-0.72	0.025974	1.59	0.257334	1.83715	138.049	158.5	2.6	Down
M138T189	4.73422e+07	4.4109e+07	32.93	7.3731e+07	7.74989e+07	24.76	0.64	-0.64	0.025974	1.59	0.257334	1.45083	138.048	189.3	3.2	Down
M138T976	1.01158e+07	9.43121e+06	29.95	1.61673e+07	1.57309e+07	11.43	0.63	-0.68	0.00865801	2.06	0.194614	1.88834	137.988	976.1	16.3	Down
M139T286	1.77314e+06	1.63683e+06	35.63	2.70059e+06	2.80188e+06	24.12	0.66	-0.61	0.025974	1.59	0.257334	1.36974	139.05	286.1	4.8	Down
M139T72	863840	838997	46.39	1.78878e+06	1.91784e+06	22.48	0.48	-1.05	0.004329	2.36	0.175738	1.60617	139.018	72	1.2	Down
M139T975	5.19507e+06	5.05798e+06	26.88	8.94732e+06	9.0802e+06	9.91	0.58	-0.78	0.0021645	2.66	0.166089	2.05601	138.98	975.4	16.3	Down
M143T412	860018	860980	33.41	1.49686e+06	1.26234e+06	44.81	0.57	-0.8	0.0151515	1.82	0.222993	1.3974	143.162	412.5	6.9	Down
M143T681	284911	287338	10.87	341611	343284	13.9	0.83	-0.26	0.0411255	1.39	0.29898	1.23806	143.049	680.6	11.3	Down
M144T71_2	6.91636e+06	7.02053e+06	6.89	9.92052e+06	9.92761e+06	12.19	0.7	-0.52	0.0021645	2.66	0.166089	1.82844	144.014	71.2	1.2	Down
M144T90	5.4076e+07	5.01244e+07	44.46	9.94322e+07	8.79307e+07	45.9	0.54	-0.88	0.0411255	1.39	0.29898	1.45404	144.102	90.5	1.5	Down
M145T114	1.7189e+06	1.78693e+06	32.4	3.15592e+06	2.4503e+06	46.82	0.54	-0.88	0.0411255	1.39	0.29898	1.65367	145.051	114.2	1.9	Down
M145T270	3.92668e+06	3.23783e+06	45.16	8.37337e+06	7.17936e+06	59.51	0.47	-1.09	0.025974	1.59	0.257334	1.52766	145.069	270.2	4.5	Down
M147T956	1.58529e+08	1.6204e+08	27.26	3.86454e+08	2.70786e+08	57.9	0.41	-1.29	0.004329	2.36	0.175738	1.99482	146.98	956.3	15.9	Down
M148T337	6.41151e+06	7.21882e+06	32.3	8.33747e+06	8.59556e+06	17.63	0.77	-0.38	0.0411255	1.39	0.29898	1.07863	148.076	336.7	5.6	Down
M149T88	2.64471e+07	9.88131e+06	128.81	1.5186e+08	8.96386e+07	89.64	0.17	-2.52	0.0151515	1.82	0.222993	1.94095	149.064	88.2	1.5	Down
M150T978	6.66893e+06	6.68528e+06	51.95	3.37303e+07	3.45138e+07	28.52	0.2	-2.34	0.0021645	2.66	0.166089	1.91685	149.988	978.1	16.3	Down
M151T60_1	746399	769242	16.91	1.07994e+06	1.05562e+06	26.11	0.69	-0.53	0.025974	1.59	0.257334	1.69148	151.075	60.4	1	Down
M152T327	605156	450322	68.78	2812961	2.83796e+06	48.04	0.22	-2.22	0.004329	2.36	0.175738	1.77388	152.056	327.3	5.5	Down
M152T681_1	27106.8	26497.2	14.99	241236	234720	26.15	0.11	-3.15	0.0021645	2.66	0.166089	2.1654	152.035	680.6	11.3	Down
M153T71_2	95598915	6.33921e+07	79.18	2.2633e+08	2.14338e+08	20.29	0.42	-1.24	0.0151515	1.82	0.222993	1.782	153.033	71.2	1.2	Down
M154T117	1.31521e+06	1.12932e+06	71.33	4.68068e+06	4.37136e+06	47.81	0.28	-1.83	0.00865801	2.06	0.194614	1.94173	154.002	116.8	1.9	Down
M154T70	587452	488692	45.7	2.64846e+06	2.49625e+06	55.27	0.22	-2.17	0.0021645	2.66	0.166089	2.10266	154.005	70	1.2	Down
M154T71	3.12143e+06	2.13903e+06	78.84	1.18025e+07	1.19053e+07	55.92	0.26	-1.92	0.00865801	2.06	0.194614	1.99322	154.036	71.2	1.2	Down
M154T96_1	2.93398e+07	2.88388e+07	10.37	1.27705e+08	1.02326e+08	87.05	0.23	-2.12	0.004329	2.36	0.175738	1.7441	154.026	96.5	1.6	Down
M155T291	1.64827e+06	1.51512e+06	74.61	6.13846e+06	5.64362e+06	68.53	0.27	-1.9	0.025974	1.59	0.257334	1.86823	155.082	290.8	4.8	Down
M155T65	5.53203e+06	5.54352e+06	80.19	3.62349e+07	2.37082e+07	88.21	0.15	-2.71	0.004329	2.36	0.175738	1.91697	154.988	65.3	1.1	Down
M155T978_2	2.13094e+06	1.46883e+06	106.88	1.74723e+07	1.48719e+07	66.39	0.12	-3.04	0.0021645	2.66	0.166089	1.82683	154.979	977.5	16.3	Down
M157T914	465876	389635	51.99	1.16198e+06	629122	103.53	0.4	-1.32	0.025974	1.59	0.257334	1.51762	157.013	913.9	15.2	Down
M159T347	2.93231e+07	3.10414e+07	21.65	4.2047e+07	4.31191e+07	15.82	0.7	-0.52	0.0151515	1.82	0.222993	1.6438	158.961	347.1	5.8	Down
M159T571	3.32715e+06	2.74315e+06	45.34	6.31631e+06	5.90583e+06	22.86	0.53	-0.92	0.0411255	1.39	0.29898	1.6803	159.014	571	9.5	Down
M160T274	1.10685e+08	1.13263e+08	20.8	1.42314e+08	1.4554e+08	4.91	0.78	-0.36	0.004329	2.36	0.175738	1.27788	159.967	274	4.6	Down
M161T976	5.91434e+06	6.15286e+06	58.42	1.37151e+07	1.26801e+07	30.1	0.43	-1.21	0.004329	2.36	0.175738	1.61993	160.984	975.9	16.3	Down
M162T119	1.98977e+07	1.75634e+07	45.86	4.34597e+07	4.2046e+07	23.44	0.46	-1.13	0.00865801	2.06	0.194614	1.83384	162.112	118.8	2	Down
M162T64	1.58215e+06	1.70616e+06	23.45	2.76932e+06	2.63137e+06	24.2	0.57	-0.81	0.0021645	2.66	0.166089	1.78974	161.781	64.3	1.1	Down
M162T89	3.33616e+08	2.85458e+08	36.44	5.9854e+08	5.38641e+08	32.04	0.56	-0.84	0.025974	1.59	0.257334	1.75489	162.112	89.3	1.5	Down
M163T328	1.08893e+07	1.10664e+07	26.39	2.22983e+07	1.97593e+07	46.68	0.49	-1.03	0.0411255	1.39	0.29898	1.61087	162.999	327.5	5.5	Down
M163T392	1.76333e+06	1.77753e+06	22.54	9.1171e+06	5.77324e+06	87.36	0.19	-2.37	0.0021645	2.66	0.166089	1.8678	162.999	392.1	6.5	Down
M163T876	7.64031e+06	8.53407e+06	46.43	1.27596e+07	1.39124e+07	34.23	0.6	-0.74	0.025974	1.59	0.257334	1.17873	163.076	876.1	14.6	Down
M163T98_2	1.85944e+07	1.94704e+07	29.44	3.85876e+07	3.17852e+07	52.12	0.48	-1.05	0.00865801	2.06	0.194614	1.66929	163.116	98.2	1.6	Down
M164T86	4.52321e+06	3.79159e+06	76.18	2.12051e+07	1.80299e+07	87.77	0.21	-2.23	0.025974	1.59	0.257334	1.62923	163.978	85.9	1.4	Down
M164T975_2	2.45113e+06	2.43668e+06	61.06	1.37757e+07	1.41929e+07	29.25	0.18	-2.49	0.0021645	2.66	0.166089	1.88446	163.991	975.3	16.3	Down
M165T120	937997	1.09187e+06	76.23	7.09151e+06	7.24829e+06	29.07	0.13	-2.92	0.0021645	2.66	0.166089	1.76237	165.074	120.5	2	Down
M165T127	6.7617e+08	2.63626e+08	111.1	1.74922e+09	1.77978e+09	48.08	0.39	-1.37	0.0411255	1.39	0.29898	1.43337	165.054	127	2.1	Down
M165T915	4.08633e+06	3.6599e+06	37.14	9.37438e+06	7.67066e+06	51.26	0.44	-1.2	0.0151515	1.82	0.222993	1.94677	165.113	915.4	15.3	Down
M167T960	582529	572911	28.46	3.3473e+06	2.21723e+06	86.96	0.17	-2.52	0.025974	1.59	0.257334	1.98824	167.154	960.2	16	Down
M168T65_3	152542	133051	33.81	404608	453182	28.97	0.38	-1.41	0.004329	2.36	0.175738	1.63788	168.12	64.6	1.1	Down
M169T340	2.87028e+06	1.94023e+06	70.49	8.19347e+06	8.58752e+06	38.55	0.35	-1.51	0.0151515	1.82	0.222993	1.87279	169.095	339.5	5.7	Down
M169T63	1.23022e+06	1.27146e+06	10.48	2.84772e+06	2.63878e+06	58.96	0.43	-1.21	0.0411255	1.39	0.29898	1.86329	169.122	63	1	Down
M170T134	1.11132e+07	5.77216e+06	89.49	2.56292e+07	2.92679e+07	53.16	0.43	-1.21	0.025974	1.59	0.257334	1.36392	170.118	133.9	2.2	Down
M170T141	1.30513e+07	1.24454e+07	53.89	2.31615e+07	2.29768e+07	24.27	0.56	-0.83	0.0411255	1.39	0.29898	1.59031	170.118	140.7	2.3	Down
M170T597	17919.6	11956.9	82.92	306035	255351	68.08	0.06	-4.09	0.004329	2.36	0.175738	2.14674	170.154	597.4	10	Down
M171T387	2.90577e+06	2.8478e+06	44.01	7.40133e+06	7.0588e+06	52.12	0.39	-1.35	0.025974	1.59	0.257334	1.75968	171.113	387.2	6.5	Down
M172T114	671192	596586	64.43	2.73839e+06	2.67921e+06	72.99	0.25	-2.03	0.025974	1.59	0.257334	1.90128	172.097	113.8	1.9	Down
M172T624	756309	780744	31.82	1.9033e+06	1.49636e+06	64.56	0.4	-1.33	0.025974	1.59	0.257334	1.63624	172.152	624.4	10.4	Down
M172T719	357486	344635	19.58	1.16609e+06	1.03297e+06	65.63	0.31	-1.71	0.004329	2.36	0.175738	2.00144	172.133	719.5	12	Down
M173T522_1	3.16576e+06	3.12055e+06	18.3	4.43226e+06	4.33029e+06	27.05	0.71	-0.49	0.025974	1.59	0.257334	1.62409	173.117	522.2	8.7	Down
M174T118	4.88743e+06	3.23788e+06	69.53	1.03335e+07	1.01024e+07	18.05	0.47	-1.08	0.025974	1.59	0.257334	1.82615	174.076	118	2	Down
M175T319	1.08511e+07	9.66244e+06	44.35	1.18928e+08	1.28309e+08	65.86	0.09	-3.45	0.00865801	2.06	0.194614	1.80196	175.12	318.6	5.3	Down
M175T58	187730	82095.3	144.27	1.73461e+06	2.07454e+06	57.85	0.11	-3.21	0.025974	1.59	0.257334	1.39166	174.953	58.5	1	Down
M176T141_2	1.70763e+07	1.73849e+07	75.08	4.27287e+07	4.07091e+07	37.88	0.4	-1.32	0.0151515	1.82	0.222993	1.38304	176.125	140.8	2.3	Down
M177T614	1.69516e+06	1.76091e+06	29.14	3.12596e+06	2.96744e+06	24.92	0.54	-0.88	0.0021645	2.66	0.166089	1.88896	177.127	614.4	10.2	Down
M177T88	2.91564e+06	3.11662e+06	20.55	4.42328e+06	4.61969e+06	22.76	0.66	-0.6	0.0411255	1.39	0.29898	1.61685	177.106	88.5	1.5	Down
M178T58	350697	309078	72.22	1.94204e+06	1.25338e+06	94.89	0.18	-2.47	0.0411255	1.39	0.29898	1.9281	177.977	57.5	1	Down
M178T774	938939	963866	29.21	1.43651e+06	1.43643e+06	26.98	0.65	-0.61	0.025974	1.59	0.257334	1.64682	178.123	773.6	12.9	Down
M178T970	1.57788e+06	1.7025e+06	20.76	2.4409e+06	2.45546e+06	18.86	0.65	-0.63	0.004329	2.36	0.175738	1.78536	178.123	970.3	16.2	Down
M180T160	1.8546e+06	1.29849e+06	84.33	1.23354e+07	9.96793e+06	54.95	0.15	-2.73	0.0021645	2.66	0.166089	2.13852	180.102	160.1	2.7	Down
M180T219	3.4285e+06	3.71167e+06	45.45	1.00807e+07	1.07459e+07	55.63	0.34	-1.56	0.0411255	1.39	0.29898	1.52971	180.052	218.8	3.6	Down
M180T280	898885	883827	3.62	2.3855e+06	1.70538e+06	75.73	0.38	-1.41	0.025974	1.59	0.257334	1.53462	180.088	279.6	4.7	Down
M180T694	362545	389176	26.97	2.24195e+06	2.75206e+06	67.02	0.16	-2.63	0.0151515	1.82	0.222993	1.80169	180.174	694.4	11.6	Down
M180T800	1.94913e+06	1.88845e+06	34.09	4.58424e+06	4.64329e+06	43.05	0.43	-1.23	0.0151515	1.82	0.222993	1.87358	180.11	799.6	13.3	Down
M181T82	3.54556e+07	2.30233e+07	81.9	1.74897e+08	1.97706e+08	59.97	0.2	-2.3	0.0151515	1.82	0.222993	1.83109	180.904	81.6	1.4	Down
M182T83	1.30462e+06	891960	85.36	6.64405e+06	6.84914e+06	54.4	0.2	-2.35	0.025974	1.59	0.257334	1.89904	181.962	82.7	1.4	Down
M182T976	6.39146e+06	6.69849e+06	60.12	3.63178e+07	3.65586e+07	30.28	0.18	-2.51	0.0021645	2.66	0.166089	1.86472	181.988	976.2	16.3	Down
M183T197	1.26123e+08	1.41854e+08	54.64	4.32602e+08	2.98907e+08	90.2	0.29	-1.78	0.025974	1.59	0.257334	1.7502	183.084	197.5	3.3	Down
M183T990	3.30011e+06	3.11335e+06	21.92	8.40461e+06	8.96658e+06	29.23	0.39	-1.35	0.0021645	2.66	0.166089	1.81472	182.962	989.7	16.5	Down
M184T647	41937.8	28947.3	61.05	637704	397257	84.44	0.07	-3.93	0.0021645	2.66	0.166089	2.27015	184.17	647.4	10.8	Down
M184T948	7.22634e+06	7.20479e+06	18.97	1.00121e+07	1.01307e+07	17.18	0.72	-0.47	0.025974	1.59	0.257334	1.52657	184.169	948.2	15.8	Down
M185T920	1.98016e+07	1.40953e+07	49.98	3.24854e+07	3.46292e+07	26.94	0.61	-0.71	0.025974	1.59	0.257334	1.45942	184.986	919.8	15.3	Down
M186T322	993052	1.05738e+06	52.06	2.08464e+06	2.23384e+06	39.35	0.48	-1.07	0.025974	1.59	0.257334	1.51039	186.124	321.7	5.4	Down
M186T640	193951	184226	17	625107	567828	56.77	0.31	-1.69	0.004329	2.36	0.175738	2.04778	186.149	640.3	10.7	Down
M186T738	1647108	1.54047e+06	22.74	3.07893e+06	3.29463e+06	41.74	0.53	-0.9	0.0411255	1.39	0.29898	1.82975	186.222	737.7	12.3	Down
M187T65_1	327937	342190	19.67	548230	594076	26.97	0.6	-0.74	0.025974	1.59	0.257334	1.84828	186.816	64.9	1.1	Down
M188T107	7.81183e+06	6.34465e+06	69.99	1.61914e+07	1.525e+07	52.49	0.48	-1.05	0.0411255	1.39	0.29898	1.46282	188.092	107.1	1.8	Down
M188T302	3.46623e+06	3.07245e+06	36.62	5.75431e+06	5.52094e+06	30.15	0.6	-0.73	0.025974	1.59	0.257334	1.69687	188.128	302.4	5	Down
M189T86	2.02648e+07	1.83891e+07	40.92	5.42244e+07	5.32042e+07	24.52	0.37	-1.42	0.0021645	2.66	0.166089	1.88447	189.134	85.7	1.4	Down
M191T511	3.87991e+06	3.53213e+06	40.1	6.58326e+06	6.08627e+06	40.34	0.59	-0.76	0.0411255	1.39	0.29898	1.56691	190.994	510.7	8.5	Down
M191T60	9.88773e+06	1.21436e+07	59.13	2.01525e+07	1.84703e+07	36.2	0.49	-1.03	0.025974	1.59	0.257334	1.35558	190.993	60.3	1	Down
M192T119	9.17822e+07	9.60624e+07	17.32	1.35562e+08	1.28734e+08	28.31	0.68	-0.56	0.025974	1.59	0.257334	1.66592	192.032	118.8	2	Down
M192T154	2.26196e+06	2.28955e+06	53.38	3.78862e+06	3.92157e+06	24.93	0.6	-0.74	0.025974	1.59	0.257334	1.06074	192.105	154.5	2.6	Down
M192T78	5.21584e+06	4.70079e+06	52.65	9.46527e+06	8.07324e+06	31.93	0.55	-0.86	0.0411255	1.39	0.29898	1.6591	192.08	77.9	1.3	Down
M193T908	3.90039e+06	4.147e+06	37.76	8.94979e+06	8.22019e+06	49.75	0.44	-1.2	0.0411255	1.39	0.29898	1.52976	193.159	907.8	15.1	Down
M194T389	1.29645e+07	6.57405e+06	98.6	3.35627e+07	3.62306e+07	52.23	0.39	-1.37	0.0411255	1.39	0.29898	1.35563	194.117	388.8	6.5	Down
M194T822	2.29049e+06	2.13958e+06	44.31	5.04596e+06	4.71178e+06	34.63	0.45	-1.14	0.00865801	2.06	0.194614	1.59376	194.116	822.4	13.7	Down
M194T978_2	2.59655e+06	2.24737e+06	56.07	1.14312e+07	9.6309e+06	75.82	0.23	-2.14	0.025974	1.59	0.257334	1.99667	194	977.9	16.3	Down
M194T990	4.35158e+06	5.08938e+06	38.33	6.87341e+06	6.63755e+06	30.99	0.63	-0.66	0.025974	1.59	0.257334	1.41964	193.989	989.7	16.5	Down
M195T352	2.81144e+07	1.28695e+07	95.68	8.80026e+07	8.86033e+07	52.75	0.32	-1.65	0.025974	1.59	0.257334	1.55489	195.123	352.4	5.9	Down
M195T73	952468	986155	48.94	2.94715e+06	3.36905e+06	49.17	0.32	-1.63	0.0411255	1.39	0.29898	1.79468	194.975	72.5	1.2	Down
M197T106	2.83007e+06	3.28551e+06	55.89	4.94533e+06	4.59406e+06	21.46	0.57	-0.81	0.0411255	1.39	0.29898	1.42137	197.089	105.6	1.8	Down
M197T331_1	1.44189e+07	9.95047e+06	68.86	4.14375e+07	4.39211e+07	53.34	0.35	-1.52	0.0151515	1.82	0.222993	1.4997	196.807	331	5.5	Down
M197T352	717073	753953	51.9	3.40259e+06	3.36577e+06	63.05	0.21	-2.25	0.004329	2.36	0.175738	1.97787	197.092	352.2	5.9	Down
M198T597	4.54762e+06	4.51939e+06	5.68	6.78405e+06	5.99365e+06	26.5	0.67	-0.58	0.0021645	2.66	0.166089	2.05889	198.149	597.4	10	Down
M199T65	508898	497174	56.74	1.37983e+06	981427	65.47	0.37	-1.44	0.025974	1.59	0.257334	1.46551	199.132	64.7	1.1	Down
M199T71	5.96728e+06	6.04706e+06	14.74	7.55612e+06	7.41416e+06	22.76	0.79	-0.34	0.0411255	1.39	0.29898	1.44879	199.119	71.4	1.2	Down
M199T82	1.99083e+07	1.99984e+07	21.56	2.64611e+07	2.6213e+07	5.39	0.75	-0.41	0.0151515	1.82	0.222993	1.64096	198.876	81.6	1.4	Down
M199T972	1.39262e+06	1.44716e+06	33.47	4.10478e+06	4.46533e+06	35.58	0.34	-1.56	0.0151515	1.82	0.222993	1.97017	198.978	972.3	16.2	Down
M200T101	764117	530448	75.57	3.64644e+06	2.82407e+06	77.09	0.21	-2.25	0.00865801	2.06	0.194614	2.08754	200.103	100.9	1.7	Down
M200T190	2.23858e+06	2.39782e+06	71.29	8.10557e+06	6.40457e+06	66.26	0.28	-1.86	0.00865801	2.06	0.194614	1.71025	200.103	190.1	3.2	Down
M200T595	845192	818647	30.6	3.18733e+06	3.091e+06	69.14	0.27	-1.91	0.025974	1.59	0.257334	1.94969	200.165	595.3	9.9	Down
M200T990	7.55517e+06	6.76663e+06	33.96	1.05359e+07	9.65244e+06	19.31	0.72	-0.48	0.025974	1.59	0.257334	1.54831	199.988	989.7	16.5	Down
M201T577_2	4.28333e+06	4.10209e+06	14.25	5.44293e+06	5.62368e+06	17.32	0.79	-0.35	0.025974	1.59	0.257334	1.46954	200.855	576.5	9.6	Down
M201T58	1.39992e+06	1.37942e+06	18.54	2.9895e+06	2.44949e+06	56.74	0.47	-1.09	0.025974	1.59	0.257334	1.83185	200.994	57.8	1	Down
M202T587	386152	380681	17.41	838056	700934	54.47	0.46	-1.12	0.0151515	1.82	0.222993	1.88074	202.044	587.2	9.8	Down
M202T72	920711	557577	114.54	3385581	1.86073e+06	95.17	0.27	-1.88	0.0411255	1.39	0.29898	1.80452	202.056	71.8	1.2	Down
M203T303	1.00161e+06	1.03117e+06	11.75	2.39613e+06	1.45321e+06	79.25	0.42	-1.26	0.025974	1.59	0.257334	1.75251	203.139	302.7	5	Down
M203T825	917433	928455	17.58	1.8083e+06	1.73586e+06	33.05	0.51	-0.98	0.0151515	1.82	0.222993	1.95837	203.143	824.9	13.7	Down
M204T280	1.07736e+06	924993	64.72	4.0824e+06	4.01716e+06	54.47	0.26	-1.92	0.0151515	1.82	0.222993	1.93658	204.086	280.1	4.7	Down
M204T307	2.66031e+06	2.51277e+06	15.86	4.84676e+06	4.99533e+06	28.59	0.55	-0.87	0.00865801	2.06	0.194614	2.05966	204.121	307.3	5.1	Down
M204T398	1.08163e+06	1.00129e+06	34.63	3.04139e+06	3.00769e+06	49.28	0.36	-1.49	0.0151515	1.82	0.222993	2.00942	204.089	397.7	6.6	Down
M206T164	8.71884e+06	8.72598e+06	0.82	8.9332e+06	8.95916e+06	2.11	0.98	-0.04	0.0411255	1.39	0.29898	1.59017	206.117	164.1	2.7	Down
M206T294	455404	443568	36.7	940048	700558	43.44	0.48	-1.05	0.025974	1.59	0.257334	1.80428	206.139	294.1	4.9	Down
M207T116	4.73236e+07	4.90898e+07	23.54	6.99537e+07	6.35431e+07	27.28	0.68	-0.56	0.0411255	1.39	0.29898	1.4249	207.17	116.3	1.9	Down
M207T64	202945	105776	131.75	1.05086e+06	778249	96.65	0.19	-2.37	0.025974	1.59	0.257334	1.8317	207.137	63.8	1.1	Down
M207T69	314677	110723	150.42	2.48349e+06	2.75814e+06	78.38	0.13	-2.98	0.00865801	2.06	0.194614	1.74321	207.111	69.1	1.2	Down
M208T549	55190.9	57024.9	56.41	375722	248628	80.92	0.15	-2.77	0.004329	2.36	0.175738	1.97972	208.156	549.4	9.2	Down
M208T58	1.84382e+06	1.87344e+06	4.13	1.94449e+06	1.93795e+06	4.73	0.95	-0.08	0.025974	1.59	0.257334	1.52578	208.19	58.2	1	Down
M208T588	3.11697e+06	3.37183e+06	19.49	5.17518e+06	4.89379e+06	28.33	0.6	-0.73	0.004329	2.36	0.175738	1.96637	208.133	588.2	9.8	Down
M208T96	1.86863e+07	2.00572e+07	55.99	1.2631e+08	7.45394e+07	84.78	0.15	-2.76	0.0021645	2.66	0.166089	1.9652	208.173	95.9	1.6	Down
M208T975	1.75956e+07	1.77332e+07	5.81	2.8216e+07	2.33248e+07	51.88	0.62	-0.68	0.0021645	2.66	0.166089	1.2276	208.021	974.8	16.2	Down
M209T186	1.00751e+06	1.1635e+06	72.15	5.90393e+06	5.97643e+06	81.96	0.17	-2.55	0.0411255	1.39	0.29898	1.67485	209.064	186.1	3.1	Down
M209T365	1.46994e+06	1.58136e+06	18.98	2.64034e+06	2.69139e+06	28.85	0.56	-0.84	0.004329	2.36	0.175738	2.06173	209.128	364.7	6.1	Down
M209T588	11285	10582.6	50.25	349717	231693	93.77	0.03	-4.95	0.00865801	2.06	0.194614	2.07532	209.137	588.4	9.8	Down
M209T68_2	116919	44506.2	113.28	1.7883e+06	1.03347e+06	97.21	0.07	-3.94	0.00865801	2.06	0.194614	2.00016	209.145	68.1	1.1	Down
M209T908	1.68526e+07	17753051	29.17	2.5277e+07	2.19544e+07	31.33	0.67	-0.58	0.0411255	1.39	0.29898	1.44663	209.154	908	15.1	Down
M210T320	907106	929961	12.02	1.27949e+06	1.24294e+06	27.64	0.71	-0.5	0.025974	1.59	0.257334	1.35527	210.124	319.6	5.3	Down
M210T333	3.15289e+06	3.13659e+06	10.55	1.48387e+07	1.47284e+07	52	0.21	-2.23	0.0021645	2.66	0.166089	2.2633	210.096	332.8	5.5	Down
M210T421	297487	250590	46.79	1.15919e+06	1.07918e+06	69.98	0.26	-1.96	0.025974	1.59	0.257334	2.00945	210.112	420.8	7	Down
M212T331	164170	149910	80.42	3.52441e+06	3.25375e+06	78.49	0.05	-4.42	0.0021645	2.66	0.166089	2.18652	212.074	330.5	5.5	Down
M212T510	559336	560567	42.53	961182	1.05899e+06	26.79	0.58	-0.78	0.0411255	1.39	0.29898	1.4577	212.165	510.2	8.5	Down
M213T381	263222	198565	63.47	556423	595871	45.62	0.47	-1.08	0.0411255	1.39	0.29898	1.54876	213.113	380.6	6.3	Down
M213T914	657587	527921	47.08	1.1828e+06	1.23026e+06	34.77	0.56	-0.85	0.025974	1.59	0.257334	1.43435	213.076	913.9	15.2	Down
M213T976	469684	441288	32.98	1.37069e+06	1.31656e+06	56.4	0.34	-1.55	0.0151515	1.82	0.222993	1.98055	213.01	975.6	16.3	Down
M214T318	1.0656e+06	1.3045e+06	71.05	2.39124e+06	2.45699e+06	30.3	0.45	-1.17	0.025974	1.59	0.257334	1.19949	213.799	318	5.3	Down
M215T114	2.70763e+06	2.27379e+06	87.48	9.03329e+06	9.8563e+06	60.24	0.3	-1.74	0.0411255	1.39	0.29898	1.67709	215.006	113.6	1.9	Down
M215T205	5.7361e+07	6.43606e+07	38.65	9.23275e+07	9.62765e+07	32.65	0.62	-0.69	0.0411255	1.39	0.29898	1.07233	215.139	205	3.4	Down
M216T904	87870.1	93461.9	21.07	159934	150998	44.56	0.55	-0.86	0.0411255	1.39	0.29898	1.66914	216.097	904.2	15.1	Down
M217T292	2.49477e+06	2.388e+06	26.59	3.7627e+06	3.75222e+06	9.04	0.66	-0.59	0.0021645	2.66	0.166089	1.77984	217.191	291.6	4.9	Down
M218T124	1.76589e+06	985279	102.38	1.14091e+07	1.11357e+07	79.02	0.15	-2.69	0.025974	1.59	0.257334	1.75571	218.101	124.1	2.1	Down
M218T314	436087	512667	41.97	1.22611e+06	984538	70.34	0.36	-1.49	0.0411255	1.39	0.29898	1.46282	218.102	313.6	5.2	Down
M218T570	1.30566e+07	1.20174e+07	35.33	2.41018e+07	2.19968e+07	35.88	0.54	-0.88	0.025974	1.59	0.257334	1.73048	218.211	569.9	9.5	Down
M219T119	1.27166e+07	1.32909e+07	27.67	2.36511e+07	1.85554e+07	59.51	0.54	-0.9	0.00865801	2.06	0.194614	1.2902	219.134	118.8	2	Down
M219T68	2065907	2.07891e+06	23.98	3.44029e+06	3.00607e+06	46.8	0.6	-0.74	0.0411255	1.39	0.29898	1.19614	219.134	67.8	1.1	Down
M219T72	173048	53704.4	162.93	1.87662e+06	1.97868e+06	52.49	0.09	-3.44	0.004329	2.36	0.175738	1.9874	218.948	71.8	1.2	Down
M221T385	7.35511e+06	1.16993e+06	138.71	2.40454e+07	2.39597e+07	19.21	0.31	-1.71	0.0151515	1.82	0.222993	1.55998	221.169	384.6	6.4	Down
M222T322_2	3.36916e+06	2.93763e+06	37.33	9.79855e+06	5869025	115.52	0.34	-1.54	0.025974	1.59	0.257334	1.0627	222.144	322.3	5.4	Down
M223T320	215213	197363	83.59	872949	828317	37.52	0.25	-2.02	0.004329	2.36	0.175738	1.65377	223.146	319.8	5.3	Down
M223T360	5.36446e+06	3.33703e+06	100.53	7.57409e+07	4.25934e+07	90.6	0.07	-3.82	0.004329	2.36	0.175738	2.11126	223.107	360.1	6	Down
M223T363	1.07197e+06	1.12402e+06	66.84	5.19883e+06	2.77678e+06	82.02	0.21	-2.28	0.0021645	2.66	0.166089	1.59325	222.644	363	6	Down
M223T387	689482	731046	45.22	1.58015e+06	1.48052e+06	44.75	0.44	-1.2	0.0151515	1.82	0.222993	1.32178	223.144	387.2	6.5	Down
M223T744	104418	89163.7	77.42	5.47841e+06	4.53862e+06	83.24	0.02	-5.71	0.004329	2.36	0.175738	2.13907	223.096	743.5	12.4	Down
M223T761	1.29668e+07	1.11106e+07	46.62	3.54041e+07	3.33523e+07	66.31	0.37	-1.45	0.0411255	1.39	0.29898	1.74367	223.063	761.4	12.7	Down
M224T193	1.62966e+07	1.52365e+07	53.28	6.56389e+07	7.28373e+07	55.36	0.25	-2.01	0.0151515	1.82	0.222993	1.89587	224.128	193.5	3.2	Down
M224T328	1.06167e+06	716713	103.61	3.84592e+07	3.07048e+07	100.32	0.03	-5.18	0.0411255	1.39	0.29898	1.92607	224.127	328.2	5.5	Down
M224T680	1.75695e+06	902974	114.81	1.04424e+07	6.63618e+06	91.19	0.17	-2.57	0.0411255	1.39	0.29898	1.61725	224.124	679.8	11.3	Down
M225T415	1.11827e+06	1.10138e+06	52.04	7.38274e+06	5.17135e+06	76.86	0.15	-2.72	0.0021645	2.66	0.166089	2.0395	225.123	414.5	6.9	Down
M225T72	3.02925e+06	3.1673e+06	55.1	1.8812e+07	1.08851e+07	84.42	0.16	-2.63	0.0021645	2.66	0.166089	1.9363	225.133	72.5	1.2	Down
M226T252	199450	170566	71.04	936395	920882	59.77	0.21	-2.23	0.0151515	1.82	0.222993	1.91964	226.155	252.3	4.2	Down
M226T562	62480.3	55496	70.75	496071	328822	83.66	0.13	-2.99	0.004329	2.36	0.175738	1.9363	226.159	562	9.4	Down
M226T64	167544	170884	70.43	979121	694314	86.97	0.17	-2.55	0.0411255	1.39	0.29898	1.87998	226.141	64.4	1.1	Down
M226T972	4.23996e+06	2.98141e+06	75.74	2.62867e+07	3.10793e+07	58.09	0.16	-2.63	0.004329	2.36	0.175738	2.03788	225.986	972.5	16.2	Down
M227T110	6.65297e+06	4.57848e+06	76.93	1.51669e+07	1.55568e+07	27.34	0.44	-1.19	0.025974	1.59	0.257334	1.62188	227.139	109.6	1.8	Down
M227T119	1.4156e+07	1.3693e+07	21.35	5.92552e+07	4.67001e+07	66.99	0.24	-2.07	0.00865801	2.06	0.194614	2.13683	227.139	118.8	2	Down
M227T126	6.50238e+06	3.87494e+06	104.93	2.16516e+07	2.48986e+07	67.32	0.3	-1.74	0.00865801	2.06	0.194614	1.28922	227.102	125.5	2.1	Down
M227T146	6.53556e+06	6.86392e+06	37.38	3.85466e+07	3.31801e+07	73.07	0.17	-2.56	0.004329	2.36	0.175738	2.06456	227.139	145.9	2.4	Down
M227T543	1.69686e+06	1.70176e+06	3.2	1.76852e+06	1.79111e+06	3.13	0.96	-0.06	0.0411255	1.39	0.29898	1.30341	227.128	543.1	9.1	Down
M227T71	1.42864e+06	1.47097e+06	44.11	5.94378e+06	5.70081e+06	62.7	0.24	-2.06	0.00865801	2.06	0.194614	2.0018	226.988	71.2	1.2	Down
M228T340	178714	154192	62.13	684120	413566	97.55	0.26	-1.94	0.0151515	1.82	0.222993	1.33667	228.134	340.4	5.7	Down
M228T626	220608	174961	94.46	1.17953e+06	1.22414e+06	54.75	0.19	-2.42	0.004329	2.36	0.175738	1.85757	228.159	626	10.4	Down
M228T787	976135	787270	58.32	4.97312e+06	4.79769e+06	63.66	0.2	-2.35	0.00865801	2.06	0.194614	2.02268	228.268	786.6	13.1	Down
M228T79_1	1.88188e+06	1.78016e+06	12.43	2.24319e+06	2.28891e+06	14.14	0.84	-0.25	0.0411255	1.39	0.29898	1.76434	227.955	79.1	1.3	Down
M229T304	717268	519015	68.47	1.19728e+06	1.05499e+06	31.98	0.6	-0.74	0.0411255	1.39	0.29898	1.59948	229.165	304.2	5.1	Down
M229T364	1.49078e+06	1.66351e+06	34.18	2.5486e+06	2.63032e+06	30	0.58	-0.77	0.025974	1.59	0.257334	1.65041	228.649	363.5	6.1	Down
M229T748_2	1.74288e+07	9.41641e+06	87.93	5.65462e+07	5.23743e+07	40.79	0.31	-1.7	0.00865801	2.06	0.194614	1.77444	229.199	748.2	12.5	Down
M230T114	1.92076e+06	1.57489e+06	91.51	5.60716e+06	4.76048e+06	34.99	0.34	-1.55	0.0151515	1.82	0.222993	1.69944	230.077	113.9	1.9	Down
M230T118	1.54591e+06	1.48598e+06	36.68	3.10777e+06	3.21713e+06	43.44	0.5	-1.01	0.0411255	1.39	0.29898	1.71701	230.153	118.1	2	Down
M230T360_2	3.37441e+06	2.53476e+06	57.68	7.57544e+06	7.89677e+06	52.24	0.45	-1.17	0.0411255	1.39	0.29898	1.53776	230.172	359.7	6	Down
M230T385_1	609088	610710	53.7	1.10798e+06	1.02361e+06	28.08	0.55	-0.86	0.0151515	1.82	0.222993	1.54089	229.818	385.2	6.4	Down
M230T97	1.08375e+07	1.85036e+06	133.23	3.71587e+07	3.50764e+07	17.7	0.29	-1.78	0.004329	2.36	0.175738	1.7427	230.133	96.9	1.6	Down
M231T117	1.41528e+06	1.4679e+06	7.61	1.74608e+06	1.72455e+06	18.69	0.81	-0.3	0.025974	1.59	0.257334	1.05086	230.977	116.9	1.9	Down
M231T295	899857	809610	64.3	2.78738e+06	2.30162e+06	71.46	0.32	-1.63	0.0411255	1.39	0.29898	1.47507	231.117	295.1	4.9	Down
M231T385	1.94632e+06	1.43536e+06	79.03	5.46261e+06	5.68412e+06	55.42	0.36	-1.49	0.025974	1.59	0.257334	1.47901	231.162	384.9	6.4	Down
M231T67	161311	134171	63.78	760639	722911	68.89	0.21	-2.24	0.0411255	1.39	0.29898	1.76538	230.647	67.3	1.1	Down
M231T724	126619	124056	59.63	327087	354925	45.42	0.39	-1.37	0.025974	1.59	0.257334	1.65709	231.159	724.4	12.1	Down
M231T75	3.87498e+06	3.03783e+06	37.69	1.00843e+07	1.03792e+07	57.82	0.38	-1.38	0.0411255	1.39	0.29898	1.61278	231.065	74.8	1.2	Down
M232T106	1.40445e+07	1.30727e+07	22.93	2.0089e+07	1.86022e+07	20.39	0.7	-0.52	0.025974	1.59	0.257334	1.56964	232.165	106	1.8	Down
M233T135	4.88273e+07	3.66351e+07	98.96	1.32334e+08	1.20481e+08	58.74	0.37	-1.44	0.0411255	1.39	0.29898	1.40325	233.067	134.6	2.2	Down
M233T190	6201930	5.95659e+06	28.25	1.46062e+07	1.36749e+07	42.37	0.42	-1.24	0.004329	2.36	0.175738	1.8941	233.113	190.4	3.2	Down
M234T321	192738	59616.6	122.63	1.3154e+06	980131	83.29	0.15	-2.77	0.025974	1.59	0.257334	1.89537	234.097	321	5.3	Down
M234T577	118932	123126	38.36	380467	340589	63.65	0.31	-1.68	0.025974	1.59	0.257334	1.77727	234.149	576.6	9.6	Down
M235T298	767891	787548	9.09	1.18657e+06	1.0405e+06	31.2	0.65	-0.63	0.00865801	2.06	0.194614	1.67865	235.074	298	5	Down
M235T840_2	4.16987e+06	4.44824e+06	37.09	4.99667e+07	1.61457e+07	124.28	0.08	-3.58	0.025974	1.59	0.257334	1.79772	235.132	840.4	14	Down
M236T548	292132	252321	42.6	793942	862059	40.48	0.37	-1.44	0.004329	2.36	0.175738	1.91227	236.164	548	9.1	Down
M236T784	2.6199e+06	1.6577e+06	97.79	4.88259e+06	4.86653e+06	52.58	0.54	-0.9	0.0411255	1.39	0.29898	1.20812	236.129	784.2	13.1	Down
M236T868	1.29991e+06	1.51798e+06	70.75	4.33145e+06	3.62837e+06	59.64	0.3	-1.74	0.00865801	2.06	0.194614	1.3499	236.172	868.1	14.5	Down
M237T102	2.36928e+06	2.41169e+06	53.86	6.25299e+06	5.6172e+06	60.24	0.38	-1.4	0.0411255	1.39	0.29898	1.07043	237.16	102.1	1.7	Down
M238T254	155881	141343	87.04	911647	859144	72.78	0.17	-2.55	0.00865801	2.06	0.194614	1.8909	238.107	254.2	4.2	Down
M240T341	2.29376e+07	1.10718e+07	115.14	1.30843e+08	1.25823e+08	79.96	0.18	-2.51	0.0151515	1.82	0.222993	1.75392	240.102	340.9	5.7	Down
M241T251	4.93132e+07	4.97547e+07	37.58	1.19153e+08	1.16681e+08	42.52	0.41	-1.27	0.0151515	1.82	0.222993	1.92191	241.154	251.2	4.2	Down
M241T296	2.01134e+06	2.01947e+06	7.43	2.23411e+06	2.19214e+06	4.3	0.9	-0.15	0.00865801	2.06	0.194614	1.25025	241.082	296.2	4.9	Down
M241T477	179439	190208	65.3	870000	859441	47.19	0.21	-2.28	0.0021645	2.66	0.166089	1.62488	240.634	476.5	7.9	Down
M241T726	319329	355402	46.38	559710	577219	25.05	0.57	-0.81	0.025974	1.59	0.257334	1.59953	241.236	725.9	12.1	Down
M242T162	8.11171e+06	4.04324e+06	131.08	2.86211e+07	3.60102e+07	68.49	0.28	-1.82	0.025974	1.59	0.257334	1.41747	242.155	161.6	2.7	Down
M242T191	2.02913e+06	1.50813e+06	86.95	8.16352e+06	8.5746e+06	52.85	0.25	-2.01	0.00865801	2.06	0.194614	1.9415	242.113	190.8	3.2	Down
M242T356_2	263572	326269	55.15	871172	675378	58.93	0.3	-1.72	0.0021645	2.66	0.166089	1.87648	242.149	355.9	5.9	Down
M242T662	1.05579e+06	1.0529e+06	64.79	3.96886e+06	3.66353e+06	65.67	0.27	-1.91	0.025974	1.59	0.257334	1.2397	242.211	662	11	Down
M242T990	1.83229e+06	1.61599e+06	57.6	9.04057e+06	5.50912e+06	83.9	0.2	-2.3	0.025974	1.59	0.257334	1.69436	241.884	989.7	16.5	Down
M243T161	664801	655245	49.8	2.69112e+06	3.13075e+06	54.53	0.25	-2.02	0.025974	1.59	0.257334	1.88428	243.006	161.2	2.7	Down
M243T354	271543	296580	31.4	490565	468000	46.36	0.55	-0.85	0.0411255	1.39	0.29898	1.32848	243.492	353.9	5.9	Down
[truncated: 3,298 more rows]
