# Supplementary material for: Integrative Utilization of Transcriptomics and Metabolomics Sheds Light on Disparate Growth Performance of Whiteleg Shrimp, Litopenaeus vannamei
Source: Int J Mol Sci. 2025 Mar 28;26(7):3133. doi: 10.3390/ijms26073133 (PMC11988672; doi:10.3390/ijms26073133)
Supplement: Supplementary file 1 [file ijms-26-03133-s001.zip › Table S3 DMs (mass spectrometry 2).xlsx]

## Sheet: Sheet1
name	ID	mz	rt	ppm	formula	KEGG	NL_Mean	NL_Median	NL_RSD	NS_Mean	NS_Median	NS_RSD	FC	log2FC	P.value	-log10(P.value)	FDR	VIP	posneg
Maltol	M127T62	127.038	62.4	10.8314	C6H6O3	C11918	1.07634e+07	1.07496e+07	53.96	3.87801e+07	3.19686e+07	58.88	0.28	-1.85	0.00865801	2.06	0.194614	1.89942	pos
Mesaconate	M130T71	130.017	71.2	1.18562	C5H6O4	C01732	8.5814e+07	1.08401e+08	58.76	1.89118e+08	1.88402e+08	35.1	0.45	-1.14	0.025974	1.59	0.257334	1.46406	pos
cis-4-Hydroxy-L-proline	M132T87	132.065	87.3	2.08988	C5H9NO3	C01015	1.20663e+09	1.13105e+09	21.99	8.24717e+08	8.47224e+08	27.51	1.46	0.55	0.0151515	1.82	0.222993	1.87712	pos
Ornithine	M133T75	133.097	75.3	0.571012	C5H12N2O2	C00077	4.32461e+08	4.40543e+08	12.58	2.91553e+08	3.2723e+08	28.56	1.48	0.57	0.0151515	1.82	0.222993	1.88056	pos
L-Aspartic acid	M134T86	134.045	86.3	0.0719244	C4H7NO4	C00049	1.56889e+07	1.53805e+07	26.97	2.34751e+07	2.4958e+07	28	0.67	-0.58	0.0411255	1.39	0.29898	1.59787	pos
4-Hydroxycinnamic acid	M147T956	146.98	956.3	1.96634	C9H8O3	C00811	1.58529e+08	1.6204e+08	27.26	3.86454e+08	2.70786e+08	57.9	0.41	-1.29	0.004329	2.36	0.175738	1.99482	pos
L(-)-Carnitine	M162T119	162.112	118.8	2.27774	C7H15NO3	D02176	1.98977e+07	1.75634e+07	45.86	4.34597e+07	4.2046e+07	23.44	0.46	-1.13	0.00865801	2.06	0.194614	1.83384	pos
L-Carnitine	M162T89	162.112	89.3	0.918959	C7H15NO3	C00318	3.33616e+08	2.85458e+08	36.44	5.9854e+08	5.38641e+08	32.04	0.56	-0.84	0.025974	1.59	0.257334	1.75489	pos
3,4-Dihydroxyphenylpropanoate	M165T127	165.054	127	22.6229	C9H10O4	C10447	6.7617e+08	2.63626e+08	111.1	1.74922e+09	1.77978e+09	48.08	0.39	-1.37	0.0411255	1.39	0.29898	1.43337	pos
N-Acetyl-L-glutamate 5-semialdehyde	M174T118	174.076	118	0.436591	C7H11NO4	C01250	4.88743e+06	3.23788e+06	69.53	1.03335e+07	1.01024e+07	18.05	0.47	-1.08	0.025974	1.59	0.257334	1.82615	pos
N-Acetylornithine	M175T106	175.107	105.7	1.57618	C7H14N2O3	C00437	4.52684e+08	3.38253e+08	82.65	1.4268e+08	1.44142e+08	32.03	3.17	1.67	0.0411255	1.39	0.29898	1.48825	pos
Isoxanthopterin	M180T219	180.052	218.8	0.422101	C6H5N5O2	C03975	3.4285e+06	3.71167e+06	45.45	1.00807e+07	1.07459e+07	55.63	0.34	-1.56	0.0411255	1.39	0.29898	1.52971	pos
2-Keto-6-acetamidocaproate	M188T107	188.092	107.1	0.935714	C8H13NO4	C05548	7.81183e+06	6.34465e+06	69.99	1.61914e+07	1.525e+07	52.49	0.48	-1.05	0.0411255	1.39	0.29898	1.46282	pos
L-Targinine	M189T86	189.134	85.7	0.00309799	C7H16N4O2	C03884	2.02648e+07	1.83891e+07	40.92	5.42244e+07	5.32042e+07	24.52	0.37	-1.42	0.0021645	2.66	0.166089	1.88447	pos
Isocitric acid	M192T119	192.032	118.8	0.00148823	C6H8O7	C00311	9.17822e+07	9.60624e+07	17.32	1.35562e+08	1.28734e+08	28.31	0.68	-0.56	0.025974	1.59	0.257334	1.66592	pos
Dodecanoic acid	M200T990	199.988	989.7	1.58321	C12H24O2	C02679	7.55517e+06	6.76663e+06	33.96	1.05359e+07	9.65244e+06	19.31	0.72	-0.48	0.025974	1.59	0.257334	1.54831	pos
Pilocarpine	M209T365	209.128	364.7	0.00908635	C11H16N2O2	C07474	1.46994e+06	1.58136e+06	18.98	2.64034e+06	2.69139e+06	28.85	0.56	-0.84	0.004329	2.36	0.175738	2.06173	pos
D-Lysopine	M219T119	219.134	118.8	0.476062	C9H18N2O4	C04020	1.27166e+07	1.32909e+07	27.67	2.36511e+07	1.85554e+07	59.51	0.54	-0.9	0.00865801	2.06	0.194614	1.2902	pos
Isoetharine	M222T322_2	222.144	322.3	3.44822	C13H21NO3	C07053	3.36916e+06	2.93763e+06	37.33	9.79855e+06	5869025	115.52	0.34	-1.54	0.025974	1.59	0.257334	1.0627	pos
Apiole	M223T744	223.096	743.5	0.788897	C12H14O4	C10429	104418	89163.7	77.42	5.47841e+06	4.53862e+06	83.24	0.02	-5.71	0.004329	2.36	0.175738	2.13907	pos
Ribavirin	M244T98	244.079	97.9	0.0706575	C8H12N4O5	C07234	6.80911e+06	8.43594e+06	57.64	1.38017e+07	1.4449e+07	41.34	0.49	-1.02	0.025974	1.59	0.257334	1.26997	pos
Lenticin	M247T430	247.144	430.3	0.712136	C14H18N2O2	C09213	1.09615e+07	1.14685e+07	38.5	4.20746e+07	3.41416e+07	55.43	0.26	-1.94	0.0021645	2.66	0.166089	1.94025	pos
(5-L-Glutamyl)-L-glutamate	M277T119	277.102	118.6	3.52217	C10H16N2O7	C05282	3.72796e+07	3.63224e+07	39.09	1.14252e+08	1.12598e+08	48.3	0.33	-1.62	0.00865801	2.06	0.194614	1.92782	pos
Sulfamethazine	M279T754	279.093	754.4	5.73286	C12H14N4O2S	C19530	3.18584e+06	2812229	41.3	1.14789e+07	8.74303e+06	57.07	0.28	-1.85	0.004329	2.36	0.175738	2.10374	pos
Aspartame	M295T425	295.128	425.2	1.07636	C14H18N2O5	C11045	2.96257e+06	3.21994e+06	59.43	6.73442e+06	6.30453e+06	30.07	0.44	-1.18	0.00865801	2.06	0.194614	1.50991	pos
D-4'-Phosphopantothenate	M299T309	299.081	308.7	1.73072	C9H18NO8P	C03492	7.84361e+06	8.13639e+06	29.48	4.37709e+06	3.84024e+06	34.29	1.79	0.84	0.0151515	1.82	0.222993	1.79199	pos
Temazepam	M301T74	301.073	74.3	3.24174	C16H13ClN2O2	C07125	2.88174e+06	3.1521e+06	24.52	1.22117e+07	1.03561e+07	80.56	0.24	-2.08	0.025974	1.59	0.257334	1.88032	pos
Glutathione	M307T125	307.082	124.6	0.348519	C10H17N3O6S	C00051	1.41412e+08	1.5494e+08	35.3	4.56243e+08	3.84799e+08	72.44	0.31	-1.69	0.004329	2.36	0.175738	1.39708	pos
N-Acetyl-a-neuraminic acid	M310T106	310.113	105.9	0.0059832	C11H19NO9	C19909	2.87849e+07	2.47999e+07	50.93	6.1286e+07	5.15428e+07	57.66	0.47	-1.09	0.0411255	1.39	0.29898	1.48717	pos
Aflatoxin B1	M312T853	312.362	852.8	2.28689	C17H12O6	C06800	9.82353e+06	4.51471e+06	91.04	3.1113e+07	2.80457e+07	25.26	0.32	-1.66	0.004329	2.36	0.175738	1.77225	pos
11,12-DiHETrE	M321T874	321.241	873.6	9.44461	C20H34O4	C14774	3.31345e+06	3.45272e+06	37.05	9.06856e+06	8.97793e+06	45.93	0.37	-1.45	0.025974	1.59	0.257334	1.73282	pos
CMP	M324T120	324.057	120.5	4.41925	C9H14N3O8P	C00055	2.29002e+06	1.77561e+06	91.92	5.08089e+07	4.37507e+07	99.17	0.05	-4.47	0.0151515	1.82	0.222993	1.91478	pos
(13E)-11a-Hydroxy-9,15-dioxoprost-13-enoic acid	M335T777	335.221	776.9	9.34906	C20H32O5	C04654	2.11601e+06	2.0658e+06	54.32	5.78351e+06	5.40387e+06	41.92	0.37	-1.45	0.00865801	2.06	0.194614	1.76956	pos
5a-Cholest-8-en-3b-ol	M369T119	369.348	119.1	2.52878	C27H46O	C03845	1.07728e+08	1.09374e+08	57.97	2.13893e+07	1.31491e+07	95.6	5.04	2.33	0.0151515	1.82	0.222993	1.86559	pos
S-Hexyl-glutathione	M374T591_1	374.167	591.3	8.1942	C16H29N3O6S	C02886	2.63219e+07	1.16755e+07	114.53	3.55267e+06	527757	217.09	7.41	2.89	0.025974	1.59	0.257334	2.0357	pos
Lithocholic acid	M376T812	376.311	811.9	3.78589	C24H40O3	C03990	6.35245e+07	6.13275e+07	46.26	2.30361e+07	2.15065e+07	64.91	2.76	1.46	0.025974	1.59	0.257334	1.94886	pos
Docosatetraenoyl Ethanolamide	M376T941	376.317	941.4	0.845349	C24H41NO2	C13829	1.45513e+08	1.30189e+08	52.87	3.88194e+07	3.32139e+07	93.28	3.75	1.91	0.0151515	1.82	0.222993	2.01139	pos
Riboflavin	M377T451	377.145	450.6	1.39242	C17H20N4O6	C00255	1.37887e+06	654265	143.91	1.07748e+07	1.35115e+07	66.78	0.13	-2.97	0.00865801	2.06	0.194614	1.91659	pos
1-Arachidonoylglycerol	M379T930	379.282	930.3	5.4735	C23H38O4	C13857	2.6941e+07	2.27442e+07	61.77	7.2288e+06	4.80942e+06	96.79	3.73	1.9	0.0151515	1.82	0.222993	1.96304	pos
Loratadine	M383T75	383.162	74.9	26.6683	C22H23ClN2O2	C07081	5.19028e+06	3.41672e+06	80.51	1.51131e+06	1.32915e+06	85.01	3.43	1.78	0.0411255	1.39	0.29898	1.77286	pos
L-Palmitoylcarnitine	M400T814_1	400.34	814.2	5.33277	C23H45NO4	C02990	1.08732e+09	1.03441e+09	65.11	2.39494e+08	2.35674e+08	97.49	4.54	2.18	0.00865801	2.06	0.194614	1.90697	pos
Sodium deoxycholate	M414T918	414.321	918.2	1.65528	C24H39O4. Na	C11171	1.29875e+07	7.44973e+06	116.05	4.17645e+07	33359615	58.8	0.31	-1.69	0.0411255	1.39	0.29898	1.57503	pos
NAD	M664T124_2	664.12	124.3	4.81841	C21H28N7O14P2	C00003	2.41915e+07	2.46928e+07	57.96	5.03416e+07	4.60297e+07	41.41	0.48	-1.06	0.0411255	1.39	0.29898	1.45493	pos
Uracil	M111T127	111.02	126.5	0	C4H4N2O2	C00106	8.05965e+06	3.15276e+06	124.06	9.18778e+07	1.02698e+08	41.03	0.09	-3.51	0.0021645	2.66	0.117325	2.04077	neg
Histamine	M111T396	111.082	396.2	18.0048	C5H9N3	C00388	689762	637925	26.44	977308	984221	15.39	0.71	-0.5	0.025974	1.59	0.238169	1.83667	neg
Oxalacetic acid	M113T89_1	112.986	88.8	16.0197	C4H4O5	C00036	1.0295e+08	8.424e+07	46.86	3.13679e+08	3.51693e+08	47.51	0.33	-1.61	0.00865801	2.06	0.16626	1.86203	neg
Adipic acid	M127T121	127.04	121.2	5.43135	C6H10O4	C06104	5.95859e+06	5.29447e+06	35.54	1.43061e+07	1.10799e+07	54.86	0.42	-1.26	0.0151515	1.82	0.197383	1.70156	neg
DL-Glutamate	M128T242	128.037	241.6	16.3234	C5H9NO4	C00302	2.14042e+07	2.13991e+07	23.75	9.95512e+06	9.83091e+06	55.42	2.15	1.1	0.00865801	2.06	0.16626	1.64085	neg
(E)-Glutaconate	M129T81	129.019	81.2	0.186019	C5H6O4	C02214	2.53905e+07	2.5648e+07	19.97	7.92178e+07	7.70163e+07	38.36	0.32	-1.64	0.0021645	2.66	0.117325	2.29542	neg
Glycyl-glycine	M131T83	131.046	83.3	0.579948	C4H8N2O3	C02037	2.10216e+07	1.1986e+07	103.09	2.16291e+08	1.90448e+08	94.73	0.1	-3.36	0.00865801	2.06	0.16626	1.79433	neg
Hypoxanthine	M135T164	135.031	163.9	0.562832	C5H4N4O	C00262	3.8619e+08	3.47477e+08	53.6	1.26195e+08	1.04335e+08	72.76	3.06	1.61	0.025974	1.59	0.238169	1.71345	neg
Phenylacetic acid	M135T527	135.045	527.2	0.918212	C8H8O2	C07086	4.65008e+06	3.49268e+06	62.53	1.63276e+06	2.00372e+06	49.62	2.85	1.51	0.00865801	2.06	0.16626	1.66627	neg
Urocanic acid	M137T155	137.036	154.7	0.904875	C6H6N2O2	C00785	1.57851e+06	1.65273e+06	34.33	2.9891e+06	2.94799e+06	24.15	0.53	-0.92	0.004329	2.36	0.138449	1.77474	neg
2,3-Dihydroxybenzoate	M154T80	154.028	80.3	5.78675	C7H6O4	C00196	2.92893e+06	3.06126e+06	26.49	1.10712e+07	1.02493e+07	57.75	0.26	-1.92	0.0021645	2.66	0.117325	2.02098	neg
Suberic acid	M155T396	155.071	396.2	2.51497	C8H14O4	C08278	620728	538681	84.41	8.45498e+06	3.88505e+06	160.22	0.07	-3.77	0.0411255	1.39	0.278934	1.52367	neg
3-Indoleacetonitrile	M156T123	156.067	122.6	10.252	C10H8N2	C02938	2.00155e+06	2.20215e+06	41.89	3.30617e+06	3.13508e+06	20.3	0.61	-0.72	0.004329	2.36	0.138449	1.5121	neg
m-Coumaric acid	M163T127	163.04	126.5	0.76055	C9H8O3	C12621	5.02716e+06	4.81405e+06	16.79	9.17703e+06	8.79769e+06	34.37	0.55	-0.87	0.025974	1.59	0.238169	1.71494	neg
Beta-Glycerophosphoric acid	M171T76	171.006	75.9	0.576809	C3H9O6P	C02979	2.88357e+08	2.69179e+08	41.51	6.40665e+08	6.43612e+08	39.38	0.45	-1.15	0.0411255	1.39	0.278934	1.6278	neg
Shikimic acid	M174T540	174.056	539.7	18.3849	C7H10O5	C00493	1.16928e+06	945982	69.63	342466	138163	115.46	3.41	1.77	0.025974	1.59	0.238169	1.68397	neg
Methyl beta-D-galactoside	M194T810	194.082	809.6	3.57225	C7H14O6	C03619	7.33802e+06	7.39875e+06	17.52	9.54953e+06	9.3574e+06	13.87	0.77	-0.38	0.0151515	1.82	0.197383	1.75662	neg
N-Acetylmannosamine	M220T99	220.082	99	1.11458	C8H15NO6	C00645	6.92048e+06	6.49178e+06	82.92	3.31465e+07	1.83891e+07	95.22	0.21	-2.26	0.0151515	1.82	0.197383	1.68019	neg
Thymidine	M223T761	223.028	761	0.414221	C10H14N2O5	C00214	7.80636e+06	8.14729e+06	25.05	3.97015e+07	4.0482e+07	59.45	0.2	-2.35	0.0021645	2.66	0.117325	2.17356	neg
Gemfibrozil	M249T732	249.149	731.5	1.2041	C15H22O3	C07020	105956	87243.5	67.2	275890	235375	46.22	0.38	-1.38	0.00865801	2.06	0.16626	1.82284	neg
gamma-Glutamylcysteine	M249T89_2	248.96	88.6	0.838201	C8H14N2O5S	C00669	1.2791e+07	1.14901e+07	33.99	2.22534e+07	2.23478e+07	28.05	0.57	-0.8	0.0151515	1.82	0.197383	1.87643	neg
5,7-Dihydroxyflavone	M253T617	253.051	616.6	0.0948427	C15H10O4	C10028	973530	1.12775e+06	46.68	3.10002e+06	2.95833e+06	45.77	0.31	-1.67	0.004329	2.36	0.138449	1.94409	neg
N2-gamma-Glutamylglutamine	M274T81_1	274.104	80.7	1.54686	C10H17N3O6	C05283	9.78989e+06	9.42063e+06	52.4	2.31476e+07	2.28872e+07	41.23	0.42	-1.24	0.025974	1.59	0.238169	1.82517	neg
6-Phosphogluconic acid	M275T68	275.02	68.2	9.81746	C6H13O10P	C00345	3.91255e+07	3.99621e+07	13.83	8.97547e+07	9.57681e+07	36.92	0.44	-1.2	0.0151515	1.82	0.197383	2.01478	neg
Argininosuccinic acid	M289T79	289.115	78.9	1.81243	C10H18N4O6	C03406	1.64212e+07	1.69355e+07	24.1	3.72546e+07	33900533	46.72	0.44	-1.18	0.0021645	2.66	0.117325	2.00852	neg
9,10-Epoxyoctadecenoic acid	M295T840	295.227	840	3.80724	C18H32O3	C14825	7.38364e+07	7.33201e+07	4.16	8.61183e+07	8.39e+07	10.92	0.86	-0.22	0.004329	2.36	0.138449	1.80273	neg
all-trans-Retinoic acid	M299T897_2	299.258	897	3.07287	C20H28O2	C00777	1.3711e+07	1.0372e+07	62.62	2.91477e+07	2.62883e+07	51.92	0.47	-1.09	0.0411255	1.39	0.278934	1.54909	neg
Arachidic acid	M311T765	311.168	765.4	0.0128673	C20H40O2	C06425	3.9915e+07	4.19513e+07	31.38	1.55392e+07	8.82571e+06	115.42	2.57	1.36	0.0411255	1.39	0.278934	1.3054	neg
Prostaglandin A1	M317T842_1	317.211	842	2.55351	C20H32O4	C04685	6.42784e+06	5.51371e+06	52.78	1.67166e+07	1.60248e+07	25.25	0.38	-1.38	0.0021645	2.66	0.117325	2.07848	neg
3'-UMP	M324T153	324.036	152.7	1.23443	C9H13N2O9P	C01368	641307	616946	71.16	2.09442e+06	1.30995e+06	86.49	0.31	-1.71	0.0411255	1.39	0.278934	1.51412	neg
5,6-DHET	M337T854	337.239	854.2	0.818411	C20H34O4	C14772	1.36166e+07	1.22805e+07	19.85	8.96745e+06	9.37769e+06	34.95	1.52	0.6	0.0151515	1.82	0.197383	1.61667	neg
Pirenzepine	M350T675_1	350.164	674.8	4.21517	C19H21N5O2	C07508	5.40388e+06	3.84367e+06	101.4	1.07835e+07	8.52408e+06	43.8	0.5	-1	0.0411255	1.39	0.278934	1.53924	neg
Perindopril	M367T752	367.215	752.2	24.5088	C19H32N2O5	C07706	266118	281034	35.95	1.02593e+06	716494	88.55	0.26	-1.95	0.0021645	2.66	0.117325	1.83189	neg
25-Hydroxycholesterol	M401T540_1	401.086	539.6	4.08522	C27H46O2	C15519	446515	459764	56.75	2.39277e+06	2.02315e+06	48.29	0.19	-2.42	0.0021645	2.66	0.117325	1.95507	neg
Allocholic acid	M407T766	407.29	765.6	23.0205	C24H40O5	C00695	317158	336077	24.27	1.82786e+06	1.70292e+06	51.19	0.17	-2.53	0.0021645	2.66	0.117325	2.19996	neg
