# Supplementary material for: Integrative Utilization of Transcriptomics and Metabolomics Sheds Light on Disparate Growth Performance of Whiteleg Shrimp, Litopenaeus vannamei
Source: Int J Mol Sci. 2025 Mar 28;26(7):3133. doi: 10.3390/ijms26073133 (PMC11988672; doi:10.3390/ijms26073133)
Supplement: Supplementary file 1 [file ijms-26-03133-s001.zip › Table S4_DEGs.xlsx]

## Sheet: Sheet1
id	baseMean	baseMean_NS	baseMean_NL	foldChange(NL/NS)	log2FoldChange	pval	padj	Chromosome	Start Site	End Site	Direction	Length	Name	GO	KEGG	PFAM	eggNOG	eggNOG_Category	Swissprot	NR	BP	CC	MF	Pathway
LOC113822819	154.183	298.296	10.0689	0.0337547	-4.88877	3.8344e-15	5.52346e-11	NW_020870916.1	673970	675335	-	1141	LOC113822819	-	K09542	PF00011	KOG3591;opiNOG31046;opiNOG40608	O	sp|P02515|HSP22_DROME Heat shock protein 22 OS=Drosophila melanogaster GN=Hsp22 PE=1 SV=4	gi|356651196|gb|AET34915.1| heat shock protein 21 [Macrobrachium rosenbergii]	-	-	ko04213(Longevity regulating pathway - multiple species);ko04141(Protein processing in endoplasmic reticulum)	ko04213(Longevity regulating pathway - multiple species);ko04141(Protein processing in endoplasmic reticulum)
LOC113820676	233.568	448.67	18.4656	0.0411563	-4.60274	7.70771e-15	5.55148e-11	NW_020870669.1	298271	305076	-	1206	LOC113820676	-	K09542	PF00011	opiNOG20746;opiNOG31046	O	sp|P82147|L2EFL_DROME Protein lethal(2)essential for life OS=Drosophila melanogaster GN=l(2)efl PE=1 SV=1	gi|356651196|gb|AET34915.1| heat shock protein 21 [Macrobrachium rosenbergii]	-	-	ko04213(Longevity regulating pathway - multiple species);ko04141(Protein processing in endoplasmic reticulum)	ko04213(Longevity regulating pathway - multiple species);ko04141(Protein processing in endoplasmic reticulum)
LOC113820683	1117.16	2160.56	73.765	0.0341416	-4.87232	4.05196e-14	1.94561e-10	NW_020870669.1	461294	470232	-	2296	LOC113820683	-	K09542	PF00011	KOG3591;opiNOG20746;opiNOG31046	O	sp|P82147|L2EFL_DROME Protein lethal(2)essential for life OS=Drosophila melanogaster GN=l(2)efl PE=1 SV=1	gi|356651196|gb|AET34915.1| heat shock protein 21 [Macrobrachium rosenbergii]	-	-	ko04213(Longevity regulating pathway - multiple species);ko04141(Protein processing in endoplasmic reticulum)	ko04213(Longevity regulating pathway - multiple species);ko04141(Protein processing in endoplasmic reticulum)
LOC113820684	152.489	286.692	18.285	0.0637793	-3.97077	6.92296e-12	2.49313e-08	NW_020870669.1	421694	423336	-	1290	LOC113820684	-	K09542	PF00011	KOG3591;opiNOG31046;opiNOG40608	O	sp|P02515|HSP22_DROME Heat shock protein 22 OS=Drosophila melanogaster GN=Hsp22 PE=1 SV=4	gi|356651196|gb|AET34915.1| heat shock protein 21 [Macrobrachium rosenbergii]	-	-	ko04213(Longevity regulating pathway - multiple species);ko04141(Protein processing in endoplasmic reticulum)	ko04213(Longevity regulating pathway - multiple species);ko04141(Protein processing in endoplasmic reticulum)
LOC113820693	569.218	1107.77	30.6633	0.0276802	-5.175	2.88464e-11	8.31064e-08	NW_020870669.1	243111	245408	+	744	LOC113820693	-	K09542	PF00011	KOG3591;opiNOG19069;meNOG11624	O	sp|P82147|L2EFL_DROME Protein lethal(2)essential for life OS=Drosophila melanogaster GN=l(2)efl PE=1 SV=1	gi|356651196|gb|AET34915.1| heat shock protein 21 [Macrobrachium rosenbergii]	-	-	ko04213(Longevity regulating pathway - multiple species);ko04141(Protein processing in endoplasmic reticulum)	ko04213(Longevity regulating pathway - multiple species);ko04141(Protein processing in endoplasmic reticulum)
LOC113812720	136.474	265.231	7.71632	0.0290928	-5.10319	1.70434e-10	3.69825e-07	NW_020869791.1	427430	429579	-	1675	LOC113812720	-	K09542	PF00011	opiNOG31046;opiNOG19069;opiNOG40608;meNOG11624	O	sp|P02515|HSP22_DROME Heat shock protein 22 OS=Drosophila melanogaster GN=Hsp22 PE=1 SV=4	gi|356651196|gb|AET34915.1| heat shock protein 21 [Macrobrachium rosenbergii]	-	-	ko04213(Longevity regulating pathway - multiple species);ko04141(Protein processing in endoplasmic reticulum)	ko04213(Longevity regulating pathway - multiple species);ko04141(Protein processing in endoplasmic reticulum)
LOC113807836	1258.06	2293.1	223.022	0.097258	-3.36204	1.79714e-10	3.69825e-07	NW_020869225.1	482395	485041	+	2016	LOC113807836	-	K09542	PF00011	opiNOG20746;opiNOG34870;opiNOG19069;opiNOG31046	O	sp|P22979|HSP6C_DROME Heat shock protein 67B3 OS=Drosophila melanogaster GN=Hsp67Bc PE=1 SV=2	gi|356651196|gb|AET34915.1| heat shock protein 21 [Macrobrachium rosenbergii]	-	-	ko04213(Longevity regulating pathway - multiple species);ko04141(Protein processing in endoplasmic reticulum)	ko04213(Longevity regulating pathway - multiple species);ko04141(Protein processing in endoplasmic reticulum)
LOC113820705	400.2	757.037	43.3632	0.0572802	-4.12582	2.15294e-10	3.73785e-07	NW_020870669.1	159398	162895	-	749	LOC113820705	-	K09542	PF00011	opiNOG20746;opiNOG31046	O	sp|P82147|L2EFL_DROME Protein lethal(2)essential for life OS=Drosophila melanogaster GN=l(2)efl PE=1 SV=1	gi|356651196|gb|AET34915.1| heat shock protein 21 [Macrobrachium rosenbergii]	-	-	ko04213(Longevity regulating pathway - multiple species);ko04141(Protein processing in endoplasmic reticulum)	ko04213(Longevity regulating pathway - multiple species);ko04141(Protein processing in endoplasmic reticulum)
LOC113815157	4969.36	9266.77	671.946	0.0725114	-3.78565	2.33535e-10	3.73785e-07	NW_020870061.1	653223	654428	+	1206	LOC113815157	GO:0005524	K05692	PF00022	opiNOG00231;veNOG08692	Z	sp|P45886|ACT3_BACDO Actin-3, muscle-specific OS=Bactrocera dorsalis PE=2 SV=1	gi|3907622|gb|AAC78682.1| actin 2 [Penaeus monodon]	-	GO:0005524//ATP binding;	ko05418(Fluid shear stress and atherosclerosis);ko05416(Viral myocarditis);ko05414(Dilated cardiomyopathy);ko05412(Arrhythmogenic right ventricular cardiomyopathy);ko05410(Hypertrophic cardiomyopathy);ko05225(Hepatocellular carcinoma);ko05205(Proteoglycans in cancer);ko05164(Influenza A);ko05135(Yersinia infection);ko05132(Salmonella infection);ko05131(Shigellosis);ko05130(Pathogenic Escherichia …	ko05418(Fluid shear stress and atherosclerosis);ko05416(Viral myocarditis);ko05414(Dilated cardiomyopathy);ko05412(Arrhythmogenic right ventricular cardiomyopathy);ko05410(Hypertrophic cardiomyopathy);ko05225(Hepatocellular carcinoma);ko05205(Proteoglycans in cancer);ko05164(Influenza A);ko05135(Yersinia infection);ko05132(Salmonella infection);ko05131(Shigellosis);ko05130(Pathogenic Escherichia …
LOC113816149	658.794	1201.49	116.097	0.0966277	-3.37142	8.641e-10	1.24474e-06	NW_020870144.1	49102	51923	+	2656	LOC113816149	-	-	-	-	-	-	-	-	-	-	-
LOC113820696	11.0058	22.0116	0	0	-Inf	1.37512e-09	1.80078e-06	NW_020870669.1	364583	365764	-	595	LOC113820696	-	-	PF00011	-	-	-	gi|356651196|gb|AET34915.1| heat shock protein 21 [Macrobrachium rosenbergii]	-	-	-	-
LOC113820691	127.021	229.791	24.2519	0.105539	-3.24415	3.10297e-09	3.72485e-06	NW_020870669.1	138151	158224	-	1908	LOC113820691	GO:0016020	K05203	PF00060;PF10613	opiNOG17973;opiNOG53802;NOG15513	TPEU	sp|Q16099|GRIK4_HUMAN Glutamate receptor ionotropic, kainate 4 OS=Homo sapiens GN=GRIK4 PE=2 SV=2	gi|743404070|emb|CEF34384.1| Variant Ionotropic Glutamate Receptor, partial [Coenobita clypeatus]	GO:0016020//membrane;	-	ko04724(Glutamatergic synapse);ko04080(Neuroactive ligand-receptor interaction)	ko04724(Glutamatergic synapse);ko04080(Neuroactive ligand-receptor interaction)
LOC113812712	71.2787	136.861	5.69622	0.0416204	-4.58656	1.24912e-08	1.38412e-05	NW_020869791.1	486027	487770	-	978	LOC113812712	-	-	PF00011	-	-	-	gi|356651196|gb|AET34915.1| heat shock protein 21 [Macrobrachium rosenbergii]	-	-	-	-
LOC113825869	262.212	478.861	45.5623	0.0951471	-3.3937	2.91002e-08	2.9942e-05	NW_020871512.1	47414	53129	+	1544	LOC113825869	-	-	-	-	-	-	-	-	-	-	-
LOC113804807	2129.37	3728.81	529.934	0.142119	-2.81483	3.77959e-08	3.62966e-05	NW_020868918.1	1149161	1154935	-	1348	LOC113804807	-	K14801	PF04194;PF01753	veNOG04650;opiNOG03159;opiNOG77905	R	sp|P46718|PDCD2_MOUSE Programmed cell death protein 2 OS=Mus musculus GN=Pdcd2 PE=2 SV=2	gi|1032766255|ref|XP_016841519.1| PREDICTED: programmed cell death protein 2 [Nasonia vitripennis] gi|1032766257|ref|XP_016841520.1| PREDICTED: programmed cell death protein 2 [Nasonia vitripennis]	-	-	-	-
LOC113802226	580.579	1013.73	147.424	0.145427	-2.78164	4.46171e-08	4.01694e-05	NW_020872881.1	263957	267992	-	1930	LOC113802226	-	K09562	-	opiNOG22783;veNOG05595	O	sp|Q99P31|HPBP1_MOUSE Hsp70-binding protein 1 OS=Mus musculus GN=Hspbp1 PE=1 SV=1	gi|926618994|ref|XP_013774726.1| PREDICTED: hsp70-binding protein 1-like isoform X2 [Limulus polyphemus] gi|926618996|ref|XP_013774727.1| PREDICTED: hsp70-binding protein 1-like isoform X2 [Limulus polyphemus] gi|926618998|ref|XP_013774728.1| PREDICTED: hsp70-binding protein 1-like isoform X2 [Limulus polyphemus] gi|926619000|ref|XP_013774730.1| PREDICTED: hsp70-binding protein 1-like isoform X2 …	-	-	ko04141(Protein processing in endoplasmic reticulum)	ko04141(Protein processing in endoplasmic reticulum)
LOC113820706	261.418	486.838	35.9979	0.0739424	-3.75745	1.33934e-07	0.000113489	NW_020870669.1	165063	168034	+	426	LOC113820706	-	K09542	-	opiNOG20746;opiNOG31046;opiNOG19069	O	sp|P82147|L2EFL_DROME Protein lethal(2)essential for life OS=Drosophila melanogaster GN=l(2)efl PE=1 SV=1	gi|699979730|gb|AIU47040.1| heat shock protein [Phenacoccus solenopsis]	-	-	ko04213(Longevity regulating pathway - multiple species);ko04141(Protein processing in endoplasmic reticulum)	ko04213(Longevity regulating pathway - multiple species);ko04141(Protein processing in endoplasmic reticulum)
LOC113812715	43.9852	86.4595	1.51098	0.0174761	-5.83847	4.63348e-07	0.000370807	NW_020869791.1	530204	531188	-	786	LOC113812715	-	K09542	PF00011	veNOG11649;opiNOG20746	O	-	gi|356651196|gb|AET34915.1| heat shock protein 21 [Macrobrachium rosenbergii]	-	-	ko04213(Longevity regulating pathway - multiple species);ko04141(Protein processing in endoplasmic reticulum)	ko04213(Longevity regulating pathway - multiple species);ko04141(Protein processing in endoplasmic reticulum)
LOC113825866	58.1038	103.79	12.418	0.119645	-3.06316	5.79384e-07	0.000439265	NW_020871512.1	27008	36458	+	2760	LOC113825866	-	-	-	-	-	-	-	-	-	-	-
LOC113820682	989.656	1788.17	191.141	0.106892	-3.22578	1.11702e-06	0.000804534	NW_020870669.1	415842	424070	-	2749	LOC113820682	-	K09542	PF00011	KOG3591;meNOG01579;opiNOG19069;opiNOG31046	O	sp|P02515|HSP22_DROME Heat shock protein 22 OS=Drosophila melanogaster GN=Hsp22 PE=1 SV=4	gi|356651196|gb|AET34915.1| heat shock protein 21 [Macrobrachium rosenbergii]	-	-	ko04213(Longevity regulating pathway - multiple species);ko04141(Protein processing in endoplasmic reticulum)	ko04213(Longevity regulating pathway - multiple species);ko04141(Protein processing in endoplasmic reticulum)
LOC113824986	52.1137	91.9221	12.3052	0.133865	-2.90115	1.45404e-06	0.000997405	NW_020871237.1	24678	32598	+	2009	LOC113824986	-	K17783	PF04777	opiNOG29209;veNOG15883	O	sp|P56213|ALR_MOUSE FAD-linked sulfhydryl oxidase ALR OS=Mus musculus GN=Gfer PE=1 SV=2	gi|974091685|ref|XP_015244119.1| PREDICTED: FAD-linked sulfhydryl oxidase ALR [Cyprinodon variegatus]	-	-	-	-
LOC113816030	399.01	666.545	131.474	0.197247	-2.34193	3.06568e-06	0.00200732	NW_020870133.1	610876	613696	+	766	LOC113816030	GO:0005759;GO:0006986;GO:0046872;GO:0005524;GO:0051082;GO:0051085;GO:0051087	K04078	PF00166	opiNOG37297	O	sp|Q5DC69|CH10_SCHJA 10 kDa heat shock protein, mitochondrial OS=Schistosoma japonicum GN=SJCHGC01960 PE=3 SV=2	gi|961377557|gb|ALS05376.1| heat shock protein 10 [Penaeus monodon]	GO:0006986//response to unfolded protein;GO:0051085//chaperone cofactor-dependent protein refolding;	GO:0005759//mitochondrial matrix;	GO:0046872//metal ion binding;GO:0005524//ATP binding;GO:0051082//unfolded protein binding;GO:0051087//chaperone binding;	-
LOC113825312	219.683	370.465	68.9015	0.185987	-2.42673	5.15355e-06	0.00322769	NW_020871323.1	253323	255836	+	1278	LOC113825312	-	-	PF00011	KOG3591	O	sp|P15990|CRYAA_SPAEH Alpha-crystallin A chain OS=Spalax ehrenbergi GN=CRYAA PE=3 SV=1	gi|356651196|gb|AET34915.1| heat shock protein 21 [Macrobrachium rosenbergii]	-	-	-	-
LOC113806043	7911.63	13074.2	2749.01	0.210261	-2.24975	6.45897e-06	0.0038281	NW_020869055.1	272213	289449	+	5298	LOC113806043	GO:0006457;GO:0005524;GO:0051082;GO:0006950	K04079	PF00183;PF02518	opiNOG01126;veNOG09551	O	sp|O02705|HS90A_PIG Heat shock protein HSP 90-alpha OS=Sus scrofa GN=HSP90AA1 PE=2 SV=3	gi|306448570|gb|ADM88040.1| heat shock protein 90 [Palaemon carinicauda]	-	GO:0005524//ATP binding;GO:0051082//unfolded protein binding;	ko05418(Fluid shear stress and atherosclerosis);ko05417(Lipid and atherosclerosis);ko05215(Prostate cancer);ko05207(Chemical carcinogenesis - receptor activation);ko05200(Pathways in cancer);ko05132(Salmonella infection);ko04915(Estrogen signaling pathway);ko04914(Progesterone-mediated oocyte maturation);ko04659(Th17 cell differentiation);ko04657(IL-17 signaling pathway);ko04621(NOD-like receptor…	ko05418(Fluid shear stress and atherosclerosis);ko05417(Lipid and atherosclerosis);ko05215(Prostate cancer);ko05207(Chemical carcinogenesis - receptor activation);ko05200(Pathways in cancer);ko05132(Salmonella infection);ko04915(Estrogen signaling pathway);ko04914(Progesterone-mediated oocyte maturation);ko04659(Th17 cell differentiation);ko04657(IL-17 signaling pathway);ko04621(NOD-like receptor…
LOC113816031	1043.1	1717.16	369.04	0.214913	-2.21817	6.6437e-06	0.0038281	NW_020870133.1	604322	610515	-	2353	LOC113816031	GO:0005524;GO:0005737;GO:0042026	K04077	PF00118	opiNOG03353	O	sp|O02649|CH60_DROME 60 kDa heat shock protein, mitochondrial OS=Drosophila melanogaster GN=Hsp60 PE=1 SV=3	gi|223954136|gb|ACN30235.1| heat shock protein 60 [Litopenaeus vannamei]	GO:0005737//cytoplasm;	GO:0005524//ATP binding;	ko05417(Lipid and atherosclerosis);ko05152(Tuberculosis);ko05134(Legionellosis);ko04940(Type I diabetes mellitus);ko04212(Longevity regulating pathway - worm);ko03018(RNA degradation)	ko05417(Lipid and atherosclerosis);ko05152(Tuberculosis);ko05134(Legionellosis);ko04940(Type I diabetes mellitus);ko04212(Longevity regulating pathway - worm);ko03018(RNA degradation)
LOC113825611	7466.63	11965.7	2967.56	0.248005	-2.01156	1.07516e-05	0.0059568	NW_020871428.1	640962	641808	+	847	LOC113825611	GO:0005524	K05692	PF00022	opiNOG00231	Z	sp|P45521|ACT_PROCL Actin (Fragment) OS=Procambarus clarkii PE=1 SV=1	gi|62126068|gb|AAX63904.1| actin 1 [Fenneropenaeus chinensis]	-	GO:0005524//ATP binding;	ko05418(Fluid shear stress and atherosclerosis);ko05416(Viral myocarditis);ko05414(Dilated cardiomyopathy);ko05412(Arrhythmogenic right ventricular cardiomyopathy);ko05410(Hypertrophic cardiomyopathy);ko05225(Hepatocellular carcinoma);ko05205(Proteoglycans in cancer);ko05164(Influenza A);ko05135(Yersinia infection);ko05132(Salmonella infection);ko05131(Shigellosis);ko05130(Pathogenic Escherichia …	ko05418(Fluid shear stress and atherosclerosis);ko05416(Viral myocarditis);ko05414(Dilated cardiomyopathy);ko05412(Arrhythmogenic right ventricular cardiomyopathy);ko05410(Hypertrophic cardiomyopathy);ko05225(Hepatocellular carcinoma);ko05205(Proteoglycans in cancer);ko05164(Influenza A);ko05135(Yersinia infection);ko05132(Salmonella infection);ko05131(Shigellosis);ko05130(Pathogenic Escherichia …
LOC113812044	189.737	328.909	50.5653	0.153736	-2.70147	1.68568e-05	0.00899343	NW_020868447.1	954808	955393	-	417	LOC113812044	-	K03250	-	KOG2758;veNOG11992	J	sp|B5DGH9|EIF3E_SALSA Eukaryotic translation initiation factor 3 subunit E OS=Salmo salar GN=eif3e PE=2 SV=1	gi|736161954|ref|XP_010791058.1| PREDICTED: eukaryotic translation initiation factor 3 subunit E-like [Notothenia coriiceps]	-	-	ko05160(Hepatitis C)	ko05160(Hepatitis C)
LOC113803126	9.08607	17.2629	0.909252	0.0526709	-4.24685	1.7947e-05	0.00923309	NW_020868708.1	109325	140659	+	5479	LOC113803126	-	-	PF00089	opiNOG15759	E	sp|Q8VIF2|PRS42_MOUSE Serine protease 42 OS=Mus musculus GN=Prss42 PE=2 SV=1	gi|357626911|gb|EHJ76810.1| hypothetical protein KGM_01002 [Danaus plexippus]	-	-	-	-
LOC113820575	992.378	1748.42	236.34	0.135174	-2.88711	1.88001e-05	0.00933847	NW_020870652.1	128685	132371	+	941	LOC113820575	-	-	-	-	-	-	-	-	-	-	-
LOC113810840	110.514	41.3923	179.636	4.33983	2.11764	2.44468e-05	0.0117385	NW_020868437.1	307365	345668	-	6796	LOC113810840	GO:0004104	K01049	PF00135	opiNOG08245	T	sp|Q86GC8|ACES_CULPI Acetylcholinesterase OS=Culex pipiens GN=ACHE1 PE=2 SV=2	gi|281323163|gb|ADA60183.1| acetylcholinesterase 1 [Liposcelis paeta]	-	GO:0004104//cholinesterase activity;	ko04725(Cholinergic synapse);ko00564(Glycerophospholipid metabolism)	ko04725(Cholinergic synapse);ko00564(Glycerophospholipid metabolism)
LOC113827487	7.86192	15.0103	0.713504	0.0475342	-4.39489	2.96677e-05	0.0137859	NW_020872096.1	316614	323570	-	1193	LOC113827487	GO:0031415;GO:0017198;GO:0006475;GO:1990190;GO:0018002;GO:1990189;GO:0022626	K00670	PF00583	opiNOG03600;rhaNOG10330	R	sp|O61219|DAF31_CAEEL N-alpha-acetyltransferase daf-31 OS=Caenorhabditis elegans GN=daf-31 PE=2 SV=1	gi|1022757866|gb|KZS04459.1| N-alpha-acetyltransferase [Daphnia magna]	GO:0017198//N-terminal peptidyl-serine acetylation;GO:0006475//internal protein amino acid acetylation;GO:0018002//N-terminal peptidyl-glutamic acid acetylation;	GO:0031415//NatA complex;GO:0022626//cytosolic ribosome;	GO:1990190//peptide-glutamate-N-acetyltransferase activity;GO:1990189//peptide-serine-N-acetyltransferase activity;	-
LOC113830601	2854.89	4617.76	1092.03	0.236483	-2.08019	3.1462e-05	0.0141628	NW_020872660.1	299959	317584	-	3925	LOC113830601	-	-	PF02179	opiNOG38922;NOG68081;opiNOG08586	OT	sp|Q9BLJ6|BAGS_BOMMO BAG domain-containing protein Samui OS=Bombyx mori GN=Samui PE=2 SV=1	gi|675387795|gb|KFM80692.1| BAG domain-containing protein Samui, partial [Stegodyphus mimosarum]	-	-	-	-
LOC113806042	104.31	171.875	36.7459	0.213795	-2.2257	3.58764e-05	0.0156606	NW_020869055.1	258743	263334	-	2362	LOC113806042	GO:0006457;GO:0005524;GO:0051082;GO:0006950	K04079	PF00183;PF02518	opiNOG01126;veNOG09551	O	sp|P11501|HS90A_CHICK Heat shock protein HSP 90-alpha OS=Gallus gallus GN=HSP90AA1 PE=3 SV=3	gi|226838232|gb|ACO83357.1| heat shock protein 90 [Penaeus monodon]	-	GO:0005524//ATP binding;GO:0051082//unfolded protein binding;	ko05418(Fluid shear stress and atherosclerosis);ko05417(Lipid and atherosclerosis);ko05215(Prostate cancer);ko05207(Chemical carcinogenesis - receptor activation);ko05200(Pathways in cancer);ko05132(Salmonella infection);ko04915(Estrogen signaling pathway);ko04914(Progesterone-mediated oocyte maturation);ko04659(Th17 cell differentiation);ko04657(IL-17 signaling pathway);ko04621(NOD-like receptor…	ko05418(Fluid shear stress and atherosclerosis);ko05417(Lipid and atherosclerosis);ko05215(Prostate cancer);ko05207(Chemical carcinogenesis - receptor activation);ko05200(Pathways in cancer);ko05132(Salmonella infection);ko04915(Estrogen signaling pathway);ko04914(Progesterone-mediated oocyte maturation);ko04659(Th17 cell differentiation);ko04657(IL-17 signaling pathway);ko04621(NOD-like receptor…
LOC113815247	904.667	377.018	1432.32	3.79906	1.92564	3.73172e-05	0.0158104	NW_020870069.1	3728	32832	+	648	LOC113815247	-	-	-	opiNOG32629	S	-	gi|1022758131|gb|KZS04702.1| PDZ and LIM domain protein 3 [Daphnia magna]	-	-	-	-
LOC113803833	86.5484	33.3757	139.721	4.18631	2.06568	4.27182e-05	0.0175816	NW_020868804.1	351816	378376	+	1526	LOC113803833	-	-	PF00090;PF00014	meNOG27344;opiNOG08162	OW	sp|B5L5M7|IVBI_AUSSU Kunitz/BPTI-like toxin OS=Austrelaps superbus PE=3 SV=1	gi|926629873|ref|XP_013780601.1| PREDICTED: spondin-1-like isoform X1 [Limulus polyphemus]	-	-	-	-
LOC113809868	30.8528	56.0364	5.66913	0.101169	-3.30517	5.57244e-05	0.0221787	NW_020869465.1	401249	404468	+	2108	LOC113809868	-	K15048	PF00069	veNOG01789;veNOG01269;KOG0032	ZT	sp|Q9H1R3|MYLK2_HUMAN Myosin light chain kinase 2, skeletal/cardiac muscle OS=Homo sapiens GN=MYLK2 PE=1 SV=3	gi|918307677|gb|KOF79422.1| hypothetical protein OCBIM_22029563mg, partial [Octopus bimaculoides]	-	-	-	-
LOC113828821	160.028	255.571	64.4855	0.252319	-1.98668	5.69673e-05	0.0221787	NW_020868631.1	391688	402542	-	1997	LOC113828821	-	-	PF16021	opiNOG11677;veNOG09464	S	sp|Q9WTY1|PDCD7_MOUSE Programmed cell death protein 7 OS=Mus musculus GN=Pdcd7 PE=1 SV=1	gi|260783286|ref|XP_002586707.1| hypothetical protein BRAFLDRAFT_77467 [Branchiostoma floridae] gi|229271830|gb|EEN42718.1| hypothetical protein BRAFLDRAFT_77467 [Branchiostoma floridae]	-	-	-	-
LOC113820985	14.4473	3.49065	25.404	7.27774	2.86349	6.06994e-05	0.0230098	NW_020870697.1	155656	162667	+	913	LOC113820985	-	-	PF07258	-	-	-	-	-	-	-	-
LOC113812721	87.806	166.365	9.24715	0.0555835	-4.1692	6.82198e-05	0.0251976	NW_020869791.1	437545	438674	-	887	LOC113812721	-	K09542	PF00011	KOG3591;opiNOG31046;opiNOG40608	O	sp|P02515|HSP22_DROME Heat shock protein 22 OS=Drosophila melanogaster GN=Hsp22 PE=1 SV=4	gi|356651196|gb|AET34915.1| heat shock protein 21 [Macrobrachium rosenbergii]	-	-	ko04213(Longevity regulating pathway - multiple species);ko04141(Protein processing in endoplasmic reticulum)	ko04213(Longevity regulating pathway - multiple species);ko04141(Protein processing in endoplasmic reticulum)
LOC113803137	16.9605	29.1977	4.72326	0.161768	-2.628	7.3082e-05	0.0263187	NW_020868713.1	51317	55014	+	688	LOC113803137	-	K01855	-	opiNOG11604;veNOG00363	J	sp|Q9BZE2|PUS3_HUMAN tRNA pseudouridine(38/39) synthase OS=Homo sapiens GN=PUS3 PE=1 SV=3	gi|919056317|ref|XP_013409956.1| PREDICTED: tRNA pseudouridine(38/39) synthase-like isoform X2 [Lingula anatina]	-	-	-	-
LOC113815699	8.94667	1.69167	16.2017	9.57729	3.25962	7.54029e-05	0.0264922	NW_020870105.1	534971	561061	+	2540	LOC113815699	GO:0016310;GO:0000166;GO:0004672;GO:0043167	K17388	PF00433;PF07714;PF00069	opiNOG06825	T	sp|P70335|ROCK1_MOUSE Rho-associated protein kinase 1 OS=Mus musculus GN=Rock1 PE=1 SV=1	gi|1022770016|gb|KZS14430.1| Rho-associated protein kinase 2 [Daphnia magna]	-	GO:0000166//nucleotide binding;GO:0004672//protein kinase activity;GO:0043167//ion binding;	ko05417(Lipid and atherosclerosis);ko05205(Proteoglycans in cancer);ko05200(Pathways in cancer);ko05163(Human cytomegalovirus infection);ko05135(Yersinia infection);ko05132(Salmonella infection);ko05131(Shigellosis);ko05130(Pathogenic Escherichia coli infection);ko04921(Oxytocin signaling pathway);ko04810(Regulation of actin cytoskeleton);ko04670(Leukocyte transendothelial migration);ko04611(Plat…	ko05417(Lipid and atherosclerosis);ko05205(Proteoglycans in cancer);ko05200(Pathways in cancer);ko05163(Human cytomegalovirus infection);ko05135(Yersinia infection);ko05132(Salmonella infection);ko05131(Shigellosis);ko05130(Pathogenic Escherichia coli infection);ko04921(Oxytocin signaling pathway);ko04810(Regulation of actin cytoskeleton);ko04670(Leukocyte transendothelial migration);ko04611(Plat…
LOC113816495	696.159	1112.95	279.373	0.251022	-1.99412	8.48762e-05	0.0291105	NW_020870187.1	223974	229910	+	2664	LOC113816495	-	K16815	PF01734	opiNOG00900	I	sp|Q5XTS1|PLPL8_RABIT Calcium-independent phospholipase A2-gamma OS=Oryctolagus cuniculus GN=PNPLA8 PE=1 SV=1	gi|646698089|gb|KDR09436.1| Calcium-independent phospholipase A2-gamma [Zootermopsis nevadensis]	-	-	-	-
LOC113825840	3.90989	7.81979	0	0	-Inf	8.86726e-05	0.0297053	NW_020871497.1	117583	135677	-	3555	LOC113825840	-	-	-	-	-	-	-	-	-	-	-
LOC113814740	28.9487	10.4306	47.4667	4.5507	2.18609	0.000108567	0.0355434	NW_020870019.1	518336	523335	-	1198	LOC113814740	-	-	-	opiNOG42325	S	-	gi|646703953|gb|KDR12363.1| hypothetical protein L798_13656 [Zootermopsis nevadensis]	-	-	-	-
LOC113805260	32.5523	61.7672	3.33742	0.0540322	-4.21004	0.000115529	0.0367146	NW_020868370.1	67070	69024	+	1955	LOC113805260	GO:0005524	K03283	PF00012	opiNOG02241	O	sp|Q9U639|HSP7D_MANSE Heat shock 70 kDa protein cognate 4 OS=Manduca sexta PE=2 SV=1	gi|224042052|gb|ACN38704.1| heat shock protein 70 [Fenneropenaeus chinensis]	-	GO:0005524//ATP binding;	ko05417(Lipid and atherosclerosis);ko05162(Measles);ko05145(Toxoplasmosis);ko05134(Legionellosis);ko05020(Prion disease);ko04915(Estrogen signaling pathway);ko04612(Antigen processing and presentation);ko04213(Longevity regulating pathway - multiple species);ko04144(Endocytosis);ko04141(Protein processing in endoplasmic reticulum);ko04010(MAPK signaling pathway);ko03040(Spliceosome)	ko05417(Lipid and atherosclerosis);ko05162(Measles);ko05145(Toxoplasmosis);ko05134(Legionellosis);ko05020(Prion disease);ko04915(Estrogen signaling pathway);ko04612(Antigen processing and presentation);ko04213(Longevity regulating pathway - multiple species);ko04144(Endocytosis);ko04141(Protein processing in endoplasmic reticulum);ko04010(MAPK signaling pathway);ko03040(Spliceosome)
LOC113828980	9.54748	1.84946	17.2455	9.3246	3.22104	0.000117242	0.0367146	NW_020872455.1	394595	435328	+	1250	LOC113828980	GO:0005622	K04677	PF03165	opiNOG43979;veNOG03220;opiNOG04304	TK	sp|O43541|SMAD6_HUMAN Mothers against decapentaplegic homolog 6 OS=Homo sapiens GN=SMAD6 PE=1 SV=2	gi|926647466|ref|XP_013790112.1| PREDICTED: mothers against decapentaplegic homolog 6-like [Limulus polyphemus]	GO:0005622//intracellular anatomical structure;	-	ko04350(TGF-beta signaling pathway)	ko04350(TGF-beta signaling pathway)
LOC113828803	105.394	46.8989	163.889	3.49452	1.8051	0.000121344	0.0371908	NW_020872437.1	107222	127863	+	2838	LOC113828803	GO:0005524;GO:0004672;GO:0006468	K08815	PF00069	opiNOG00815	T	sp|Q8IMC6|ASATR_DROME Tau-tubulin kinase homolog Asator OS=Drosophila melanogaster GN=Asator PE=1 SV=2	gi|675377459|gb|KFM70361.1| Tau-tubulin kinase 1, partial [Stegodyphus mimosarum]	GO:0006468//protein phosphorylation;	-	GO:0005524//ATP binding;GO:0004672//protein kinase activity;	-
LOC113823457	12.0908	21.49	2.69166	0.125252	-2.99709	0.000125327	0.0374321	NW_020870996.1	179358	185507	-	1383	LOC113823457	-	K01197	PF01630	opiNOG04816	G	sp|Q08169|HUGA_APIME Hyaluronidase OS=Apis mellifera PE=1 SV=1	gi|1000745848|ref|XP_015595676.1| PREDICTED: hyaluronidase-like [Cephus cinctus]	-	-	ko04142(Lysosome);ko00531(Glycosaminoglycan degradation)	ko04142(Lysosome);ko00531(Glycosaminoglycan degradation)
LOC113817375	173.12	274.372	71.8686	0.261938	-1.9327	0.000127329	0.0374321	NW_020870290.1	73062	103467	-	559	LOC113817375	GO:0003899;GO:0006351	K03016	-	opiNOG26141	K	sp|Q923G2|RPAB3_MOUSE DNA-directed RNA polymerases I, II, and III subunit RPABC3 OS=Mus musculus GN=Polr2h PE=1 SV=3	gi|225711886|gb|ACO11789.1| DNA-directed RNA polymerases I, II, and III subunit RPABC3 [Lepeophtheirus salmonis] gi|290462623|gb|ADD24359.1| DNA-directed RNA polymerases I, II, and III subunit RPABC3 [Lepeophtheirus salmonis] gi|290561607|gb|ADD38203.1| DNA-directed RNA polymerases I, II, and III subunit RPABC3 [Lepeophtheirus salmonis]	-	GO:0003899//DNA-directed 5'-3' RNA polymerase activity;	ko05016(Huntington disease);ko04623(Cytosolic DNA-sensing pathway);ko03020(RNA polymerase)	ko05016(Huntington disease);ko04623(Cytosolic DNA-sensing pathway);ko03020(RNA polymerase)
LOC113827583	2410.71	1081.08	3740.34	3.45983	1.7907	0.000133967	0.038596	NW_020872140.1	62376	80546	-	1218	LOC113827583	-	-	PF15936	-	-	-	-	-	-	-	-
LOC113807410	4.74475	9.2997	0.189792	0.0204084	-5.6147	0.0001369	0.0386676	NW_020869188.1	273028	275346	-	1358	LOC113807410	GO:0004252;GO:0006508	-	PF00089	COG5640;opiNOG07358	O	sp|Q05319|STUB_DROME Serine proteinase stubble OS=Drosophila melanogaster GN=Sb PE=2 SV=2	gi|159078854|gb|ABW87872.1| serine protease [Penaeus monodon]	GO:0006508//proteolysis;	-	GO:0004252//serine-type endopeptidase activity;	-
LOC113820695	66.9833	127.168	6.79882	0.0534634	-4.2253	0.00014173	0.0392619	NW_020870669.1	340390	355145	-	504	LOC113820695	-	-	-	-	-	-	gi|356651196|gb|AET34915.1| heat shock protein 21 [Macrobrachium rosenbergii]	-	-	-	-
LOC113809357	7159.75	3331.69	10987.8	3.29798	1.72158	0.000155281	0.042047	NW_020869419.1	696270	795063	+	3500	LOC113809357	-	K20478	-	veNOG08091;opiNOG05778	TR	sp|Q5DTN8|JKIP3_MOUSE Janus kinase and microtubule-interacting protein 3 OS=Mus musculus GN=Jakmip3 PE=1 SV=2	gi|731191856|ref|XP_010618773.1| PREDICTED: janus kinase and microtubule-interacting protein 3 isoform X1 [Fukomys damarensis]	-	-	-	-
LOC113803446	408.223	11.327	805.119	71.0797	6.15137	0.000157622	0.042047	NW_020868758.1	218545	219942	+	1398	LOC113803446	-	-	-	opiNOG62660	R	-	gi|156391311|ref|XP_001635712.1| predicted protein [Nematostella vectensis] gi|156222808|gb|EDO43649.1| predicted protein, partial [Nematostella vectensis]	-	-	-	-
LOC113814959	3.71342	0	7.42683	Inf	Inf	0.000161637	0.0423342	NW_020870033.1	438618	439257	+	640	LOC113814959	GO:0007275	K02222	PF01392	opiNOG12347;veNOG11613	T	sp|Q9XSC1|SFRP5_BOVIN Secreted frizzled-related protein 5 OS=Bos taurus GN=SFRP5 PE=2 SV=1	gi|1009590987|ref|XP_015924575.1| PREDICTED: secreted frizzled-related protein 5-like [Parasteatoda tepidariorum]	-	-	ko04310(Wnt signaling pathway)	ko04310(Wnt signaling pathway)
LOC113825162	1077.47	1702.74	452.189	0.265565	-1.91286	0.000167099	0.042647	NW_020871293.1	376772	383603	+	1089	LOC113825162	GO:0009055;GO:0043280;GO:0020037;GO:0006123;GO:0005758;GO:0046872;GO:0070469;GO:0006122	K08738	PF00034	veNOG21343;COG3474;opiNOG33270;roNOG13609	C	sp|P00040|CYC_SCHGR Cytochrome c OS=Schistocerca gregaria PE=1 SV=2	gi|309242901|dbj|BAJ22990.1| cytochrome c [Marsupenaeus japonicus]	GO:0005758//mitochondrial intermembrane space;GO:0070469//respirasome;	GO:0009055//electron transfer activity;GO:0020037//heme binding;GO:0046872//metal ion binding;	ko05417(Lipid and atherosclerosis);ko05416(Viral myocarditis);ko05222(Small cell lung cancer);ko05210(Colorectal cancer);ko05200(Pathways in cancer);ko05170(Human immunodeficiency virus 1 infection);ko05169(Epstein-Barr virus infection);ko05168(Herpes simplex virus 1 infection);ko05167(Kaposi sarcoma-associated herpesvirus infection);ko05164(Influenza A);ko05163(Human cytomegalovirus infection);k…	ko05417(Lipid and atherosclerosis);ko05416(Viral myocarditis);ko05222(Small cell lung cancer);ko05210(Colorectal cancer);ko05200(Pathways in cancer);ko05170(Human immunodeficiency virus 1 infection);ko05169(Epstein-Barr virus infection);ko05168(Herpes simplex virus 1 infection);ko05167(Kaposi sarcoma-associated herpesvirus infection);ko05164(Influenza A);ko05163(Human cytomegalovirus infection);k…
LOC113815957	86.1959	139.198	33.1934	0.238461	-2.06817	0.000171733	0.042647	NW_020870128.1	812955	828312	-	3508	LOC113815957	GO:0005759;GO:0016746;GO:0006782;GO:0003870;GO:0005739;GO:0030170;GO:0006783	K00643	PF00155	opiNOG05275	H	sp|P43090|HEM0_OPSTA 5-aminolevulinate synthase, erythroid-specific, mitochondrial OS=Opsanus tau GN=alas2 PE=2 SV=1	gi|926636915|ref|XP_013784411.1| PREDICTED: 5-aminolevulinate synthase, erythroid-specific, mitochondrial-like [Limulus polyphemus]	GO:0005759//mitochondrial matrix;GO:0005739//mitochondrion;	GO:0016746//acyltransferase activity;GO:0003870//5-aminolevulinate synthase activity;GO:0030170//pyridoxal phosphate binding;	ko00860(Porphyrin metabolism);ko00260(Glycine, serine and threonine metabolism)	ko00860(Porphyrin metabolism);ko00260(Glycine, serine and threonine metabolism)
LOC113807687	29.6886	52.4452	6.932	0.132176	-2.91947	0.000174297	0.042647	NW_020869216.1	94472	100675	-	1512	LOC113807687	-	-	-	opiNOG78817;veNOG15238	R	-	gi|957825893|ref|XP_014662745.1| PREDICTED: uncharacterized protein LOC106805598 [Priapulus caudatus]	-	-	-	-
LOC113810727	2299.78	1054.39	3545.17	3.36229	1.74944	0.000174674	0.042647	NW_020869549.1	199697	236800	+	6837	LOC113810727	-	K09527	PF07719	opiNOG00586	O	sp|Q99615|DNJC7_HUMAN DnaJ homolog subfamily C member 7 OS=Homo sapiens GN=DNAJC7 PE=1 SV=2	gi|646723928|gb|KDR24362.1| DnaJ-like protein subfamily C member 7 [Zootermopsis nevadensis]	-	-	-	-
LOC113829238	51.2114	17.7582	84.6645	4.76762	2.25327	0.00018724	0.0449531	NW_020872505.1	620894	656693	+	641	LOC113829238	GO:0000166;GO:0003676	-	PF00076	opiNOG10436	R	sp|Q62176|RBM38_MOUSE RNA-binding protein 38 OS=Mus musculus GN=Rbm38 PE=1 SV=2	gi|242020863|ref|XP_002430870.1| rrm-containing protein seb-4, putative [Pediculus humanus corporis] gi|212516081|gb|EEB18132.1| rrm-containing protein seb-4, putative [Pediculus humanus corporis]	-	-	GO:0000166//nucleotide binding;GO:0003676//nucleic acid binding;	-
LOC113819236	981.509	1661.96	301.058	0.181146	-2.46477	0.000212398	0.0501574	NW_020870500.1	227685	228818	-	744	LOC113819236	GO:0000166	K12313	PF00022	COG5277	Z	sp|P45521|ACT_PROCL Actin (Fragment) OS=Procambarus clarkii PE=1 SV=1	gi|118136261|gb|ABK62782.1| beta-actin [Penaeus monodon]	-	GO:0000166//nucleotide binding;	ko04926(Relaxin signaling pathway);ko04371(Apelin signaling pathway);ko04270(Vascular smooth muscle contraction)	ko04926(Relaxin signaling pathway);ko04371(Apelin signaling pathway);ko04270(Vascular smooth muscle contraction)
LOC113807131	26.2036	8.95366	43.4535	4.85316	2.27892	0.000225119	0.0508924	NW_020869159.1	840066	891555	+	5601	LOC113807131	GO:0034185;GO:0017147;GO:0005102;GO:0044332;GO:0043025;GO:0021987;GO:0014029;GO:0042813;GO:0021794;GO:0042802;GO:0090244;GO:0035261;GO:0042475;GO:0060070;GO:0001843;GO:0021587;GO:0030901;GO:0003344;GO:0060026;GO:0043235;GO:0090009;GO:0012505;GO:0005901;GO:0051091;GO:0009880;GO:0090118;GO:0060021;GO:0045202;GO:0043231;GO:0060535;GO:0030917;GO:0014033;GO:0060059;GO:0030177;GO:0005041;GO:0009986;GO:…	K03068	PF00057;PF14670;PF00058	opiNOG02166;veNOG10436	T	sp|O88572|LRP6_MOUSE Low-density lipoprotein receptor-related protein 6 OS=Mus musculus GN=Lrp6 PE=1 SV=1	gi|321478350|gb|EFX89307.1| hypothetical protein DAPPUDRAFT_310287 [Daphnia pulex]	GO:0043025//neuronal cell body;GO:0043235//receptor complex;GO:0012505//endomembrane system;GO:0005901//caveola;GO:0045202//synapse;GO:0043231//intracellular membrane-bounded organelle;GO:0009986//cell surface;GO:0044444//obsolete cytoplasmic part;	GO:0034185//apolipoprotein binding;GO:0017147//Wnt-protein binding;GO:0005102//signaling receptor binding;GO:0042813//Wnt-activated receptor activity;GO:0042802//identical protein binding;GO:0005041//low-density lipoprotein particle receptor activity;	ko05226(Gastric cancer);ko05225(Hepatocellular carcinoma);ko05224(Breast cancer);ko05200(Pathways in cancer);ko05022(Pathways of neurodegeneration - multiple diseases);ko05010(Alzheimer disease);ko04928(Parathyroid hormone synthesis, secretion and action);ko04310(Wnt signaling pathway);ko04150(mTOR signaling pathway)	ko05226(Gastric cancer);ko05225(Hepatocellular carcinoma);ko05224(Breast cancer);ko05200(Pathways in cancer);ko05022(Pathways of neurodegeneration - multiple diseases);ko05010(Alzheimer disease);ko04928(Parathyroid hormone synthesis, secretion and action);ko04310(Wnt signaling pathway);ko04150(mTOR signaling pathway)
LOC113808369	5976.43	3044.53	8908.34	2.92602	1.54894	0.000225813	0.0508924	NW_020869298.1	116445	116731	-	287	LOC113808369	-	-	-	-	-	-	-	-	-	-	-
LOC113816480	19.3615	32.3956	6.32745	0.195318	-2.3561	0.000227491	0.0508924	NW_020870185.1	881087	884048	+	2520	LOC113816480	-	K08858	PF00069	opiNOG14159	T	sp|Q90ZY4|SBK1_DANRE Serine/threonine-protein kinase SBK1 OS=Danio rerio GN=sbk1 PE=1 SV=1	gi|817193021|ref|XP_012271959.1| PREDICTED: serine/threonine-protein kinase SBK1 [Orussus abietinus]	-	-	-	-
LOC113805185	46.0442	77.3144	14.7741	0.191091	-2.38767	0.000229643	0.0508924	NW_020868961.1	74927	83206	-	4379	LOC113805185	GO:0016020;GO:0000166;GO:0006428;GO:0005829;GO:0004822	K01870	PF00133	veNOG09347;opiNOG00207	J	sp|Q8BU30|SYIC_MOUSE Isoleucine--tRNA ligase, cytoplasmic OS=Mus musculus GN=Iars PE=1 SV=2	gi|321472021|gb|EFX82992.1| hypothetical protein DAPPUDRAFT_316089 [Daphnia pulex]	GO:0016020//membrane;GO:0005829//cytosol;	GO:0000166//nucleotide binding;GO:0004822//isoleucine-tRNA ligase activity;	ko00970(Aminoacyl-tRNA biosynthesis)	ko00970(Aminoacyl-tRNA biosynthesis)
LOC113827256	99.7203	158.486	40.9542	0.258408	-1.95228	0.000235535	0.0514073	NW_020871993.1	165964	172740	-	636	LOC113827256	GO:0005874;GO:0007017;GO:0005525;GO:0005200	K07374	PF03953	COG5023	Z	sp|P02553|TBA_LYTPI Tubulin alpha chain (Fragment) OS=Lytechinus pictus PE=3 SV=1	gi|149627356|ref|XP_001508693.1| PREDICTED: tubulin alpha chain, partial [Ornithorhynchus anatinus]	GO:0005874//microtubule;	GO:0005525//GTP binding;GO:0005200//structural constituent of cytoskeleton;	ko05132(Salmonella infection);ko05130(Pathogenic Escherichia coli infection);ko05022(Pathways of neurodegeneration - multiple diseases);ko05020(Prion disease);ko05016(Huntington disease);ko05014(Amyotrophic lateral sclerosis);ko05012(Parkinson disease);ko05010(Alzheimer disease);ko04540(Gap junction);ko04530(Tight junction);ko04210(Apoptosis);ko04145(Phagosome)	ko05132(Salmonella infection);ko05130(Pathogenic Escherichia coli infection);ko05022(Pathways of neurodegeneration - multiple diseases);ko05020(Prion disease);ko05016(Huntington disease);ko05014(Amyotrophic lateral sclerosis);ko05012(Parkinson disease);ko05010(Alzheimer disease);ko04540(Gap junction);ko04530(Tight junction);ko04210(Apoptosis);ko04145(Phagosome)
LOC113800719	129.914	61.6068	198.22	3.21751	1.68594	0.000243581	0.05237	NW_020872762.1	172871	205757	+	2035	LOC113800719	-	-	PF02351	opiNOG39067;meNOG60652;NOG23308;opiNOG14943	STR	sp|O35118|GFRA3_MOUSE GDNF family receptor alpha-3 OS=Mus musculus GN=Gfra3 PE=2 SV=1	gi|1009412757|gb|KYN31668.1| GDNF family receptor alpha-1 [Trachymyrmex septentrionalis]	-	-	-	-
LOC113805186	214.33	94.7647	333.894	3.52341	1.81697	0.000250075	0.0529754	NW_020868961.1	94529	98029	-	1678	LOC113805186	-	K11804	PF00400	opiNOG04017	R	sp|Q6NRH1|DCAF8_XENLA DDB1- and CUL4-associated factor 8 OS=Xenopus laevis GN=dcaf8 PE=2 SV=1	gi|646708195|gb|KDR14597.1| WD repeat-containing protein 42A [Zootermopsis nevadensis]	-	-	-	-
LOC113803929	24.669	8.59884	40.7393	4.73776	2.24421	0.000263387	0.0549867	NW_020868820.1	66549	102575	-	6315	LOC113803929	-	-	PF00053;PF07645;PF12662;PF14670	veNOG07886	T	sp|O88281|MEGF6_RAT Multiple epidermal growth factor-like domains protein 6 OS=Rattus norvegicus GN=Megf6 PE=1 SV=1	gi|954595232|gb|KRZ72425.1| Multiple epidermal growth factor-like domains protein 6 [Trichinella papuae]	-	-	-	-
LOC113810229	466.014	724.712	207.315	0.286066	-1.80558	0.000318766	0.0635541	NW_020869504.1	200692	201312	-	325	LOC113810229	GO:0070181;GO:0005730;GO:0006412;GO:0022627;GO:0003735	K02953	PF00312	veNOG01590	J	sp|P47772|RS13_ICTPU 40S ribosomal protein S13 OS=Ictalurus punctatus GN=rps13 PE=2 SV=3	gi|311334516|emb|CBN08639.1| ribosomal protein S13 [Microcosmus squamiger]	GO:0005730//nucleolus;GO:0022627//cytosolic small ribosomal subunit;	GO:0070181//small ribosomal subunit rRNA binding;GO:0003735//structural constituent of ribosome;	ko05171(Coronavirus disease - COVID-19);ko03010(Ribosome)	ko05171(Coronavirus disease - COVID-19);ko03010(Ribosome)
LOC113817267	119.79	36.5165	203.063	5.56084	2.4753	0.000319496	0.0635541	NW_020870272.1	594855	626478	+	1371	LOC113817267	GO:0005488	-	PF13696	veNOG05895;opiNOG11794	R	sp|Q8HXK7|ZCH24_MACFA Zinc finger CCHC domain-containing protein 24 OS=Macaca fascicularis GN=ZCCHC24 PE=2 SV=1	gi|646719581|gb|KDR21638.1| Zinc finger CCHC domain-containing protein 24 [Zootermopsis nevadensis]	-	-	GO:0005488//binding;	-
LOC113829968	629.108	197.846	1060.37	5.35957	2.42212	0.000328419	0.0635541	NW_020872592.1	814923	828273	+	5801	LOC113829968	GO:0003779;GO:0005524;GO:0003774;GO:0016459	K17751	PF00063;PF01576;PF02736	opiNOG77214;opiNOG01431	Z	sp|P05661|MYSA_DROME Myosin heavy chain, muscle OS=Drosophila melanogaster GN=Mhc PE=1 SV=4	gi|410509310|dbj|BAM65721.1| myosin heavy chain type 1 [Litopenaeus vannamei]	GO:0016459//myosin complex;	GO:0003779//actin binding;GO:0005524//ATP binding;GO:0003774//cytoskeletal motor activity;	ko05416(Viral myocarditis);ko05414(Dilated cardiomyopathy);ko05410(Hypertrophic cardiomyopathy);ko04919(Thyroid hormone signaling pathway);ko04261(Adrenergic signaling in cardiomyocytes);ko04260(Cardiac muscle contraction);ko04022(cGMP-PKG signaling pathway)	ko05416(Viral myocarditis);ko05414(Dilated cardiomyopathy);ko05410(Hypertrophic cardiomyopathy);ko04919(Thyroid hormone signaling pathway);ko04261(Adrenergic signaling in cardiomyocytes);ko04260(Cardiac muscle contraction);ko04022(cGMP-PKG signaling pathway)
LOC113820583	501.543	770.877	232.208	0.301226	-1.73108	0.00033235	0.0635541	NW_020870655.1	42894	52365	-	3273	LOC113820583	-	-	PF08373;PF08368	opiNOG03308	R	sp|Q7TMV3|FAKD5_MOUSE FAST kinase domain-containing protein 5, mitochondrial OS=Mus musculus GN=Fastkd5 PE=2 SV=1	gi|646706014|gb|KDR13439.1| FAST kinase domain-containing protein 5 [Zootermopsis nevadensis]	-	-	-	-
LOC113805143	412.452	668.437	156.468	0.23408	-2.09493	0.000335082	0.0635541	NW_020868952.1	593700	602928	-	3620	LOC113805143	GO:0003923;GO:0006508;GO:0042765;GO:0008233;GO:0016255	K05290	PF01650	opiNOG04660	O	sp|Q8T4E1|GPI8_DROME Putative GPI-anchor transamidase OS=Drosophila melanogaster GN=PIG-K PE=2 SV=1	gi|957828861|ref|XP_014664322.1| PREDICTED: GPI-anchor transamidase-like [Priapulus caudatus]	GO:0042765//GPI-anchor transamidase complex;	GO:0003923//GPI-anchor transamidase activity;GO:0008233//peptidase activity;	ko00563(Glycosylphosphatidylinositol (GPI)-anchor biosynthesis)	ko00563(Glycosylphosphatidylinositol (GPI)-anchor biosynthesis)
LOC113815111	85.7827	38.1379	133.428	3.49855	1.80676	0.00033848	0.0635541	NW_020870059.1	606632	627345	-	1193	LOC113815111	GO:0016310;GO:0016301	-	-	opiNOG12522	T	-	gi|815820293|ref|XP_012231362.1| PREDICTED: serine/threonine-protein kinase PINK1, mitochondrial isoform X2 [Linepithema humile]	GO:0016310//phosphorylation;	-	GO:0016301//kinase activity;	-
LOC113813965	211.892	88.6643	335.12	3.77965	1.91825	0.000343227	0.0635541	NW_020868464.1	347974	371913	-	2332	LOC113813965	GO:0016020;GO:0015293;GO:0044765	K05048	PF00209	opiNOG00915	P	sp|Q9XS59|S6A15_BOVIN Sodium-dependent neutral amino acid transporter B(0)AT2 OS=Bos taurus GN=SLC6A15 PE=2 SV=1	gi|751771558|ref|XP_011205932.1| PREDICTED: sodium-dependent neutral amino acid transporter B(0)AT3 isoform X1 [Bactrocera dorsalis] gi|751771560|ref|XP_011205939.1| PREDICTED: sodium-dependent neutral amino acid transporter B(0)AT3 isoform X1 [Bactrocera dorsalis] gi|751771562|ref|XP_011205946.1| PREDICTED: sodium-dependent neutral amino acid transporter B(0)AT3 isoform X1 [Bactrocera dorsalis]	GO:0044765//transport;	GO:0016020//membrane;	GO:0015293//symporter activity;	-
LOC113805120	4365.55	1839.72	6891.37	3.74588	1.9053	0.000346928	0.0635541	NW_020868949.1	1421263	1453965	+	777	LOC113805120	-	-	-	opiNOG03977	Z	sp|P35415|MYSP1_DROME Paramyosin, long form OS=Drosophila melanogaster GN=Prm PE=1 SV=1	gi|766920037|ref|XP_011504470.1| PREDICTED: paramyosin, long form [Ceratosolen solmsi marchali]	-	-	-	-
LOC113810231	8.25409	14.9106	1.59759	0.107145	-3.22236	0.000348617	0.0635541	NW_020869504.1	223488	240580	+	5792	LOC113810231	-	K17751	PF00063;PF01576;PF02736	COG5022;opiNOG01431	Z	sp|P05661|MYSA_DROME Myosin heavy chain, muscle OS=Drosophila melanogaster GN=Mhc PE=1 SV=4	gi|749735417|ref|XP_011153875.1| PREDICTED: myosin heavy chain, muscle isoform X19 [Harpegnathos saltator]	-	-	ko05416(Viral myocarditis);ko05414(Dilated cardiomyopathy);ko05410(Hypertrophic cardiomyopathy);ko04919(Thyroid hormone signaling pathway);ko04261(Adrenergic signaling in cardiomyocytes);ko04260(Cardiac muscle contraction);ko04022(cGMP-PKG signaling pathway)	ko05416(Viral myocarditis);ko05414(Dilated cardiomyopathy);ko05410(Hypertrophic cardiomyopathy);ko04919(Thyroid hormone signaling pathway);ko04261(Adrenergic signaling in cardiomyocytes);ko04260(Cardiac muscle contraction);ko04022(cGMP-PKG signaling pathway)
LOC113814838	23.3509	9.46611	37.2357	3.93358	1.97584	0.000351313	0.0635541	NW_020870026.1	2496106	2525609	+	1562	LOC113814838	GO:0044267;GO:0046872;GO:0006508;GO:0036459	K11836	PF00443;PF02148	opiNOG04994	O	sp|P45974|UBP5_HUMAN Ubiquitin carboxyl-terminal hydrolase 5 OS=Homo sapiens GN=USP5 PE=1 SV=2	gi|91078722|ref|XP_967156.1| PREDICTED: ubiquitin carboxyl-terminal hydrolase 5 [Tribolium castaneum] gi|270004088|gb|EFA00536.1| Ubiquitin carboxyl-terminal hydrolase 5-like Protein [Tribolium castaneum]	GO:0044267//cellular protein metabolic process;GO:0006508//proteolysis;	-	GO:0046872//metal ion binding;GO:0036459//thiol-dependent deubiquitinase;	-
LOC113820212	160.242	68.4904	251.993	3.67925	1.87941	0.000354431	0.0635541	NW_020870612.1	110387	147546	+	1083	LOC113820212	-	-	-	-	-	-	-	-	-	-	-
LOC113809030	12.143	3.38841	20.8975	6.16734	2.62465	0.000361238	0.0635541	NW_020869382.1	199183	216296	-	2392	LOC113809030	-	-	PF16972	opiNOG21497	S	-	gi|357607605|gb|EHJ65606.1| hypothetical protein KGM_00581 [Danaus plexippus]	-	-	-	-
LOC113810472	852.743	416.822	1288.66	3.09164	1.62837	0.00036178	0.0635541	NW_020869530.1	35364	87181	+	6708	LOC113810472	GO:0004674;GO:0005524;GO:0016021;GO:0006468	K08831	PF00069	opiNOG00143;veNOG01462	T	sp|O54781|SRPK2_MOUSE SRSF protein kinase 2 OS=Mus musculus GN=Srpk2 PE=1 SV=2	gi|1022763618|gb|KZS09189.1| putative SRSF protein kinase 3 [Daphnia magna]	GO:0006468//protein phosphorylation;	GO:0016021//integral component of membrane;	GO:0004674//protein serine/threonine kinase activity;GO:0005524//ATP binding;	-
LOC113804544	61.7995	97.5421	26.057	0.267135	-1.90436	0.00037031	0.0642688	NW_020868887.1	132043	138541	-	1085	LOC113804544	-	-	-	opiNOG47701;opiNOG34081	SR	-	gi|295293373|gb|ADF87936.1| PDGF/VEGF-related factor 1 [Eriocheir sinensis]	-	-	-	-
LOC113809735	1125.58	538.359	1712.79	3.18151	1.66971	0.000387625	0.0655322	NW_020869451.1	765530	898250	+	3677	LOC113809735	-	-	-	-	-	-	-	-	-	-	-
LOC113807308	63.3854	24.3488	102.422	4.20644	2.0726	0.000389749	0.0655322	NW_020868292.1	242727	245111	+	2385	LOC113807308	-	-	-	-	-	-	-	-	-	-	-
LOC113802361	10.1078	2.51343	17.7022	7.04305	2.8162	0.000391237	0.0655322	NW_020872903.1	116905	123362	+	947	LOC113802361	-	K10350	-	opiNOG14515	S	sp|Q9W0E8|ZER1_DROME Protein zer-1 homolog OS=Drosophila melanogaster GN=CG12084 PE=2 SV=2	gi|646716352|gb|KDR19632.1| Zer-1-like protein [Zootermopsis nevadensis]	-	-	-	-
LOC113804936	679.207	1043.39	315.022	0.301921	-1.72776	0.000398909	0.0660492	NW_020868929.1	186839	229911	+	4841	LOC113804936	-	-	PF15396	opiNOG12929	S	sp|Q8C8M1|SHCAF_MOUSE SIN3-HDAC complex-associated factor OS=Mus musculus GN=Sinhcaf PE=1 SV=1	gi|646719711|gb|KDR21729.1| hypothetical protein L798_02786 [Zootermopsis nevadensis]	-	-	-	-
LOC113819474	22.187	8.51664	35.8573	4.21027	2.07391	0.000406651	0.066566	NW_020870528.1	829598	836727	+	2364	LOC113819474	-	K15379	-	opiNOG10752;opiNOG06160;veNOG13209;opiNOG03668	G	sp|Q95KI5|S45A3_MACFA Solute carrier family 45 member 3 OS=Macaca fascicularis GN=SLC45A3 PE=2 SV=1	gi|762133631|ref|XP_011450025.1| PREDICTED: solute carrier family 45 member 3-like isoform X6 [Crassostrea gigas]	-	-	ko05206(MicroRNAs in cancer);ko05202(Transcriptional misregulation in cancer)	ko05206(MicroRNAs in cancer);ko05202(Transcriptional misregulation in cancer)
LOC113800113	12.6311	3.09083	22.1714	7.17327	2.84263	0.000413985	0.0670051	NW_020872692.1	177569	185324	-	1260	LOC113800113	GO:0005634;GO:0008469;GO:0006355;GO:0005829;GO:0019918	K02516	PF05185;PF17285	veNOG02387;opiNOG01601	D	sp|O14744|ANM5_HUMAN Protein arginine N-methyltransferase 5 OS=Homo sapiens GN=PRMT5 PE=1 SV=4	gi|646718675|gb|KDR21061.1| Protein arginine N-methyltransferase 5 [Zootermopsis nevadensis]	GO:0006355//regulation of transcription, DNA-templated;GO:0019918//peptidyl-arginine methylation, to symmetrical-dimethyl arginine;	GO:0005634//nucleus;GO:0005829//cytosol;	GO:0008469//histone-arginine N-methyltransferase activity;	-
LOC113806054	60.3336	25.7461	94.9212	3.68682	1.88238	0.000427461	0.0684174	NW_020869057.1	319049	357463	+	1342	LOC113806054	-	-	-	opiNOG67079	S	-	gi|646705480|gb|KDR13178.1| hypothetical protein L798_12935 [Zootermopsis nevadensis]	-	-	-	-
LOC113812722	4.16014	8.14707	0.173207	0.02126	-5.55572	0.000434092	0.0687154	NW_020869791.1	438827	439624	-	572	LOC113812722	-	-	PF00011	KOG3591;meNOG01579;opiNOG19069	O	sp|P02515|HSP22_DROME Heat shock protein 22 OS=Drosophila melanogaster GN=Hsp22 PE=1 SV=4	gi|356651196|gb|AET34915.1| heat shock protein 21 [Macrobrachium rosenbergii]	-	-	-	-
LOC113820678	399.508	783.772	15.2443	0.0194499	-5.68409	0.000452021	0.0701887	NW_020870669.1	190210	193234	-	547	LOC113820678	-	K09542	PF00011	opiNOG20746;opiNOG31046	O	sp|P82147|L2EFL_DROME Protein lethal(2)essential for life OS=Drosophila melanogaster GN=l(2)efl PE=1 SV=1	gi|356651196|gb|AET34915.1| heat shock protein 21 [Macrobrachium rosenbergii]	-	-	ko04213(Longevity regulating pathway - multiple species);ko04141(Protein processing in endoplasmic reticulum)	ko04213(Longevity regulating pathway - multiple species);ko04141(Protein processing in endoplasmic reticulum)
LOC113820423	34.109	15.6124	52.6056	3.36948	1.75252	0.000453145	0.0701887	NW_020870641.1	8194	13326	+	1039	LOC113820423	GO:0016311;GO:0016791	K15731	PF03031	opiNOG10528	K	sp|Q9PTJ6|CTDSL_CHICK CTD small phosphatase-like protein OS=Gallus gallus GN=NFI1 PE=2 SV=2	gi|939263379|ref|XP_014251651.1| PREDICTED: carboxy-terminal domain RNA polymerase II polypeptide A small phosphatase 1 [Cimex lectularius]	GO:0016311//dephosphorylation;	-	GO:0016791//phosphatase activity;	-
LOC113815640	5653.76	8700.47	2607.06	0.299646	-1.73867	0.000465502	0.0713357	NW_020870097.1	901176	904375	+	2268	LOC113815640	GO:0005524	K03283	PF00012	opiNOG02241	O	sp|Q9U639|HSP7D_MANSE Heat shock 70 kDa protein cognate 4 OS=Manduca sexta PE=2 SV=1	gi|268321240|gb|ACZ02405.1| heat shock protein 70 [Portunus trituberculatus]	-	GO:0005524//ATP binding;	ko05417(Lipid and atherosclerosis);ko05162(Measles);ko05145(Toxoplasmosis);ko05134(Legionellosis);ko05020(Prion disease);ko04915(Estrogen signaling pathway);ko04612(Antigen processing and presentation);ko04213(Longevity regulating pathway - multiple species);ko04144(Endocytosis);ko04141(Protein processing in endoplasmic reticulum);ko04010(MAPK signaling pathway);ko03040(Spliceosome)	ko05417(Lipid and atherosclerosis);ko05162(Measles);ko05145(Toxoplasmosis);ko05134(Legionellosis);ko05020(Prion disease);ko04915(Estrogen signaling pathway);ko04612(Antigen processing and presentation);ko04213(Longevity regulating pathway - multiple species);ko04144(Endocytosis);ko04141(Protein processing in endoplasmic reticulum);ko04010(MAPK signaling pathway);ko03040(Spliceosome)
LOC113809767	2114.52	1033.39	3195.66	3.0924	1.62873	0.000474028	0.0718777	NW_020869455.1	512119	522257	-	5996	LOC113809767	GO:0043226;GO:0016020;GO:0044424	K19721	-	veNOG02863;veNOG30290;veNOG06200	SR	sp|Q09666|AHNK_HUMAN Neuroblast differentiation-associated protein AHNAK OS=Homo sapiens GN=AHNAK PE=1 SV=2	gi|641778798|ref|XP_008172337.1| PREDICTED: neuroblast differentiation-associated protein AHNAK isoform X1 [Chrysemys picta bellii]	GO:0043226//organelle;GO:0016020//membrane;GO:0044424//obsolete intracellular part;	-	ko04974(Protein digestion and absorption)	ko04974(Protein digestion and absorption)
LOC113825871	41.0018	66.7519	15.2516	0.228483	-2.12984	0.000487628	0.0731695	NW_020871512.1	69148	79878	+	3376	LOC113825871	-	-	-	-	-	-	-	-	-	-	-
LOC113825161	68.8423	107.83	29.8545	0.276866	-1.85274	0.000499418	0.0741661	NW_020871293.1	361137	371483	+	1249	LOC113825161	GO:0009055;GO:0020037;GO:0005758;GO:0055114;GO:0006915;GO:0046872;GO:0045155;GO:0005829;GO:0070469;GO:0005739	K08738	PF00034	veNOG21343;roNOG13609	C	sp|P00007|CYC_HIPAM Cytochrome c OS=Hippopotamus amphibius GN=CYCS PE=1 SV=2	gi|549443986|gb|AGX27197.1| cytochrome c [Litopenaeus vannamei]	GO:0005758//mitochondrial intermembrane space;GO:0005829//cytosol;GO:0070469//respirasome;GO:0005739//mitochondrion;	GO:0009055//electron transfer activity;GO:0020037//heme binding;GO:0046872//metal ion binding;GO:0045155//obsolete electron transporter, transferring electrons from CoQH2-cytochrome c reductase complex and cytochrome c oxidase complex activity;	ko05417(Lipid and atherosclerosis);ko05416(Viral myocarditis);ko05222(Small cell lung cancer);ko05210(Colorectal cancer);ko05200(Pathways in cancer);ko05170(Human immunodeficiency virus 1 infection);ko05169(Epstein-Barr virus infection);ko05168(Herpes simplex virus 1 infection);ko05167(Kaposi sarcoma-associated herpesvirus infection);ko05164(Influenza A);ko05163(Human cytomegalovirus infection);k…	ko05417(Lipid and atherosclerosis);ko05416(Viral myocarditis);ko05222(Small cell lung cancer);ko05210(Colorectal cancer);ko05200(Pathways in cancer);ko05170(Human immunodeficiency virus 1 infection);ko05169(Epstein-Barr virus infection);ko05168(Herpes simplex virus 1 infection);ko05167(Kaposi sarcoma-associated herpesvirus infection);ko05164(Influenza A);ko05163(Human cytomegalovirus infection);k…
LOC113826066	15.139	26.1185	4.1595	0.159255	-2.65059	0.000514928	0.0754894	NW_020868599.1	455334	459361	+	1016	LOC113826066	-	K19476	-	KOG2027;opiNOG04457	Z	sp|Q3ZBV1|IST1_BOVIN IST1 homolog OS=Bos taurus GN=IST1 PE=2 SV=1	gi|571578260|ref|XP_006572341.1| PREDICTED: IST1 homolog isoform X4 [Apis mellifera]	-	-	ko04144(Endocytosis)	ko04144(Endocytosis)
LOC113812656	1545.68	155.756	2935.61	18.8474	4.2363	0.000518809	0.0754894	NW_020869785.1	42132	58036	-	1075	LOC113812656	GO:0005509	-	PF13202	meNOG21627;opiNOG28397	R	sp|P02635|SCPB_PENSP Sarcoplasmic calcium-binding protein, beta chain OS=Penaeus sp. PE=1 SV=1	gi|223403273|gb|ACM89179.1| sarcoplasmic calcium-binding protein [Litopenaeus vannamei] gi|317383198|gb|ADV17343.1| sarcoplasmic calcium binding protein [Penaeus monodon]	-	-	GO:0005509//calcium ion binding;	-
LOC113819454	133.612	62.1808	205.042	3.29752	1.72138	0.000525914	0.0757579	NW_020870526.1	423548	450489	+	6239	LOC113819454	-	-	PF05920	veNOG07841;opiNOG17348	K	sp|Q8IYA7|MKX_HUMAN Homeobox protein Mohawk OS=Homo sapiens GN=MKX PE=2 SV=2	gi|241112540|ref|XP_002399739.1| hypothetical protein IscW_ISCW017111 [Ixodes scapularis] gi|215493032|gb|EEC02673.1| hypothetical protein IscW_ISCW017111 [Ixodes scapularis]	-	-	-	-
LOC113820835	62.4834	23.601	101.366	4.29497	2.10265	0.000535323	0.0763498	NW_020870686.1	15087	171695	-	3103	LOC113820835	GO:0004143;GO:0007205;GO:0016310;GO:0005622;GO:0035556	K00901	PF00609;PF00781;PF00130	opiNOG02576	I	sp|Q09103|DGK2_DROME Eye-specific diacylglycerol kinase OS=Drosophila melanogaster GN=rdgA PE=2 SV=2	gi|1008428839|ref|XP_015840619.1| PREDICTED: eye-specific diacylglycerol kinase isoform X3 [Tribolium castaneum] gi|1004402582|gb|KYB29060.1| Eye-specific diacylglycerol kinase-like Protein [Tribolium castaneum]	GO:0005622//intracellular anatomical structure;	GO:0004143//diacylglycerol kinase activity;	ko05231(Choline metabolism in cancer);ko04361(Axon regeneration);ko04072(Phospholipase D signaling pathway);ko04070(Phosphatidylinositol signaling system);ko00564(Glycerophospholipid metabolism);ko00561(Glycerolipid metabolism)	ko05231(Choline metabolism in cancer);ko04361(Axon regeneration);ko04072(Phospholipase D signaling pathway);ko04070(Phosphatidylinositol signaling system);ko00564(Glycerophospholipid metabolism);ko00561(Glycerolipid metabolism)
LOC113813440	13.3257	3.86874	22.7827	5.88892	2.558	0.000545368	0.0770199	NW_020869876.1	378191	416347	+	1297	LOC113813440	-	K04491	PF08347	meNOG36655;opiNOG24222;opiNOG45773	SK	sp|P91943|PANG1_DROME Protein pangolin, isoforms A/H/I/S OS=Drosophila melanogaster GN=pan PE=1 SV=1	gi|443088674|dbj|BAM76463.1| TCF, partial [Perinereis nuntia]	-	-	ko05412(Arrhythmogenic right ventricular cardiomyopathy);ko05226(Gastric cancer);ko05225(Hepatocellular carcinoma);ko05224(Breast cancer);ko05221(Acute myeloid leukemia);ko05217(Basal cell carcinoma);ko05216(Thyroid cancer);ko05215(Prostate cancer);ko05213(Endometrial cancer);ko05210(Colorectal cancer);ko05200(Pathways in cancer);ko05167(Kaposi sarcoma-associated herpesvirus infection);ko05165(Hu…	ko05412(Arrhythmogenic right ventricular cardiomyopathy);ko05226(Gastric cancer);ko05225(Hepatocellular carcinoma);ko05224(Breast cancer);ko05221(Acute myeloid leukemia);ko05217(Basal cell carcinoma);ko05216(Thyroid cancer);ko05215(Prostate cancer);ko05213(Endometrial cancer);ko05210(Colorectal cancer);ko05200(Pathways in cancer);ko05167(Kaposi sarcoma-associated herpesvirus infection);ko05165(Hu…
LOC113821427	46.7341	20.3681	73.1001	3.58895	1.84356	0.00056339	0.0787925	NW_020870758.1	84539	102558	-	1149	LOC113821427	GO:0005524	K20217	PF00179	opiNOG01786	O	sp|P52485|UBCD2_DROME Ubiquitin-conjugating enzyme E2-24 kDa OS=Drosophila melanogaster GN=Ubc2 PE=2 SV=1	gi|187610691|gb|ACD13594.1| ubiquitin-conjugating enzyme E2 [Penaeus monodon]	-	GO:0005524//ATP binding;	ko04120(Ubiquitin mediated proteolysis)	ko04120(Ubiquitin mediated proteolysis)
LOC113823879	12.2553	21.5319	2.97869	0.138338	-2.85373	0.000598754	0.0813498	NW_020871038.1	13780	33502	+	3604	LOC113823879	-	-	-	opiNOG06238;veNOG08248	R	sp|Q4KLQ5|WDR76_XENLA WD repeat-containing protein 76 OS=Xenopus laevis GN=wdr76 PE=2 SV=1	gi|390332173|ref|XP_797961.3| PREDICTED: WD repeat-containing protein 76 [Strongylocentrotus purpuratus]	-	-	-	-
LOC113825078	10.2581	2.95929	17.5569	5.9328	2.56871	0.000599291	0.0813498	NW_020871268.1	293591	427426	+	6128	LOC113825078	GO:0042048	-	PF01683	opiNOG20949	S	-	gi|780619431|ref|XP_011704958.1| PREDICTED: uncharacterized protein LOC105460210 isoform X2 [Wasmannia auropunctata]	GO:0042048//olfactory behavior;	-	-	-
LOC113812714	216.9	389.26	44.5401	0.114423	-3.12756	0.000600063	0.0813498	NW_020869791.1	524408	527246	-	2268	LOC113812714	-	K09542	PF00011	opiNOG31046;opiNOG19069;opiNOG40608;meNOG11624	O	sp|P02515|HSP22_DROME Heat shock protein 22 OS=Drosophila melanogaster GN=Hsp22 PE=1 SV=4	gi|356651196|gb|AET34915.1| heat shock protein 21 [Macrobrachium rosenbergii]	-	-	ko04213(Longevity regulating pathway - multiple species);ko04141(Protein processing in endoplasmic reticulum)	ko04213(Longevity regulating pathway - multiple species);ko04141(Protein processing in endoplasmic reticulum)
LOC113822804	10.9405	3.48657	18.3945	5.27582	2.3994	0.000604265	0.0813498	NW_020870915.1	237952	263293	-	846	LOC113822804	-	-	-	-	-	-	-	-	-	-	-
LOC113804200	3.78504	7.39688	0.173207	0.0234162	-5.41635	0.00061218	0.0816524	NW_020868353.1	585979	594107	-	2926	LOC113804200	-	-	PF00089	opiNOG15759;opiNOG23645;opiNOG07358	OE	sp|Q05319|STUB_DROME Serine proteinase stubble OS=Drosophila melanogaster GN=Sb PE=2 SV=2	gi|7320913|emb|CAA72032.2| masquerade-like protein [Pacifastacus leniusculus]	-	-	-	-
LOC113816760	125.242	209.328	41.1556	0.196608	-2.3466	0.000644007	0.0851094	NW_020870213.1	378807	386136	-	1330	LOC113816760	-	K01880	PF03129	opiNOG01647	J	sp|Q04451|SYG_BOMMO Glycine--tRNA ligase OS=Bombyx mori PE=1 SV=2	gi|795097525|ref|XP_011880427.1| PREDICTED: glycine--tRNA ligase [Vollenhovia emeryi]	-	-	ko00970(Aminoacyl-tRNA biosynthesis)	ko00970(Aminoacyl-tRNA biosynthesis)
LOC113823514	31.3907	12.129	50.6525	4.17613	2.06217	0.000670334	0.0877833	NW_020870999.1	337801	343152	-	1239	LOC113823514	GO:0003824	K13524	PF00202	opiNOG06098	E	sp|P80147|GABT_PIG 4-aminobutyrate aminotransferase, mitochondrial OS=Sus scrofa GN=ABAT PE=1 SV=2	gi|913311849|ref|XP_013186622.1| PREDICTED: 4-aminobutyrate aminotransferase, mitochondrial [Amyelois transitella]	-	GO:0003824//catalytic activity;	ko04727(GABAergic synapse);ko00650(Butanoate metabolism);ko00640(Propanoate metabolism);ko00410(beta-Alanine metabolism);ko00280(Valine, leucine and isoleucine degradation);ko00250(Alanine, aspartate and glutamate metabolism)	ko04727(GABAergic synapse);ko00650(Butanoate metabolism);ko00640(Propanoate metabolism);ko00410(beta-Alanine metabolism);ko00280(Valine, leucine and isoleucine degradation);ko00250(Alanine, aspartate and glutamate metabolism)
LOC113828339	859.488	1303.15	415.829	0.319096	-1.64794	0.000683654	0.088721	NW_020872368.1	694339	705251	-	512	LOC113828339	GO:1902600;GO:0004129;GO:0016021;GO:0055114	K02268	-	veNOG24869;opiNOG45902	C	sp|P80977|CX6C1_THUOB Cytochrome c oxidase subunit 6C-1 OS=Thunnus obesus PE=1 SV=2	gi|700894663|gb|AIU99750.1| mitochondrial cytochrome c oxidase subunit VIc [Litopenaeus vannamei]	GO:0016021//integral component of membrane;	GO:0004129//cytochrome-c oxidase activity;	ko05415(Diabetic cardiomyopathy);ko05208(Chemical carcinogenesis - reactive oxygen species);ko05022(Pathways of neurodegeneration - multiple diseases);ko05020(Prion disease);ko05016(Huntington disease);ko05014(Amyotrophic lateral sclerosis);ko05012(Parkinson disease);ko05010(Alzheimer disease);ko04932(Non-alcoholic fatty liver disease);ko04714(Thermogenesis);ko04260(Cardiac muscle contraction);ko…	ko05415(Diabetic cardiomyopathy);ko05208(Chemical carcinogenesis - reactive oxygen species);ko05022(Pathways of neurodegeneration - multiple diseases);ko05020(Prion disease);ko05016(Huntington disease);ko05014(Amyotrophic lateral sclerosis);ko05012(Parkinson disease);ko05010(Alzheimer disease);ko04932(Non-alcoholic fatty liver disease);ko04714(Thermogenesis);ko04260(Cardiac muscle contraction);ko…
LOC113823331	46.129	74.1966	18.0613	0.243425	-2.03845	0.000699266	0.0892144	NW_020870984.1	235996	237939	+	991	LOC113823331	GO:0044699;GO:0005576;GO:0005975;GO:0005184	-	PF01147	opiNOG34327	R	sp|P30814|CHH_ARMVU Crustacean hyperglycemic hormone OS=Armadillidium vulgare PE=1 SV=1	gi|755667910|gb|AJK31204.1| crustacean hyperglycemic hormone [Litopenaeus vannamei] gi|755667919|gb|AJK31205.1| crustacean hyperglycemic hormone [Litopenaeus vannamei] gi|1009386172|gb|AMR70770.1| crustacean hyperglycemic hormone [Litopenaeus vannamei]	GO:0044699//biological_process;GO:0005975//carbohydrate metabolic process;	GO:0005576//extracellular region;	GO:0005184//neuropeptide hormone activity;	-
LOC113805466	150.663	75.9552	225.37	2.96714	1.56907	0.000699842	0.0892144	NW_020868996.1	57854	64265	-	1720	LOC113805466	GO:0003779;GO:0051015;GO:0051764;GO:0005509;GO:0051017	K05699	PF00435;PF00307	COG5069;opiNOG00070	Z	sp|P18091|ACTN_DROME Alpha-actinin, sarcomeric OS=Drosophila melanogaster GN=Actn PE=1 SV=2	gi|1022775856|gb|KZS19663.1| Alpha-actinin, sarcomeric [Daphnia magna]	-	GO:0003779//actin binding;GO:0051015//actin filament binding;GO:0005509//calcium ion binding;	ko05322(Systemic lupus erythematosus);ko05203(Viral carcinogenesis);ko05146(Amoebiasis);ko05131(Shigellosis);ko04810(Regulation of actin cytoskeleton);ko04670(Leukocyte transendothelial migration);ko04530(Tight junction);ko04520(Adherens junction);ko04510(Focal adhesion)	ko05322(Systemic lupus erythematosus);ko05203(Viral carcinogenesis);ko05146(Amoebiasis);ko05131(Shigellosis);ko04810(Regulation of actin cytoskeleton);ko04670(Leukocyte transendothelial migration);ko04530(Tight junction);ko04520(Adherens junction);ko04510(Focal adhesion)
LOC113820006	9.03283	16.0772	1.9885	0.123685	-3.01526	0.000717067	0.0904632	NW_020870595.1	419145	440433	-	1939	LOC113820006	-	-	-	-	-	-	-	-	-	-	-
LOC113820487	268.327	130.966	405.689	3.09767	1.63118	0.000722538	0.0904632	NW_020870645.1	301450	383826	-	6223	LOC113820487	-	K09228	PF00096	veNOG15670;KOG1721;NOG05297	RK	sp|P24399|ZN239_MOUSE Zinc finger protein 239 OS=Mus musculus GN=Znf239 PE=2 SV=2	gi|755510432|ref|XP_011248677.1| PREDICTED: LOW QUALITY PROTEIN: zinc finger protein 501-like [Mus musculus]	-	-	ko05168(Herpes simplex virus 1 infection)	ko05168(Herpes simplex virus 1 infection)
LOC113825876	98.7562	39.1609	158.351	4.04361	2.01565	0.000728478	0.0904632	NW_020871514.1	443277	459718	-	2173	LOC113825876	GO:0016740	K00670	PF12569;PF13181	opiNOG01101;veNOG05767	B	sp|Q9BXJ9|NAA15_HUMAN N-alpha-acetyltransferase 15, NatA auxiliary subunit OS=Homo sapiens GN=NAA15 PE=1 SV=1	gi|646715013|gb|KDR18769.1| NMDA receptor-regulated protein 1 [Zootermopsis nevadensis]	-	-	GO:0016740//transferase activity;	-
LOC113807085	7.02196	13.4739	0.570017	0.0423053	-4.56302	0.000741727	0.0913212	NW_020869155.1	25266	27301	+	885	LOC113807085	-	-	-	-	-	-	-	-	-	-	-
LOC113813055	4.96575	0.825297	9.10619	11.0338	3.46386	0.000751703	0.0917652	NW_020869830.1	173086	177714	+	1795	LOC113813055	-	K10271	PF13516	opiNOG15155	R	sp|Q6INS1|FBXL5_XENLA F-box/LRR-repeat protein 5 OS=Xenopus laevis GN=fbxl5 PE=2 SV=1	gi|675385505|gb|KFM78402.1| F-box/LRR-repeat protein 5, partial [Stegodyphus mimosarum]	-	-	-	-
LOC113811644	110.389	185.658	35.1195	0.189162	-2.40231	0.00077462	0.093768	NW_020869666.1	692184	699115	-	758	LOC113811644	-	K14800	PF10273	opiNOG37483;veNOG12630	S	sp|Q3KRG3|TSR2_DANRE Pre-rRNA-processing protein TSR2 homolog OS=Danio rerio GN=tsr2 PE=2 SV=1	gi|919054505|ref|XP_013409213.1| PREDICTED: pre-rRNA-processing protein TSR2 homolog isoform X2 [Lingula anatina]	-	-	-	-
LOC113823085	6.45733	1.41658	11.4981	8.11682	3.02091	0.00080602	0.096756	NW_020870955.1	45452	60817	+	1071	LOC113823085	-	K01942	-	opiNOG04553;COG0340	H	-	gi|646710080|gb|KDR15700.1| Biotin--protein ligase [Zootermopsis nevadensis]	-	-	ko00780(Biotin metabolism)	ko00780(Biotin metabolism)
LOC113825747	187.332	367.377	7.28767	0.019837	-5.65566	0.000831374	0.0989747	NW_020871470.1	169455	172478	+	2380	LOC113825747	GO:0005524	K03283	PF00012	opiNOG02241	O	sp|Q9U639|HSP7D_MANSE Heat shock 70 kDa protein cognate 4 OS=Manduca sexta PE=2 SV=1	gi|224042052|gb|ACN38704.1| heat shock protein 70 [Fenneropenaeus chinensis]	-	GO:0005524//ATP binding;	ko05417(Lipid and atherosclerosis);ko05162(Measles);ko05145(Toxoplasmosis);ko05134(Legionellosis);ko05020(Prion disease);ko04915(Estrogen signaling pathway);ko04612(Antigen processing and presentation);ko04213(Longevity regulating pathway - multiple species);ko04144(Endocytosis);ko04141(Protein processing in endoplasmic reticulum);ko04010(MAPK signaling pathway);ko03040(Spliceosome)	ko05417(Lipid and atherosclerosis);ko05162(Measles);ko05145(Toxoplasmosis);ko05134(Legionellosis);ko05020(Prion disease);ko04915(Estrogen signaling pathway);ko04612(Antigen processing and presentation);ko04213(Longevity regulating pathway - multiple species);ko04144(Endocytosis);ko04141(Protein processing in endoplasmic reticulum);ko04010(MAPK signaling pathway);ko03040(Spliceosome)
LOC113807667	74.2109	35.4358	112.986	3.18847	1.67287	0.000844269	0.0991216	NW_020869213.1	431169	514545	-	4721	LOC113807667	-	K13024	PF00328	opiNOG00749	Z	sp|Q9VR59|VIP1_DROME Inositol hexakisphosphate and diphosphoinositol-pentakisphosphate kinase OS=Drosophila melanogaster GN=l(1)G0196 PE=1 SV=2	gi|746830824|ref|XP_011049823.1| PREDICTED: inositol hexakisphosphate and diphosphoinositol-pentakisphosphate kinase isoform X5 [Acromyrmex echinatior]	-	-	ko04070(Phosphatidylinositol signaling system)	ko04070(Phosphatidylinositol signaling system)
LOC113807835	875.007	1531.08	218.938	0.142996	-2.80595	0.00084986	0.0991216	NW_020869225.1	476402	479028	-	1999	LOC113807835	-	K09542	PF00011	opiNOG20746;opiNOG34870;opiNOG19069;opiNOG31046	O	sp|P22979|HSP6C_DROME Heat shock protein 67B3 OS=Drosophila melanogaster GN=Hsp67Bc PE=1 SV=2	gi|356651196|gb|AET34915.1| heat shock protein 21 [Macrobrachium rosenbergii]	-	-	ko04213(Longevity regulating pathway - multiple species);ko04141(Protein processing in endoplasmic reticulum)	ko04213(Longevity regulating pathway - multiple species);ko04141(Protein processing in endoplasmic reticulum)
LOC113816461	354.501	160.229	548.774	3.42494	1.77608	0.000853251	0.0991216	NW_020870185.1	11216	23124	+	6039	LOC113816461	-	-	-	opiNOG74292;opiNOG47506	SR	-	gi|321463992|gb|EFX75003.1| hypothetical protein DAPPUDRAFT_250987 [Daphnia pulex]	-	-	-	-
LOC113803806	54.5417	23.1052	85.9781	3.72117	1.89575	0.000866847	0.0998955	NW_020868803.1	376331	377117	-	787	LOC113803806	-	-	-	-	-	-	-	-	-	-	-
LOC113803241	84.9389	130.01	39.8678	0.306652	-1.70533	0.000881276	0.10009	NW_020868733.1	24649	28791	-	964	LOC113803241	GO:0015035;GO:0009055;GO:0070062;GO:0044822;GO:0055114;GO:0045454;GO:0010614;GO:0002026;GO:0030018	-	PF00462	veNOG03366	O	sp|Q28ID3|GLRX3_XENTR Glutaredoxin-3 OS=Xenopus tropicalis GN=glrx3 PE=2 SV=2	gi|926641046|ref|XP_013786644.1| PREDICTED: glutaredoxin-3-like [Limulus polyphemus]	GO:0055114//obsolete oxidation-reduction process;GO:0045454//cell redox homeostasis;GO:0010614//negative regulation of cardiac muscle hypertrophy;GO:0002026//regulation of the force of heart contraction;	GO:0070062//extracellular exosome;GO:0030018//Z disc;	GO:0015035//protein-disulfide reductase activity;GO:0009055//electron transfer activity;GO:0044822//RNA binding;	-
LOC113824018	4.94947	9.4707	0.428231	0.0452163	-4.46701	0.000882432	0.10009	NW_020868573.1	722573	754660	+	9318	LOC113824018	-	-	PF02759	opiNOG06638;opiNOG05092	JT	sp|Q9D3S3|SNX29_MOUSE Sorting nexin-29 OS=Mus musculus GN=Snx29 PE=1 SV=2	gi|646720360|gb|KDR22118.1| Pleckstrin-like proteiny domain-containing family M member 2, partial [Zootermopsis nevadensis]	-	-	-	-
LOC113803171	44.9304	19.8133	70.0475	3.53537	1.82186	0.000904806	0.101826	NW_020868718.1	1340118	1384026	-	4990	LOC113803171	-	-	-	-	-	-	-	-	-	-	-
LOC113802936	8.53246	1.64303	15.4219	9.38623	3.23055	0.000911987	0.101838	NW_020868686.1	147033	255531	+	1877	LOC113802936	-	-	-	-	-	-	-	-	-	-	-
LOC113819549	35.226	56.5175	13.9344	0.246551	-2.02004	0.000922742	0.102247	NW_020870533.1	1381339	1393015	-	788	LOC113819549	-	-	PF10185	opiNOG15177	R	sp|Q8T9B6|MESD_DROME LDLR chaperone boca OS=Drosophila melanogaster GN=boca PE=1 SV=2	gi|321475814|gb|EFX86776.1| hypothetical protein DAPPUDRAFT_307758 [Daphnia pulex]	-	-	-	-
LOC113812724	413.642	784.283	43.0001	0.0548273	-4.18896	0.000938445	0.102553	NW_020869791.1	457754	458405	-	424	LOC113812724	-	K09542	-	opiNOG20746;opiNOG34870;opiNOG19069	O	sp|O12988|CRYAA_COLLI Alpha-crystallin A chain (Fragment) OS=Columba livia GN=CRYAA PE=2 SV=1	gi|560140949|emb|CDJ80617.1| Heat shock protein Hsp20 domain containing protein [Haemonchus contortus] gi|560140984|emb|CDJ80582.1| Heat shock protein Hsp20 domain containing protein [Haemonchus contortus]	-	-	ko04213(Longevity regulating pathway - multiple species);ko04141(Protein processing in endoplasmic reticulum)	ko04213(Longevity regulating pathway - multiple species);ko04141(Protein processing in endoplasmic reticulum)
LOC113803754	188.91	287.575	90.2452	0.313814	-1.67202	0.000939747	0.102553	NW_020868796.1	136241	137798	+	495	LOC113803754	GO:0016020	K11351	-	opiNOG39923	C	sp|Q0MQJ4|NDUBB_GORGO NADH dehydrogenase [ubiquinone] 1 beta subcomplex subunit 11, mitochondrial OS=Gorilla gorilla gorilla GN=NDUFB11 PE=2 SV=1	gi|766922784|ref|XP_011505982.1| PREDICTED: NADH dehydrogenase [ubiquinone] 1 beta subcomplex subunit 11, mitochondrial [Ceratosolen solmsi marchali]	GO:0016020//membrane;	-	ko05415(Diabetic cardiomyopathy);ko05208(Chemical carcinogenesis - reactive oxygen species);ko05022(Pathways of neurodegeneration - multiple diseases);ko05020(Prion disease);ko05016(Huntington disease);ko05014(Amyotrophic lateral sclerosis);ko05012(Parkinson disease);ko05010(Alzheimer disease);ko04932(Non-alcoholic fatty liver disease);ko04723(Retrograde endocannabinoid signaling);ko04714(Thermog…	ko05415(Diabetic cardiomyopathy);ko05208(Chemical carcinogenesis - reactive oxygen species);ko05022(Pathways of neurodegeneration - multiple diseases);ko05020(Prion disease);ko05016(Huntington disease);ko05014(Amyotrophic lateral sclerosis);ko05012(Parkinson disease);ko05010(Alzheimer disease);ko04932(Non-alcoholic fatty liver disease);ko04723(Retrograde endocannabinoid signaling);ko04714(Thermog…
LOC113805957	131.14	199.519	62.7606	0.31456	-1.66859	0.000993301	0.10623	NW_020869049.1	37273	41312	+	1149	LOC113805957	-	-	-	-	-	-	-	-	-	-	-
LOC113820692	184.636	346.333	22.9385	0.0662323	-3.91632	0.000993569	0.10623	NW_020870669.1	195035	199756	-	770	LOC113820692	-	K09542	PF00011	opiNOG20746;opiNOG31046	O	sp|P82147|L2EFL_DROME Protein lethal(2)essential for life OS=Drosophila melanogaster GN=l(2)efl PE=1 SV=1	gi|356651196|gb|AET34915.1| heat shock protein 21 [Macrobrachium rosenbergii]	-	-	ko04213(Longevity regulating pathway - multiple species);ko04141(Protein processing in endoplasmic reticulum)	ko04213(Longevity regulating pathway - multiple species);ko04141(Protein processing in endoplasmic reticulum)
LOC113805839	17.4179	5.96744	28.8683	4.83764	2.2743	0.00099556	0.10623	NW_020869038.1	228182	317874	+	2914	LOC113805839	-	-	-	euNOG49262;opiNOG05311;KOG3519;opiNOG22473	STR	sp|P91621|SIF1_DROME Protein still life, isoform SIF type 1 OS=Drosophila melanogaster GN=sif PE=2 SV=2	gi|929123089|ref|XP_013979171.1| PREDICTED: uncharacterized protein LOC106560634 isoform X2 [Salmo salar]	-	-	-	-
LOC113814757	161.984	77.2313	246.736	3.19477	1.67571	0.00105764	0.112024	NW_020870019.1	541153	544675	-	1004	LOC113814757	GO:0005524;GO:0004386;GO:0003676	K13178	PF00270	KOG0331;opiNOG00011	A	sp|Q501J6|DDX17_MOUSE Probable ATP-dependent RNA helicase DDX17 OS=Mus musculus GN=Ddx17 PE=1 SV=1	gi|937655765|gb|ALI93851.1| DEAD-box RNA helicase variant 2 [Litopenaeus vannamei]	-	-	GO:0005524//ATP binding;GO:0004386//helicase activity;GO:0003676//nucleic acid binding;	-
LOC113816571	11.919	20.709	3.12912	0.1511	-2.72642	0.00108014	0.113217	NW_020870197.1	61151	140502	-	780	LOC113816571	GO:0071702;GO:0016021;GO:0022857;GO:0044765	-	-	KOG0255;opiNOG00946	R	sp|O76082|S22A5_HUMAN Solute carrier family 22 member 5 OS=Homo sapiens GN=SLC22A5 PE=1 SV=1	gi|327554524|gb|AEB00643.1| glucose transporter 1 [Litopenaeus vannamei]	GO:0071702//organic substance transport;GO:0044765//transport;	GO:0016021//integral component of membrane;	GO:0022857//transmembrane transporter activity;	-
LOC113818580	381.512	197.434	565.59	2.86471	1.51839	0.00108462	0.113217	NW_020870418.1	162478	183142	-	1161	LOC113818580	-	-	-	-	-	-	-	-	-	-	-
LOC113826004	8.26104	2.02135	14.5007	7.1738	2.84274	0.00110873	0.113265	NW_020868599.1	198302	206591	-	2628	LOC113826004	GO:0004674;GO:0005524;GO:0006468	K02090	PF00069	opiNOG07244	R	sp|P51166|CDK5_XENLA Cyclin-dependent-like kinase 5 OS=Xenopus laevis GN=cdk5 PE=2 SV=1	gi|572098917|gb|AHF48775.1| cyclin-dependent kinase 5 [Rhipicephalus microplus]	-	GO:0004674//protein serine/threonine kinase activity;GO:0005524//ATP binding;	ko05030(Cocaine addiction);ko05022(Pathways of neurodegeneration - multiple diseases);ko05010(Alzheimer disease);ko04360(Axon guidance)	ko05030(Cocaine addiction);ko05022(Pathways of neurodegeneration - multiple diseases);ko05010(Alzheimer disease);ko04360(Axon guidance)
LOC113818142	18.1925	6.33544	30.0495	4.74308	2.24582	0.00113827	0.113265	NW_020870371.1	98388	107733	-	1522	LOC113818142	-	-	-	-	-	-	-	-	-	-	-
LOC113808322	776.038	1168.33	383.749	0.32846	-1.60621	0.00113831	0.113265	NW_020869295.1	3047	7070	+	3119	LOC113808322	-	K20121	PF00018	opiNOG66285;opiNOG03317	Z	sp|Q8R511|FNBP1_RAT Formin-binding protein 1 OS=Rattus norvegicus GN=Fnbp1 PE=1 SV=2	gi|1004398780|gb|EFA04920.2| Formin-binding protein 1-like Protein [Tribolium castaneum]	-	-	ko05131(Shigellosis)	ko05131(Shigellosis)
LOC113816151	160.542	251.736	69.3483	0.275481	-1.85998	0.00114158	0.113265	NW_020870144.1	46804	60591	+	3321	LOC113816151	-	-	-	-	-	-	-	-	-	-	-
LOC113823401	4681.21	2516.91	6845.52	2.71981	1.44351	0.00114456	0.113265	NW_020870990.1	149469	159039	-	8552	LOC113823401	-	-	-	opiNOG72380;opiNOG76922	S	sp|Q28983|ZAN_PIG Zonadhesin OS=Sus scrofa GN=ZAN PE=1 SV=1	gi|676484782|ref|XP_009063451.1| hypothetical protein LOTGIDRAFT_148234, partial [Lottia gigantea] gi|556097209|gb|ESO85861.1| hypothetical protein LOTGIDRAFT_148234, partial [Lottia gigantea]	-	-	-	-
LOC113827377	80.1663	39.9224	120.41	3.01611	1.59269	0.00114725	0.113265	NW_020872045.1	359532	382941	+	7221	LOC113827377	GO:0005634;GO:0006357;GO:0044212	K07874	PF11717;PF08169;PF01388	NOG186319;opiNOG01228	SK	sp|Q9JKB5|ARI4B_RAT AT-rich interactive domain-containing protein 4B OS=Rattus norvegicus GN=Arid4b PE=1 SV=1	gi|646689678|gb|KDR06667.1| AT-rich interactive domain-containing protein 4B [Zootermopsis nevadensis]	GO:0005634//nucleus;	GO:0044212//transcription cis-regulatory region binding;	ko05134(Legionellosis);ko05130(Pathogenic Escherichia coli infection);ko05022(Pathways of neurodegeneration - multiple diseases);ko05014(Amyotrophic lateral sclerosis);ko04140(Autophagy - animal)	ko05134(Legionellosis);ko05130(Pathogenic Escherichia coli infection);ko05022(Pathways of neurodegeneration - multiple diseases);ko05014(Amyotrophic lateral sclerosis);ko04140(Autophagy - animal)
LOC113800445	3807.66	5658.11	1957.21	0.345912	-1.53152	0.00114976	0.113265	NW_020872723.1	191108	195393	-	412	LOC113800445	GO:0005840;GO:0006412;GO:0003735	K02921	-	opiNOG38175	J	sp|O61598|RL37A_OSTOS 60S ribosomal protein L37a OS=Ostertagia ostertagi GN=rpl-37a PE=3 SV=3	gi|769857127|ref|XP_011640188.1| PREDICTED: 60S ribosomal protein L37a [Pogonomyrmex barbatus]	GO:0005840//ribosome;	GO:0003735//structural constituent of ribosome;	ko05171(Coronavirus disease - COVID-19);ko03010(Ribosome)	ko05171(Coronavirus disease - COVID-19);ko03010(Ribosome)
LOC113801306	3060.57	1538.65	4582.49	2.97824	1.57446	0.00115391	0.113265	NW_020872836.1	120573	128028	-	1753	LOC113801306	-	-	PF00069	opiNOG00963;KOG0032	T	sp|A8DYP0|OBSCN_DROME Obscurin OS=Drosophila melanogaster GN=Unc-89 PE=1 SV=1	gi|646723943|gb|KDR24377.1| Muscle M-line assembly protein unc-89 [Zootermopsis nevadensis]	-	-	-	-
LOC113812728	10.199	17.5666	2.83135	0.161178	-2.63327	0.00115585	0.113265	NW_020869791.1	530961	532155	-	836	LOC113812728	-	-	PF00011	-	-	-	gi|356651196|gb|AET34915.1| heat shock protein 21 [Macrobrachium rosenbergii]	-	-	-	-
LOC113825477	11.3326	3.55505	19.1102	5.37549	2.4264	0.00121817	0.118566	NW_020868590.1	405967	437209	+	10674	LOC113825477	GO:0005509;GO:0016021	K06233	PF00057;PF07645;PF12662;PF14670;PF16472;PF00058	opiNOG02166	T	sp|P98158|LRP2_RAT Low-density lipoprotein receptor-related protein 2 OS=Rattus norvegicus GN=Lrp2 PE=1 SV=1	gi|646704521|gb|KDR12649.1| Low-density lipoprotein receptor-related protein 2 [Zootermopsis nevadensis]	GO:0016021//integral component of membrane;	GO:0005509//calcium ion binding;	ko04979(Cholesterol metabolism);ko04918(Thyroid hormone synthesis);ko04340(Hedgehog signaling pathway)	ko04979(Cholesterol metabolism);ko04918(Thyroid hormone synthesis);ko04340(Hedgehog signaling pathway)
LOC113824010	7.77238	2.20079	13.344	6.06326	2.60009	0.00124065	0.119943	NW_020871058.1	63960	89646	+	3273	LOC113824010	-	-	-	-	-	-	-	-	-	-	-
LOC113828455	80.7308	122.371	39.0905	0.319442	-1.64637	0.00127869	0.122007	NW_020872396.1	243156	267651	+	2815	LOC113828455	-	-	PF14799	opiNOG40764	S	sp|Q9CQB2|MCRI2_MOUSE MAPK regulated corepressor interacting protein 2 OS=Mus musculus GN=Mcrip2 PE=1 SV=1	gi|321463456|gb|EFX74472.1| hypothetical protein DAPPUDRAFT_231294 [Daphnia pulex]	-	-	-	-
LOC113814268	738.291	395.088	1081.49	2.73735	1.45278	0.00128215	0.122007	NW_020869971.1	285216	290071	-	3382	LOC113814268	-	-	-	-	-	-	-	-	-	-	-
LOC113802704	179.011	78.8847	279.137	3.53854	1.82316	0.0012874	0.122007	NW_020872950.1	4771	57189	+	2140	LOC113802704	-	-	-	-	-	-	-	-	-	-	-
LOC113800049	69.256	34.0322	104.48	3.07004	1.61826	0.00133109	0.12462	NW_020872687.1	97532	100213	-	2682	LOC113800049	-	-	-	opiNOG71531;opiNOG29491;opiNOG78510	K	sp|Q24523|BUN2_DROME Protein bunched, class 2/F/G isoform OS=Drosophila melanogaster GN=bun PE=2 SV=4	gi|805752585|ref|XP_012151672.1| PREDICTED: protein bunched, class 2/F/G isoform isoform X2 [Megachile rotundata]	-	-	-	-
LOC113812295	242.536	128.063	357.008	2.78776	1.47911	0.00133479	0.12462	NW_020869742.1	14559	53887	+	1473	LOC113812295	GO:0019233	-	PF07679	opiNOG15537;KOG3510	T	-	gi|964142838|ref|XP_014764787.1| uncharacterized protein Dana_GF23842, isoform B [Drosophila ananassae] gi|939222926|gb|KPU78635.1| uncharacterized protein Dana_GF23842, isoform B [Drosophila ananassae]	GO:0019233//sensory perception of pain;	-	-	-
LOC113807293	4.3569	8.47536	0.238439	0.0281332	-5.15158	0.00134317	0.12462	NW_020869178.1	15528	20665	-	1100	LOC113807293	GO:0045047;GO:0008233;GO:0006465;GO:0005787	K12947	PF06703	opiNOG09645;veNOG01492	U	sp|Q9CYN2|SPCS2_MOUSE Signal peptidase complex subunit 2 OS=Mus musculus GN=Spcs2 PE=1 SV=1	gi|675374916|gb|KFM67818.1| putative signal peptidase complex subunit 2, partial [Stegodyphus mimosarum]	GO:0005787//signal peptidase complex;	GO:0008233//peptidase activity;	ko03060(Protein export)	ko03060(Protein export)
LOC113800655	81.2971	38.1743	124.42	3.25926	1.70455	0.00134958	0.12462	NW_020872753.1	47336	121581	-	3397	LOC113800655	-	K10482	PF16017	opiNOG07810	R	sp|Q80X66|BTBDA_MOUSE BTB/POZ domain-containing protein 10 OS=Mus musculus GN=Btbd10 PE=1 SV=1	gi|1004401259|gb|KYB28264.1| BTB/POZ domain-containing protein 10-like Protein [Tribolium castaneum]	-	-	-	-
LOC113806456	6.4673	1.45619	11.4784	7.8825	2.97865	0.00136402	0.124745	NW_020869102.1	205640	216456	-	621	LOC113806456	GO:0031965;GO:0006607;GO:0008565;GO:0000060;GO:0005737;GO:0008139;GO:0008536;GO:0034399;GO:0006610;GO:0000059	K18752	PF03810	meNOG01364;opiNOG42545;opiNOG02265	YU	sp|Q8BFY9|TNPO1_MOUSE Transportin-1 OS=Mus musculus GN=Tnpo1 PE=1 SV=2	gi|675365210|gb|KFM58112.1| Transportin-1, partial [Stegodyphus mimosarum]	GO:0031965//nuclear membrane;GO:0005737//cytoplasm;GO:0034399//nuclear periphery;	GO:0008565//obsolete protein transporter activity;GO:0008139//nuclear localization sequence binding;GO:0008536//small GTPase binding;	ko03013(Nucleocytoplasmic transport)	ko03013(Nucleocytoplasmic transport)
LOC113829236	12.9791	4.27611	21.682	5.0705	2.34213	0.00136826	0.124745	NW_020872505.1	25092	31670	-	2082	LOC113829236	-	K13948	PF00107;PF16884	opiNOG06887	R	sp|Q3SZJ4|PTGR1_BOVIN Prostaglandin reductase 1 OS=Bos taurus GN=PTGR1 PE=2 SV=1	gi|380853796|gb|AFE88209.1| protaglandin reductase 1 [Penaeus monodon]	-	-	-	-
LOC113828837	48.3452	80.3869	16.3035	0.202812	-2.30178	0.00140246	0.126447	NW_020868631.1	402537	409952	-	1387	LOC113828837	GO:0048487;GO:0007021;GO:0007023	K17292	PF02970	veNOG23217	O	sp|Q6PEC1|TBCA_RAT Tubulin-specific chaperone A OS=Rattus norvegicus GN=Tbca PE=1 SV=1	gi|524869987|ref|XP_005091780.1| PREDICTED: tubulin-specific chaperone A-like [Aplysia californica]	GO:0007021//tubulin complex assembly;GO:0007023//post-chaperonin tubulin folding pathway;	-	GO:0048487//beta-tubulin binding;	-
LOC113810419	10.6644	3.39193	17.9368	5.28808	2.40274	0.00140934	0.126447	NW_020869527.1	1036340	1052696	-	1881	LOC113810419	-	-	PF02958	opiNOG54294;opiNOG57454;euNOG31620;meNOG18245	SR	-	gi|998512751|ref|XP_015516969.1| PREDICTED: uncharacterized protein LOC107222213 [Neodiprion lecontei]	-	-	-	-
LOC113812145	8.93426	15.7033	2.16522	0.137883	-2.85848	0.00141326	0.126447	NW_020869727.1	54893	56320	+	1205	LOC113812145	-	K09542	PF00011	KOG3591;opiNOG20746;opiNOG19921;opiNOG40608	O	sp|P02515|HSP22_DROME Heat shock protein 22 OS=Drosophila melanogaster GN=Hsp22 PE=1 SV=4	gi|356651196|gb|AET34915.1| heat shock protein 21 [Macrobrachium rosenbergii]	-	-	ko04213(Longevity regulating pathway - multiple species);ko04141(Protein processing in endoplasmic reticulum)	ko04213(Longevity regulating pathway - multiple species);ko04141(Protein processing in endoplasmic reticulum)
LOC113822610	88.0458	46.0903	130.001	2.82058	1.49599	0.00142879	0.126604	NW_020870888.1	988204	998162	+	825	LOC113822610	GO:0016020;GO:0005975;GO:0016740	K01187	PF00128	opiNOG06018	G	sp|P07191|MAL2_DROME Maltase A2 OS=Drosophila melanogaster GN=Mal-A2 PE=2 SV=2	gi|646685191|gb|KDR03832.1| Maltase 1, partial [Zootermopsis nevadensis]	GO:0016020//membrane;	GO:0016740//transferase activity;	ko00500(Starch and sucrose metabolism);ko00052(Galactose metabolism)	ko00500(Starch and sucrose metabolism);ko00052(Galactose metabolism)
LOC113808017	88.9921	43.6851	134.299	3.07426	1.62024	0.00143259	0.126604	NW_020869252.1	58	13833	-	2867	LOC113808017	-	K07207	PF03542;PF11864	opiNOG06897;veNOG09401	T	sp|P49816|TSC2_RAT Tuberin OS=Rattus norvegicus GN=Tsc2 PE=1 SV=1	gi|646711407|gb|KDR16585.1| Tuberin [Zootermopsis nevadensis]	-	-	ko05231(Choline metabolism in cancer);ko05168(Herpes simplex virus 1 infection);ko05165(Human papillomavirus infection);ko05163(Human cytomegalovirus infection);ko04919(Thyroid hormone signaling pathway);ko04910(Insulin signaling pathway);ko04714(Thermogenesis);ko04218(Cellular senescence);ko04211(Longevity regulating pathway);ko04152(AMPK signaling pathway);ko04151(PI3K-Akt signaling pathway);ko…	ko05231(Choline metabolism in cancer);ko05168(Herpes simplex virus 1 infection);ko05165(Human papillomavirus infection);ko05163(Human cytomegalovirus infection);ko04919(Thyroid hormone signaling pathway);ko04910(Insulin signaling pathway);ko04714(Thermogenesis);ko04218(Cellular senescence);ko04211(Longevity regulating pathway);ko04152(AMPK signaling pathway);ko04151(PI3K-Akt signaling pathway);ko…
LOC113823866	56.5717	27.0579	86.0854	3.18152	1.66972	0.00145791	0.127437	NW_020868573.1	329259	384019	+	3797	LOC113823866	-	-	PF00053;PF12661	opiNOG07478	T	sp|Q9W0A0|DRPR_DROME Protein draper OS=Drosophila melanogaster GN=drpr PE=1 SV=3	gi|815925438|ref|XP_012247346.1| PREDICTED: multiple epidermal growth factor-like domains protein 10 isoform X1 [Bombus impatiens] gi|815925440|ref|XP_012247347.1| PREDICTED: multiple epidermal growth factor-like domains protein 10 isoform X1 [Bombus impatiens]	-	-	-	-
LOC113800995	66.5999	110.766	22.4341	0.202537	-2.30375	0.0014667	0.127437	NW_020872800.1	440946	443400	+	630	LOC113800995	-	K17421	PF09812	opiNOG36009	J	sp|Q9Z2Q5|RM40_MOUSE 39S ribosomal protein L40, mitochondrial OS=Mus musculus GN=Mrpl40 PE=1 SV=2	gi|1012987104|gb|KYQ60516.1| 39S ribosomal protein L40, mitochondrial [Trachymyrmex zeteki]	-	-	-	-
LOC113809777	1653.75	912.114	2395.38	2.62619	1.39297	0.00146856	0.127437	NW_020869456.1	25597	55233	-	7492	LOC113809777	GO:0005975;GO:0003824	K01196	PF14699;PF14702;PF06202;PF14701	veNOG01197;opiNOG02012	G	sp|Q2PQH8|GDE_CANLF Glycogen debranching enzyme OS=Canis lupus familiaris GN=AGL PE=2 SV=1	gi|646710928|gb|KDR16306.1| Glycogen debranching enzyme, partial [Zootermopsis nevadensis]	-	GO:0003824//catalytic activity;	ko00500(Starch and sucrose metabolism)	ko00500(Starch and sucrose metabolism)
LOC113821650	240.117	120.614	359.62	2.98159	1.57608	0.00149353	0.128828	NW_020870786.1	103148	116700	-	981	LOC113821650	-	-	PF16543;PF00642	COG5252;opiNOG02074;veNOG03150	R	sp|Q28Y69|ZC3HF_DROPS Zinc finger CCCH domain-containing protein 15 homolog OS=Drosophila pseudoobscura pseudoobscura GN=GA21225 PE=3 SV=1	gi|768436085|ref|XP_011559509.1| PREDICTED: zinc finger CCCH domain-containing protein 15 homolog [Plutella xylostella]	-	-	-	-
LOC113811022	3.94901	0.288592	7.60944	26.3674	4.72069	0.00151311	0.12974	NW_020868439.1	321204	369524	-	5015	LOC113811022	GO:0034765;GO:0071805;GO:0005251;GO:0051260;GO:0008076	K04887	PF02214;PF00520	opiNOG04348	P	sp|P17972|KCNAW_DROME Potassium voltage-gated channel protein Shaw OS=Drosophila melanogaster GN=Shaw PE=2 SV=1	gi|1100227|gb|AAB39267.1| Shaw potassium channel [Panulirus interruptus]	GO:0034765//regulation of ion transmembrane transport;GO:0071805//potassium ion transmembrane transport;GO:0051260//protein homooligomerization;	GO:0008076//voltage-gated potassium channel complex;	GO:0005251//delayed rectifier potassium channel activity;	-
LOC113828638	7.02742	1.80838	12.2465	6.77204	2.75959	0.00153369	0.12998	NW_020872420.1	467195	468629	-	722	LOC113828638	-	-	-	-	-	-	-	-	-	-	-
LOC113821975	33.388	13.341	53.4349	4.0053	2.00191	0.00153395	0.12998	NW_020870804.1	41706	50705	+	1650	LOC113821975	GO:0005488	K10593	PF11547	opiNOG04582	O	sp|P51592|HYD_DROME E3 ubiquitin-protein ligase hyd OS=Drosophila melanogaster GN=hyd PE=1 SV=3	gi|861618845|gb|KMQ86894.1| e3 ubiquitin-protein ligase ubr5 [Lasius niger]	-	GO:0005488//binding;	ko04120(Ubiquitin mediated proteolysis)	ko04120(Ubiquitin mediated proteolysis)
LOC113825290	9.19803	16.5438	1.85225	0.111961	-3.15894	0.00156341	0.131106	NW_020871323.1	41288	42067	+	603	LOC113825290	-	K09541	PF00011	KOG3591;veNOG09318;opiNOG40608	O	sp|P15990|CRYAA_SPAEH Alpha-crystallin A chain OS=Spalax ehrenbergi GN=CRYAA PE=3 SV=1	gi|356651196|gb|AET34915.1| heat shock protein 21 [Macrobrachium rosenbergii]	-	-	ko04141(Protein processing in endoplasmic reticulum)	ko04141(Protein processing in endoplasmic reticulum)
LOC113818429	35.9767	16.6522	55.3011	3.32095	1.7316	0.0015745	0.131106	NW_020870396.1	306015	320119	-	1148	LOC113818429	-	-	-	veNOG02527;opiNOG04378	Z	sp|A5HK05|APBP2_RAT Amyloid protein-binding protein 2 OS=Rattus norvegicus GN=Appbp2 PE=2 SV=1	gi|957828312|ref|XP_014664027.1| PREDICTED: amyloid protein-binding protein 2-like isoform X1 [Priapulus caudatus] gi|957828314|ref|XP_014664028.1| PREDICTED: amyloid protein-binding protein 2-like isoform X2 [Priapulus caudatus] gi|957828316|ref|XP_014664030.1| PREDICTED: amyloid protein-binding protein 2-like isoform X3 [Priapulus caudatus]	-	-	-	-
LOC113809231	77.184	39.065	115.303	2.95157	1.56148	0.00157701	0.131106	NW_020869407.1	121732	122502	+	771	LOC113809231	-	-	-	-	-	-	-	-	-	-	-
LOC113813335	4.93786	0.687534	9.18818	13.364	3.74028	0.00158365	0.131106	NW_020868458.1	386921	396093	+	1393	LOC113813335	GO:0004674;GO:0005524;GO:0006468	K16307	PF00069	opiNOG06825	T	sp|Q9W1B0|GEK_DROME Serine/threonine-protein kinase Genghis Khan OS=Drosophila melanogaster GN=gek PE=1 SV=1	gi|926607768|ref|XP_013774304.1| PREDICTED: serine/threonine-protein kinase MRCK alpha-like [Limulus polyphemus]	GO:0006468//protein phosphorylation;	-	GO:0004674//protein serine/threonine kinase activity;GO:0005524//ATP binding;	-
LOC113827852	5.92793	11.5219	0.33392	0.0289812	-5.10874	0.001621	0.133254	NW_020872193.1	146339	149476	+	1040	LOC113827852	-	-	PF00685	opiNOG23226;opiNOG31102	R	sp|O75897|ST1C4_HUMAN Sulfotransferase 1C4 OS=Homo sapiens GN=SULT1C4 PE=1 SV=2	gi|321471178|gb|EFX82151.1| hypothetical protein DAPPUDRAFT_49070 [Daphnia pulex]	-	-	-	-
LOC113816956	4.8824	0.905215	8.85958	9.78727	3.29091	0.00162809	0.133254	NW_020870223.1	200145	204027	+	2198	LOC113816956	-	-	-	-	-	-	-	-	-	-	-
LOC113820297	143.871	221.835	65.9061	0.297094	-1.75101	0.00167204	0.135376	NW_020870628.1	296045	301318	-	661	LOC113820297	GO:0016651;GO:0022904;GO:0005743	K03949	PF04716	veNOG22503	C	sp|Q63362|NDUA5_RAT NADH dehydrogenase [ubiquinone] 1 alpha subcomplex subunit 5 OS=Rattus norvegicus GN=Ndufa5 PE=1 SV=3	gi|61806484|ref|NP_001013474.1| NADH dehydrogenase [ubiquinone] 1 alpha subcomplex subunit 5 [Danio rerio] gi|60688617|gb|AAH91561.1| Zgc:114172 [Danio rerio]	GO:0005743//mitochondrial inner membrane;	GO:0016651//oxidoreductase activity, acting on NAD(P)H;	ko05415(Diabetic cardiomyopathy);ko05208(Chemical carcinogenesis - reactive oxygen species);ko05022(Pathways of neurodegeneration - multiple diseases);ko05020(Prion disease);ko05016(Huntington disease);ko05014(Amyotrophic lateral sclerosis);ko05012(Parkinson disease);ko05010(Alzheimer disease);ko04932(Non-alcoholic fatty liver disease);ko04723(Retrograde endocannabinoid signaling);ko04714(Thermog…	ko05415(Diabetic cardiomyopathy);ko05208(Chemical carcinogenesis - reactive oxygen species);ko05022(Pathways of neurodegeneration - multiple diseases);ko05020(Prion disease);ko05016(Huntington disease);ko05014(Amyotrophic lateral sclerosis);ko05012(Parkinson disease);ko05010(Alzheimer disease);ko04932(Non-alcoholic fatty liver disease);ko04723(Retrograde endocannabinoid signaling);ko04714(Thermog…
LOC113813010	46.5043	22.563	70.4457	3.12218	1.64255	0.00167282	0.135376	NW_020869825.1	8416	29373	-	10091	LOC113813010	-	-	-	-	-	-	-	-	-	-	-
LOC113803038	102.983	51.8564	154.109	2.97185	1.57136	0.00169824	0.136665	NW_020868700.1	268021	308003	+	1074	LOC113803038	-	K17198	PF00071	opiNOG35171;opiNOG38258;opiNOG14902;veNOG13879;opiNOG31881	R	sp|P22279|RAS2_MUCCL Ras-like protein 2 OS=Mucor circinelloides f. lusitanicus GN=RAS2 PE=2 SV=2	gi|926609753|ref|XP_013785049.1| PREDICTED: ras-related and estrogen-regulated growth inhibitor-like [Limulus polyphemus]	-	-	-	-
LOC113820386	27.0911	42.5347	11.6474	0.273833	-1.86863	0.00171988	0.137638	NW_020870636.1	224337	232724	-	2600	LOC113820386	-	-	-	-	-	-	-	-	-	-	-
LOC113827406	84.9387	139.711	30.1665	0.215921	-2.21143	0.00174464	0.137754	NW_020872066.1	116842	119243	+	1246	LOC113827406	GO:0016020;GO:0044699;GO:0043227	K12389	PF02487	opiNOG01784;veNOG15469	RU	sp|Q29611|CLN3_CANLF Battenin OS=Canis lupus familiaris GN=CLN3 PE=3 SV=1	gi|156347571|ref|XP_001621677.1| hypothetical protein NEMVEDRAFT_v1g195662 [Nematostella vectensis] gi|156207852|gb|EDO29577.1| predicted protein [Nematostella vectensis]	GO:0016020//membrane;GO:0043227//membrane-bounded organelle;	-	ko04142(Lysosome)	ko04142(Lysosome)
LOC113817474	3.15294	6.30588	0	0	-Inf	0.00174779	0.137754	NW_020870299.1	227583	237618	-	5924	LOC113817474	-	K13676	PF01501	veNOG12370;opiNOG11002;veNOG11596	G	sp|Q6DE37|GXLT2_XENLA Glucoside xylosyltransferase 2 OS=Xenopus laevis GN=gxylt2 PE=2 SV=1	gi|657749563|ref|XP_008310159.1| PREDICTED: glucoside xylosyltransferase 1-like isoform X2 [Cynoglossus semilaevis]	-	-	ko00514(Other types of O-glycan biosynthesis)	ko00514(Other types of O-glycan biosynthesis)
LOC113827077	206.257	105.827	306.687	2.89801	1.53506	0.00175002	0.137754	NW_020868328.1	134731	142763	+	582	LOC113827077	GO:0016020	-	PF10242	opiNOG23847;opiNOG19510	S	sp|Q6PFT6|TMM47_DANRE Transmembrane protein 47 OS=Danio rerio GN=tmem47 PE=2 SV=1	gi|646719272|gb|KDR21444.1| hypothetical protein L798_04146 [Zootermopsis nevadensis]	-	GO:0016020//membrane;	-	-
LOC113809160	24.8601	10.5774	39.1429	3.70062	1.88777	0.00178321	0.138368	NW_020869396.1	202684	227290	+	1786	LOC113809160	GO:0031146;GO:0046983	K03362	PF12937;PF12125;PF00400	opiNOG10387;veNOG06019	R	sp|Q3ULA2|FBW1A_MOUSE F-box/WD repeat-containing protein 1A OS=Mus musculus GN=Btrc PE=1 SV=2	gi|646716491|gb|KDR19729.1| F-box/WD repeat-containing protein 1A [Zootermopsis nevadensis]	-	GO:0046983//protein dimerization activity;	ko05170(Human immunodeficiency virus 1 infection);ko05131(Shigellosis);ko04710(Circadian rhythm);ko04624(Toll and Imd signaling pathway);ko04390(Hippo signaling pathway);ko04341(Hedgehog signaling pathway - fly);ko04340(Hedgehog signaling pathway);ko04310(Wnt signaling pathway);ko04218(Cellular senescence);ko04120(Ubiquitin mediated proteolysis);ko04114(Oocyte meiosis)	ko05170(Human immunodeficiency virus 1 infection);ko05131(Shigellosis);ko04710(Circadian rhythm);ko04624(Toll and Imd signaling pathway);ko04390(Hippo signaling pathway);ko04341(Hedgehog signaling pathway - fly);ko04340(Hedgehog signaling pathway);ko04310(Wnt signaling pathway);ko04218(Cellular senescence);ko04120(Ubiquitin mediated proteolysis);ko04114(Oocyte meiosis)
LOC113810108	12.3474	22.321	2.37375	0.106346	-3.23316	0.00178781	0.138368	NW_020869495.1	41624	42713	-	632	LOC113810108	-	-	PF11630	-	-	sp|C0KJQ4|ALPS_PORTR Anti-lipopolysaccharide factor OS=Portunus trituberculatus GN=ALF PE=2 SV=2	gi|354990989|gb|AER45468.1| anti-lipopolysaccharide factor isoform 6 [Penaeus monodon]	-	-	-	-
LOC113816375	237.325	350.917	123.732	0.352595	-1.50391	0.00179021	0.138368	NW_020870179.1	185553	215278	-	843	LOC113816375	-	-	-	-	-	-	-	-	-	-	-
LOC113828683	2.5539	5.1078	0	0	-Inf	0.0017975	0.138368	NW_020872424.1	384925	392167	+	1324	LOC113828683	GO:0004252;GO:0006508	-	PF00089	opiNOG13885;opiNOG07225	E	sp|P21902|PCE_TACTR Proclotting enzyme OS=Tachypleus tridentatus PE=1 SV=1	gi|50950077|dbj|BAD34945.1| serine proteinase homologue [Marsupenaeus japonicus]	GO:0006508//proteolysis;	-	GO:0004252//serine-type endopeptidase activity;	-
LOC113829625	53.3739	24.0014	82.7465	3.44757	1.78558	0.00180584	0.138368	NW_020872556.1	211495	233901	-	3209	LOC113829625	-	-	PF06031	opiNOG35143	S	sp|Q9CWM2|CDCA4_MOUSE Cell division cycle-associated protein 4 OS=Mus musculus GN=Cdca4 PE=2 SV=2	gi|662201804|ref|XP_008474167.1| PREDICTED: SERTA domain-containing protein 2 [Diaphorina citri]	-	-	-	-
LOC113812238	304.055	471.982	136.128	0.288419	-1.79376	0.00182986	0.139466	NW_020869735.1	789790	794752	+	1182	LOC113812238	GO:0016272;GO:0006457;GO:0051082	K09548	PF01920	opiNOG38693	O	sp|Q4SPU8|PFD1_TETNG Prefoldin subunit 1 OS=Tetraodon nigroviridis GN=pfdn1 PE=3 SV=1	gi|970915702|ref|XP_015124264.1| PREDICTED: prefoldin subunit 1 [Diachasma alloeum]	GO:0006457//protein folding;	GO:0016272//prefoldin complex;	GO:0051082//unfolded protein binding;	-
LOC113819191	6.43558	11.4554	1.4158	0.123593	-3.01633	0.00190898	0.144731	NW_020870492.1	675854	686436	-	5754	LOC113819191	GO:0003779;GO:0005524;GO:0003774;GO:0016459	K17751	PF00063;PF01576;PF02736	opiNOG77214;opiNOG01431	Z	sp|P05661|MYSA_DROME Myosin heavy chain, muscle OS=Drosophila melanogaster GN=Mhc PE=1 SV=4	gi|410509310|dbj|BAM65721.1| myosin heavy chain type 1 [Litopenaeus vannamei]	GO:0016459//myosin complex;	GO:0003779//actin binding;GO:0005524//ATP binding;GO:0003774//cytoskeletal motor activity;	ko05416(Viral myocarditis);ko05414(Dilated cardiomyopathy);ko05410(Hypertrophic cardiomyopathy);ko04919(Thyroid hormone signaling pathway);ko04261(Adrenergic signaling in cardiomyocytes);ko04260(Cardiac muscle contraction);ko04022(cGMP-PKG signaling pathway)	ko05416(Viral myocarditis);ko05414(Dilated cardiomyopathy);ko05410(Hypertrophic cardiomyopathy);ko04919(Thyroid hormone signaling pathway);ko04261(Adrenergic signaling in cardiomyocytes);ko04260(Cardiac muscle contraction);ko04022(cGMP-PKG signaling pathway)
LOC113825272	213.982	375.93	52.0345	0.138415	-2.85292	0.00194173	0.146443	NW_020871323.1	57876	59336	+	1118	LOC113825272	-	-	PF00011	KOG3591	O	sp|P15990|CRYAA_SPAEH Alpha-crystallin A chain OS=Spalax ehrenbergi GN=CRYAA PE=3 SV=1	gi|356651196|gb|AET34915.1| heat shock protein 21 [Macrobrachium rosenbergii]	-	-	-	-
LOC113812314	36.917	59.1238	14.7102	0.248804	-2.00692	0.0020333	0.152551	NW_020868447.1	1288947	1291436	-	860	LOC113812314	GO:0043229;GO:0044444	K02907	PF00327	opiNOG38349	J	sp|Q4R6U7|RM30_MACFA 39S ribosomal protein L30, mitochondrial OS=Macaca fascicularis GN=MRPL30 PE=2 SV=1	gi|506965686|gb|AGM32195.1| ribosomal protein L30 [Coptotermes formosanus]	GO:0043229//intracellular organelle;GO:0044444//obsolete cytoplasmic part;	-	ko03010(Ribosome)	ko03010(Ribosome)
LOC113823517	52.3125	25.9296	78.6953	3.03496	1.60168	0.00206707	0.153765	NW_020870999.1	452092	463279	-	1947	LOC113823517	-	K01262	PF16189;PF00557;PF01321	opiNOG09433;opiNOG00519;COG0006	E	sp|Q9NQW7|XPP1_HUMAN Xaa-Pro aminopeptidase 1 OS=Homo sapiens GN=XPNPEP1 PE=1 SV=3	gi|321460586|gb|EFX71627.1| hypothetical protein DAPPUDRAFT_327039 [Daphnia pulex]	-	-	-	-
LOC113800947	264.853	99.3572	430.348	4.33132	2.11481	0.00207084	0.153765	NW_020872792.1	150274	199500	+	3370	LOC113800947	-	K20222	PF13513;PF03810	opiNOG05087	YU	sp|Q8BKC5|IPO5_MOUSE Importin-5 OS=Mus musculus GN=Ipo5 PE=1 SV=3	gi|646712368|gb|KDR17150.1| Importin-5 [Zootermopsis nevadensis]	-	-	ko03013(Nucleocytoplasmic transport)	ko03013(Nucleocytoplasmic transport)
LOC113818544	15.9867	6.18984	25.7836	4.16548	2.05848	0.00210934	0.154856	NW_020870415.1	113057	139062	+	5294	LOC113818544	-	-	PF00651	opiNOG16873	R	sp|Q5XKL5|BTBD8_HUMAN BTB/POZ domain-containing protein 8 OS=Homo sapiens GN=BTBD8 PE=2 SV=2	gi|769840948|ref|XP_011631656.1| PREDICTED: uncharacterized protein LOC105423570 isoform X5 [Pogonomyrmex barbatus]	-	-	-	-
LOC113826341	36.1131	55.3877	16.8386	0.304014	-1.71779	0.0021171	0.154856	NW_020871663.1	646211	656737	+	3788	LOC113826341	-	-	-	KOG1699	S	-	gi|321461858|gb|EFX72885.1| hypothetical protein DAPPUDRAFT_325635 [Daphnia pulex]	-	-	-	-
LOC113804107	51.2753	22.3651	80.1854	3.58529	1.84209	0.00211778	0.154856	NW_020868847.1	233611	237538	-	887	LOC113804107	GO:0000166	K10362	-	NOG12641;opiNOG77737;opiNOG00380	Z	sp|Q9JMH9|MY18A_MOUSE Unconventional myosin-XVIIIa OS=Mus musculus GN=Myo18a PE=1 SV=2	gi|242025142|ref|XP_002432985.1| myosin-18A, putative [Pediculus humanus corporis] gi|212518494|gb|EEB20247.1| myosin-18A, putative [Pediculus humanus corporis]	-	-	GO:0000166//nucleotide binding;	-
LOC113804937	3.97413	7.94826	0	0	-Inf	0.00214403	0.154902	NW_020868929.1	236359	243313	-	1277	LOC113804937	-	-	PF00685	opiNOG23226;opiNOG31090	R	sp|O75897|ST1C4_HUMAN Sulfotransferase 1C4 OS=Homo sapiens GN=SULT1C4 PE=1 SV=2	gi|743692758|gb|AJC52502.1| estrogen sulfotransferase [Scylla olivacea]	-	-	-	-
LOC113824993	86.4648	45.0913	127.838	2.8351	1.5034	0.00217179	0.154902	NW_020871240.1	617456	637882	+	2187	LOC113824993	GO:0043229;GO:0008168;GO:0032259	-	PF01963	opiNOG08088	T	sp|Q99JY4|TRABD_MOUSE TraB domain-containing protein OS=Mus musculus GN=Trabd PE=1 SV=1	gi|675368759|gb|KFM61661.1| hypothetical protein X975_19160, partial [Stegodyphus mimosarum]	GO:0032259//methylation;	GO:0043229//intracellular organelle;	GO:0008168//methyltransferase activity;	-
LOC113809104	146.478	236.229	56.7273	0.240137	-2.05807	0.00217684	0.154902	NW_020868425.1	611201	616584	+	2227	LOC113809104	-	-	-	-	-	-	-	-	-	-	-
LOC113812227	19.029	7.50526	30.5528	4.07084	2.02533	0.0021789	0.154902	NW_020869735.1	189623	199065	+	3130	LOC113812227	GO:0043231;GO:0003677;GO:0003906;GO:0006284;GO:0051536;GO:0098542;GO:0019104;GO:0090305;GO:0016236	K10773	PF00730	veNOG12687	L	sp|P78549|NTH_HUMAN Endonuclease III-like protein 1 OS=Homo sapiens GN=NTHL1 PE=1 SV=2	gi|859786692|ref|XP_004750787.2| PREDICTED: endonuclease III-like protein 1 isoform X3 [Mustela putorius furo]	GO:0043231//intracellular membrane-bounded organelle;	GO:0003677//DNA binding;GO:0003906//DNA-(apurinic or apyrimidinic site) endonuclease activity;GO:0051536//iron-sulfur cluster binding;GO:0019104//DNA N-glycosylase activity;	ko03410(Base excision repair)	ko03410(Base excision repair)
LOC113804850	497.226	722.108	272.345	0.377153	-1.40678	0.00218185	0.154902	NW_020868920.1	3824	5620	-	1797	LOC113804850	-	-	-	-	-	-	-	-	-	-	-
LOC113820187	45.3402	23.1399	67.5405	2.91879	1.54537	0.00218377	0.154902	NW_020870608.1	85317	89873	-	2282	LOC113820187	GO:0016020	-	PF00892	opiNOG09252;COG0697	SGE	sp|Q2M3R5|S35G1_HUMAN Solute carrier family 35 member G1 OS=Homo sapiens GN=SLC35G1 PE=1 SV=1	gi|936700248|ref|XP_014228088.1| PREDICTED: solute carrier family 35 member G1 [Trichogramma pretiosum]	-	GO:0016020//membrane;	-	-
LOC113826038	28.5555	10.1818	46.9292	4.60915	2.2045	0.00219369	0.154902	NW_020871588.1	390741	397123	+	1980	LOC113826038	GO:0031167;GO:0000179	K14191	PF00398	veNOG00043;opiNOG06063	A	sp|Q2KHT8|DIM1_BOVIN Probable dimethyladenosine transferase OS=Bos taurus GN=DIMT1 PE=2 SV=1	gi|926627927|ref|XP_013779559.1| PREDICTED: probable dimethyladenosine transferase [Limulus polyphemus]	GO:0031167//rRNA methylation;	-	GO:0000179//rRNA (adenine-N6,N6-)-dimethyltransferase activity;	-
LOC113806037	93.4477	43.5856	143.31	3.28801	1.71721	0.00221259	0.155475	NW_020869053.1	116977	136862	+	1192	LOC113806037	-	-	-	-	-	-	gi|241155353|ref|XP_002407522.1| hypothetical protein IscW_ISCW002909 [Ixodes scapularis] gi|215494131|gb|EEC03772.1| hypothetical protein IscW_ISCW002909 [Ixodes scapularis]	-	-	-	-
LOC113828152	136.034	67.9506	204.118	3.00392	1.58684	0.00226227	0.15711	NW_020872289.1	12747	15966	-	983	LOC113828152	GO:0042802;GO:0005739;GO:0009450;GO:0003867;GO:0030170	K13524	PF00202	opiNOG06098;COG0160	E	sp|P80147|GABT_PIG 4-aminobutyrate aminotransferase, mitochondrial OS=Sus scrofa GN=ABAT PE=1 SV=2	gi|1022765760|gb|KZS10893.1| 4-aminobutyrate aminotransferase [Daphnia magna]	GO:0005739//mitochondrion;	GO:0042802//identical protein binding;GO:0003867//4-aminobutyrate transaminase activity;GO:0030170//pyridoxal phosphate binding;	ko04727(GABAergic synapse);ko00650(Butanoate metabolism);ko00640(Propanoate metabolism);ko00410(beta-Alanine metabolism);ko00280(Valine, leucine and isoleucine degradation);ko00250(Alanine, aspartate and glutamate metabolism)	ko04727(GABAergic synapse);ko00650(Butanoate metabolism);ko00640(Propanoate metabolism);ko00410(beta-Alanine metabolism);ko00280(Valine, leucine and isoleucine degradation);ko00250(Alanine, aspartate and glutamate metabolism)
LOC113809028	10.4099	3.11031	17.7095	5.69381	2.50939	0.00226231	0.15711	NW_020869382.1	197357	198673	-	639	LOC113809028	-	-	PF16972	opiNOG08140	S	sp|P48613|TIPE_DROME Protein tipE OS=Drosophila melanogaster GN=tipE PE=2 SV=1	gi|751439533|ref|XP_011184738.1| PREDICTED: protein tipE isoform X1 [Bactrocera cucurbitae] gi|751439535|ref|XP_011184747.1| PREDICTED: protein tipE isoform X1 [Bactrocera cucurbitae]	-	-	-	-
LOC113801946	41.8413	65.0301	18.6526	0.28683	-1.80173	0.00226858	0.15711	NW_020872855.1	213297	224114	-	3853	LOC113801946	-	-	PF08174	opiNOG02734	T	sp|Q6V7V2|RTKN_RAT Rhotekin OS=Rattus norvegicus GN=Rtkn PE=1 SV=1	gi|939243823|ref|XP_014241237.1| PREDICTED: rhotekin-like isoform X2 [Cimex lectularius]	-	-	-	-
LOC113822607	26.0543	12.6092	39.4993	3.13257	1.64735	0.00230735	0.15761	NW_020868316.1	126019	217232	-	3792	LOC113822607	-	-	-	opiNOG34437	S	-	gi|1009571950|ref|XP_015918022.1| PREDICTED: uncharacterized protein LOC107447594 isoform X3 [Parasteatoda tepidariorum]	-	-	-	-
LOC113827395	281.841	489.937	73.7458	0.150521	-2.73196	0.00231309	0.15761	NW_020868608.1	67334	78599	+	3520	LOC113827395	GO:0051301	K03355	PF00515;PF13414;PF13176;PF04049;PF13181	opiNOG00970;veNOG00542	D	sp|A1A4R8|CDC23_BOVIN Cell division cycle protein 23 homolog OS=Bos taurus GN=CDC23 PE=2 SV=1	gi|926624716|ref|XP_013777825.1| PREDICTED: cell division cycle protein 23 homolog isoform X1 [Limulus polyphemus]	-	-	ko05166(Human T-cell leukemia virus 1 infection);ko04914(Progesterone-mediated oocyte maturation);ko04120(Ubiquitin mediated proteolysis);ko04114(Oocyte meiosis);ko04110(Cell cycle)	ko05166(Human T-cell leukemia virus 1 infection);ko04914(Progesterone-mediated oocyte maturation);ko04120(Ubiquitin mediated proteolysis);ko04114(Oocyte meiosis);ko04110(Cell cycle)
LOC113816399	10.0469	16.716	3.37784	0.202072	-2.30706	0.00231824	0.15761	NW_020870182.1	87342	116999	+	1401	LOC113816399	-	-	PF13359	veNOG20765;opiNOG33516;opiNOG05869;KOG4585;opiNOG44994	L	sp|B0BN95|HARB1_RAT Putative nuclease HARBI1 OS=Rattus norvegicus GN=Harbi1 PE=2 SV=1	gi|641679948|ref|XP_008188786.1| PREDICTED: putative nuclease HARBI1 [Acyrthosiphon pisum]	-	-	-	-
LOC113824918	45.6677	22.4028	68.9327	3.07697	1.62151	0.00231956	0.15761	NW_020871215.1	674062	702137	+	2330	LOC113824918	-	K10295	PF12937	opiNOG01887	R	sp|Q3ZBT2|FBX9_BOVIN F-box only protein 9 OS=Bos taurus GN=FBXO9 PE=2 SV=2	gi|642937533|ref|XP_008199086.1| PREDICTED: F-box only protein 9 [Tribolium castaneum] gi|1004395577|gb|EEZ97671.2| F-box only protein 9-like Protein [Tribolium castaneum]	-	-	-	-
LOC113827084	13.0768	4.36382	21.7897	4.99327	2.31998	0.00237343	0.160018	NW_020868607.1	956011	957855	-	1845	LOC113827084	-	-	-	opiNOG29688	S	-	gi|242009594|ref|XP_002425568.1| conserved hypothetical protein [Pediculus humanus corporis] gi|212509447|gb|EEB12830.1| conserved hypothetical protein [Pediculus humanus corporis]	-	-	-	-
LOC113806521	19.7803	8.61202	30.9486	3.59365	1.84545	0.00237722	0.160018	NW_020869107.1	467564	475964	-	2214	LOC113806521	-	-	PF00642	veNOG11478;opiNOG12534	K	sp|Q96K80|ZC3HA_HUMAN Zinc finger CCCH domain-containing protein 10 OS=Homo sapiens GN=ZC3H10 PE=1 SV=1	gi|646699392|gb|KDR10022.1| Zinc finger CCCH domain-containing protein 10 [Zootermopsis nevadensis]	-	-	-	-
LOC113808977	1670.69	2484.59	856.798	0.344845	-1.53598	0.00239527	0.16032	NW_020869374.1	750467	756139	-	348	LOC113808977	GO:0005840;GO:0046872;GO:0006412;GO:0003735;GO:0019843	K02922	-	opiNOG37418	J	sp|Q9VXX8|RL371_DROME Probable 60S ribosomal protein L37-A OS=Drosophila melanogaster GN=RpL37a PE=1 SV=1	gi|939280447|ref|XP_014260836.1| PREDICTED: 60S ribosomal protein L37 [Cimex lectularius]	GO:0005840//ribosome;	GO:0046872//metal ion binding;GO:0003735//structural constituent of ribosome;GO:0019843//rRNA binding;	ko05171(Coronavirus disease - COVID-19);ko03010(Ribosome)	ko05171(Coronavirus disease - COVID-19);ko03010(Ribosome)
LOC113827724	13.1489	4.44993	21.8478	4.9097	2.29563	0.00240397	0.16032	NW_020868615.1	424842	428768	+	404	LOC113827724	-	-	-	-	-	-	-	-	-	-	-
LOC113814937	18.4706	7.47903	29.4621	3.93929	1.97794	0.00241841	0.160481	NW_020870032.1	419698	443269	-	7415	LOC113814937	-	-	-	opiNOG00819	R	sp|Q86YS7|C2CD5_HUMAN C2 domain-containing protein 5 OS=Homo sapiens GN=C2CD5 PE=1 SV=1	gi|817057584|ref|XP_012269705.1| PREDICTED: C2 domain-containing protein 5 isoform X3 [Athalia rosae]	-	-	-	-
LOC113816492	34.2895	16.6774	51.9016	3.11209	1.63789	0.00243135	0.160481	NW_020868484.1	294356	323177	+	6020	LOC113816492	GO:0007018;GO:0005524;GO:0005874;GO:0008017;GO:0003777;GO:0030705;GO:0016887;GO:0005871	K20196	PF00225	veNOG01023;opiNOG00747	Z	sp|P46871|KRP95_STRPU Kinesin-II 95 kDa subunit OS=Strongylocentrotus purpuratus GN=KRP95 PE=1 SV=1	gi|260787289|ref|XP_002588686.1| hypothetical protein BRAFLDRAFT_287432 [Branchiostoma floridae] gi|229273854|gb|EEN44697.1| hypothetical protein BRAFLDRAFT_287432 [Branchiostoma floridae]	GO:0007018//microtubule-based movement;GO:0030705//cytoskeleton-dependent intracellular transport;	GO:0005874//microtubule;GO:0005871//kinesin complex;	GO:0005524//ATP binding;GO:0008017//microtubule binding;GO:0003777//microtubule motor activity;GO:0016887//ATP hydrolysis activity;	-
LOC113825941	2.31345	4.6269	0	0	-Inf	0.0024444	0.160481	NW_020871546.1	174530	233061	-	2497	LOC113825941	-	-	PF00135	opiNOG16634;opiNOG06838	R	sp|B2D0J5|EST6_APIME Venom carboxylesterase-6 OS=Apis mellifera PE=2 SV=1	gi|326579691|gb|ADZ96217.1| JHE-like carboxylesterase 1 [Pandalopsis japonica]	-	-	-	-
LOC113825417	13278.6	787.409	25769.8	32.7273	5.03242	0.00245967	0.160481	NW_020871348.1	118366	131629	-	6035	LOC113825417	GO:0003779;GO:0005524;GO:0003774;GO:0016459	K17751	PF00063;PF01576;PF02736	opiNOG77214;opiNOG01431	Z	sp|P05661|MYSA_DROME Myosin heavy chain, muscle OS=Drosophila melanogaster GN=Mhc PE=1 SV=4	gi|410509310|dbj|BAM65721.1| myosin heavy chain type 1 [Litopenaeus vannamei]	GO:0016459//myosin complex;	GO:0003779//actin binding;GO:0005524//ATP binding;GO:0003774//cytoskeletal motor activity;	ko05416(Viral myocarditis);ko05414(Dilated cardiomyopathy);ko05410(Hypertrophic cardiomyopathy);ko04919(Thyroid hormone signaling pathway);ko04261(Adrenergic signaling in cardiomyocytes);ko04260(Cardiac muscle contraction);ko04022(cGMP-PKG signaling pathway)	ko05416(Viral myocarditis);ko05414(Dilated cardiomyopathy);ko05410(Hypertrophic cardiomyopathy);ko04919(Thyroid hormone signaling pathway);ko04261(Adrenergic signaling in cardiomyocytes);ko04260(Cardiac muscle contraction);ko04022(cGMP-PKG signaling pathway)
LOC113820206	10.7244	21.4489	0	0	-Inf	0.00246208	0.160481	NW_020870611.1	451217	452908	-	547	LOC113820206	GO:0010466;GO:0005576;GO:0030414	-	-	-	-	-	gi|42494881|gb|AAS17722.1| single WAP domain protein [Litopenaeus vannamei]	GO:0010466//negative regulation of peptidase activity;	GO:0005576//extracellular region;	GO:0030414//peptidase inhibitor activity;	-
LOC113821072	41.4117	21.0611	61.7622	2.93252	1.55214	0.00249313	0.161773	NW_020870704.1	171156	201082	-	3904	LOC113821072	GO:0004674;GO:0005524;GO:0006468	K04430	PF00069	opiNOG06844	T	sp|P47809|MP2K4_MOUSE Dual specificity mitogen-activated protein kinase kinase 4 OS=Mus musculus GN=Map2k4 PE=1 SV=2	gi|723781487|gb|AIY23114.1| mitogen-activated protein kinase kinase 4 [Fenneropenaeus chinensis]	-	GO:0004674//protein serine/threonine kinase activity;GO:0005524//ATP binding;	ko05418(Fluid shear stress and atherosclerosis);ko05417(Lipid and atherosclerosis);ko05208(Chemical carcinogenesis - reactive oxygen species);ko05169(Epstein-Barr virus infection);ko05167(Kaposi sarcoma-associated herpesvirus infection);ko05166(Human T-cell leukemia virus 1 infection);ko05161(Hepatitis B);ko05142(Chagas disease);ko05135(Yersinia infection);ko05132(Salmonella infection);ko05120(Ep…	ko05418(Fluid shear stress and atherosclerosis);ko05417(Lipid and atherosclerosis);ko05208(Chemical carcinogenesis - reactive oxygen species);ko05169(Epstein-Barr virus infection);ko05167(Kaposi sarcoma-associated herpesvirus infection);ko05166(Human T-cell leukemia virus 1 infection);ko05161(Hepatitis B);ko05142(Chagas disease);ko05135(Yersinia infection);ko05132(Salmonella infection);ko05120(Ep…
LOC113815245	1897.84	700.772	3094.91	4.41643	2.14288	0.00256626	0.164572	NW_020870068.1	291686	353612	+	495	LOC113815245	-	K19867	-	opiNOG32629;KOG3528	S	sp|A1ZA47|ZASP_DROME PDZ and LIM domain protein Zasp OS=Drosophila melanogaster GN=Zasp52 PE=1 SV=2	gi|187474837|gb|ACD11993.1| hypothetical protein, partial [Isometrus maculatus]	-	-	-	-
LOC113827369	4.2523	0.730932	7.77366	10.6353	3.41078	0.00256634	0.164572	NW_020872045.1	163139	195129	+	1546	LOC113827369	-	-	-	-	-	-	-	-	-	-	-
LOC113822231	3.64102	0.285656	6.99639	24.4924	4.61426	0.00257482	0.164572	NW_020870853.1	78769	102804	+	3541	LOC113822231	-	-	-	opiNOG08676	T	sp|Q9VS24|MELT_DROME Protein melted OS=Drosophila melanogaster GN=melt PE=1 SV=2	gi|646720734|gb|KDR22356.1| Protein melted [Zootermopsis nevadensis]	-	-	-	-
LOC113804041	35.9456	15.8751	56.0161	3.52856	1.81908	0.00258196	0.164572	NW_020868840.1	219159	241495	-	6348	LOC113804041	-	-	PF00415	opiNOG07137	S	sp|Q9FN03|UVR8_ARATH Ultraviolet-B receptor UVR8 OS=Arabidopsis thaliana GN=UVR8 PE=1 SV=1	gi|1000728556|ref|XP_015586711.1| PREDICTED: uncharacterized protein LOC107263725 [Cephus cinctus] gi|1000728558|ref|XP_015586712.1| PREDICTED: uncharacterized protein LOC107263725 [Cephus cinctus] gi|1000728560|ref|XP_015586713.1| PREDICTED: uncharacterized protein LOC107263725 [Cephus cinctus] gi|1000728562|ref|XP_015586715.1| PREDICTED: uncharacterized protein LOC107263725 [Cephus cinctus]	-	-	-	-
LOC113809395	35.4367	55.5078	15.3656	0.276818	-1.85299	0.00260511	0.165315	NW_020869422.1	112271	113959	+	956	LOC113809395	-	-	-	-	-	-	-	-	-	-	-
LOC113811708	25.3486	13.5795	37.1177	2.73336	1.45067	0.00265185	0.167543	NW_020869676.1	20275	53816	+	792	LOC113811708	-	-	-	-	-	-	-	-	-	-	-
LOC113819200	261.569	118.441	404.697	3.41687	1.77267	0.00272062	0.170655	NW_020870494.1	4523	17149	+	2449	LOC113819200	-	-	-	-	-	-	gi|646699626|gb|KDR10170.1| Ubiquitin carboxyl-terminal hydrolase 47 [Zootermopsis nevadensis]	-	-	-	-
LOC113813609	25.234	12.188	38.28	3.1408	1.65113	0.00273287	0.170655	NW_020869894.1	420520	427834	-	656	LOC113813609	-	K00901	PF12796	opiNOG02576	I	sp|Q09103|DGK2_DROME Eye-specific diacylglycerol kinase OS=Drosophila melanogaster GN=rdgA PE=2 SV=2	gi|817090029|ref|XP_012267914.1| PREDICTED: eye-specific diacylglycerol kinase isoform X4 [Athalia rosae]	-	-	ko05231(Choline metabolism in cancer);ko04361(Axon regeneration);ko04072(Phospholipase D signaling pathway);ko04070(Phosphatidylinositol signaling system);ko00564(Glycerophospholipid metabolism);ko00561(Glycerolipid metabolism)	ko05231(Choline metabolism in cancer);ko04361(Axon regeneration);ko04072(Phospholipase D signaling pathway);ko04070(Phosphatidylinositol signaling system);ko00564(Glycerophospholipid metabolism);ko00561(Glycerolipid metabolism)
LOC113806691	4.85698	0.969593	8.74437	9.01859	3.1729	0.00274035	0.170655	NW_020869121.1	436414	456366	+	4869	LOC113806691	GO:0016020	-	PF04193	opiNOG18159	S	sp|Q0VCC1|PQLC1_BOVIN PQ-loop repeat-containing protein 1 OS=Bos taurus GN=PQLC1 PE=2 SV=1	gi|1000747543|ref|XP_015596555.1| PREDICTED: PQ-loop repeat-containing protein 1 [Cephus cinctus]	-	GO:0016020//membrane;	-	-
LOC113813682	9.66489	3.11194	16.2178	5.21149	2.3817	0.00274849	0.170655	NW_020869898.1	241860	256887	-	3590	LOC113813682	-	-	PF02862	opiNOG03364	IU	sp|Q6NZC7|S23IP_MOUSE SEC23-interacting protein OS=Mus musculus GN=Sec23ip PE=1 SV=2	gi|805781231|ref|XP_012139228.1| PREDICTED: mucin-17-like isoform X2 [Megachile rotundata]	-	-	-	-
LOC113807159	78.5141	31.2952	125.733	4.01765	2.00635	0.00276851	0.17116	NW_020869160.1	315469	329331	-	1477	LOC113807159	-	-	PF00240	veNOG09135;opiNOG11086	O	sp|Q6MG49|BAG6_RAT Large proline-rich protein BAG6 OS=Rattus norvegicus GN=Bag6 PE=1 SV=2	gi|861643957|gb|KMQ94511.1| large proline-rich protein bat3, partial [Lasius niger]	-	-	-	-
LOC113806631	9.48365	2.22331	16.744	7.53111	2.91286	0.00279409	0.171946	NW_020869118.1	241197	248894	-	1251	LOC113806631	-	K13291	-	COG5260;opiNOG01794;veNOG02707	DL	sp|Q5TAX3|TUT4_HUMAN Terminal uridylyltransferase 4 OS=Homo sapiens GN=ZCCHC11 PE=1 SV=3	gi|919071452|ref|XP_013417089.1| PREDICTED: terminal uridylyltransferase 4-like [Lingula anatina]	-	-	-	-
LOC113809628	2.39015	0	4.7803	Inf	Inf	0.00280508	0.171946	NW_020869440.1	270622	274752	+	1281	LOC113809628	-	-	PF03712;PF01082	NOG05020;opiNOG05012	SE	sp|Q9VUY0|MOX11_DROME MOXD1 homolog 1 OS=Drosophila melanogaster GN=CG5235 PE=2 SV=2	gi|646708167|gb|KDR14580.1| MOXD1-like protein 1 [Zootermopsis nevadensis]	-	-	-	-
LOC113809216	21.4943	34.7633	8.2252	0.236606	-2.07944	0.00285429	0.174221	NW_020869405.1	48981	49887	-	907	LOC113809216	-	K02149	-	opiNOG19196	C	sp|Q9V7D2|VATD1_DROME V-type proton ATPase subunit D 1 OS=Drosophila melanogaster GN=Vha36-1 PE=2 SV=1	gi|478735285|gb|AGJ51962.1| V-ATPase D [Peregrinus maidis]	-	-	ko05323(Rheumatoid arthritis);ko05165(Human papillomavirus infection);ko05120(Epithelial cell signaling in Helicobacter pylori infection);ko05110(Vibrio cholerae infection);ko04966(Collecting duct acid secretion);ko04721(Synaptic vesicle cycle);ko04150(mTOR signaling pathway);ko04145(Phagosome);ko00190(Oxidative phosphorylation)	ko05323(Rheumatoid arthritis);ko05165(Human papillomavirus infection);ko05120(Epithelial cell signaling in Helicobacter pylori infection);ko05110(Vibrio cholerae infection);ko04966(Collecting duct acid secretion);ko04721(Synaptic vesicle cycle);ko04150(mTOR signaling pathway);ko04145(Phagosome);ko00190(Oxidative phosphorylation)
LOC113824123	35.1533	17.7624	52.5442	2.95817	1.56471	0.00294192	0.177687	NW_020868577.1	271698	291528	+	786	LOC113824123	GO:0016310;GO:0005977;GO:0016301;GO:0005516	K07190	PF00723	opiNOG02603	G	sp|Q9W391|KPBA_DROME Probable phosphorylase b kinase regulatory subunit alpha OS=Drosophila melanogaster GN=CG7766 PE=1 SV=2	gi|939626825|ref|XP_014297363.1| PREDICTED: probable phosphorylase b kinase regulatory subunit alpha isoform X2 [Microplitis demolitor]	-	GO:0016301//kinase activity;GO:0005516//calmodulin binding;	ko04922(Glucagon signaling pathway);ko04910(Insulin signaling pathway);ko04020(Calcium signaling pathway)	ko04922(Glucagon signaling pathway);ko04910(Insulin signaling pathway);ko04020(Calcium signaling pathway)
LOC113821408	96.5545	50.2535	142.856	2.8427	1.50726	0.00294386	0.177687	NW_020870750.1	66664	90343	-	1845	LOC113821408	GO:0005788;GO:0030970;GO:0030433	K10088	PF07915	veNOG03602	U	sp|Q8K2C7|OS9_MOUSE Protein OS-9 OS=Mus musculus GN=Os9 PE=1 SV=2	gi|110645403|gb|AAI18816.1| LOC779517 protein, partial [Xenopus tropicalis]	GO:0005788//endoplasmic reticulum lumen;	-	ko04141(Protein processing in endoplasmic reticulum)	ko04141(Protein processing in endoplasmic reticulum)
LOC113828262	59.161	28.3851	89.9368	3.16845	1.66378	0.00294808	0.177687	NW_020872333.1	49996	69057	+	945	LOC113828262	GO:0007179;GO:0005634;GO:0003677;GO:0006355;GO:0005667;GO:0003700;GO:0005737	K04500	PF03165	opiNOG02389;veNOG05033;KOG3701	K	sp|P84023|SMAD3_CHICK Mothers against decapentaplegic homolog 3 OS=Gallus gallus GN=SMAD3 PE=2 SV=1	gi|957820786|ref|XP_014680697.1| PREDICTED: mothers against decapentaplegic homolog 3-like [Priapulus caudatus]	GO:0005634//nucleus;GO:0005667//transcription regulator complex;GO:0005737//cytoplasm;	GO:0003677//DNA binding;GO:0003700//DNA-binding transcription factor activity;	ko05415(Diabetic cardiomyopathy);ko05321(Inflammatory bowel disease);ko05226(Gastric cancer);ko05225(Hepatocellular carcinoma);ko05212(Pancreatic cancer);ko05210(Colorectal cancer);ko05205(Proteoglycans in cancer);ko05200(Pathways in cancer);ko05166(Human T-cell leukemia virus 1 infection);ko05142(Chagas disease);ko04933(AGE-RAGE signaling pathway in diabetic complications);ko04926(Relaxin signal…	ko05415(Diabetic cardiomyopathy);ko05321(Inflammatory bowel disease);ko05226(Gastric cancer);ko05225(Hepatocellular carcinoma);ko05212(Pancreatic cancer);ko05210(Colorectal cancer);ko05205(Proteoglycans in cancer);ko05200(Pathways in cancer);ko05166(Human T-cell leukemia virus 1 infection);ko05142(Chagas disease);ko04933(AGE-RAGE signaling pathway in diabetic complications);ko04926(Relaxin signal…
LOC113820329	23.8586	10.2821	37.4352	3.64081	1.86426	0.00296526	0.177977	NW_020870631.1	123141	135509	-	4441	LOC113820329	GO:0008270;GO:0016874	K10635	PF13639	opiNOG40015;opiNOG38869	O	sp|E9QAU8|RN165_MOUSE E3 ubiquitin-protein ligase RNF165 OS=Mus musculus GN=Rnf165 PE=1 SV=1	gi|242018674|ref|XP_002429799.1| conserved hypothetical protein [Pediculus humanus corporis] gi|212514811|gb|EEB17061.1| conserved hypothetical protein [Pediculus humanus corporis]	-	-	GO:0008270//zinc ion binding;GO:0016874//ligase activity;	-
LOC113821227	10537.8	15551.3	5524.25	0.355228	-1.49318	0.00301248	0.180061	NW_020870730.1	538155	543079	+	709	LOC113821227	-	K02875	PF01929	veNOG02415	J	sp|Q63507|RL14_RAT 60S ribosomal protein L14 OS=Rattus norvegicus GN=Rpl14 PE=1 SV=3	gi|928050143|ref|XP_013874182.1| PREDICTED: 60S ribosomal protein L14 [Austrofundulus limnaeus]	-	-	ko05171(Coronavirus disease - COVID-19);ko03010(Ribosome)	ko05171(Coronavirus disease - COVID-19);ko03010(Ribosome)
LOC113817049	782.9	1152.31	413.485	0.35883	-1.47863	0.00303821	0.180099	NW_020870241.1	1509221	1551025	-	4448	LOC113817049	-	-	PF00168	opiNOG64029;opiNOG01140;COG5038;opiNOG77298;NOG02070	R	sp|Q3TZZ7|ESYT2_MOUSE Extended synaptotagmin-2 OS=Mus musculus GN=Esyt2 PE=1 SV=1	gi|939649497|ref|XP_014274128.1| PREDICTED: extended synaptotagmin-2-B isoform X1 [Halyomorpha halys]	-	-	-	-
LOC113802465	74.4603	112.496	36.4245	0.323785	-1.62689	0.00304034	0.180099	NW_020872915.1	1250941	1253179	+	2239	LOC113802465	GO:0016021	K10704	-	opiNOG02573	O	sp|A5PLL7|TM189_HUMAN Transmembrane protein 189 OS=Homo sapiens GN=TMEM189 PE=1 SV=3	gi|546684490|gb|ERL94125.1| hypothetical protein D910_11407 [Dendroctonus ponderosae]	GO:0016021//integral component of membrane;	-	ko05131(Shigellosis);ko04624(Toll and Imd signaling pathway)	ko05131(Shigellosis);ko04624(Toll and Imd signaling pathway)
LOC113825268	45.7838	71.2354	20.3323	0.285424	-1.80882	0.00305062	0.180099	NW_020871323.1	10466	12331	+	1407	LOC113825268	-	K09542	PF00011	KOG3591;opiNOG20746;opiNOG31046	O	sp|P02515|HSP22_DROME Heat shock protein 22 OS=Drosophila melanogaster GN=Hsp22 PE=1 SV=4	gi|356651196|gb|AET34915.1| heat shock protein 21 [Macrobrachium rosenbergii]	-	-	ko04213(Longevity regulating pathway - multiple species);ko04141(Protein processing in endoplasmic reticulum)	ko04213(Longevity regulating pathway - multiple species);ko04141(Protein processing in endoplasmic reticulum)
LOC113825627	29.3231	14.1262	44.52	3.15159	1.65608	0.00307193	0.180602	NW_020871435.1	169994	179732	+	2265	LOC113825627	-	-	-	-	-	-	-	-	-	-	-
LOC113810981	4462.62	6843.6	2081.64	0.304173	-1.71703	0.00308421	0.180602	NW_020869583.1	119731	126267	-	476	LOC113810981	GO:0005622	K02915	PF01199	opiNOG33322	J	sp|P45842|RL34_AEDAL 60S ribosomal protein L34 OS=Aedes albopictus GN=RpL34 PE=2 SV=2	gi|195357618|ref|XP_002045084.1| GM23916 [Drosophila sechellia] gi|194130771|gb|EDW52814.1| GM23916 [Drosophila sechellia]	GO:0005622//intracellular anatomical structure;	-	ko05171(Coronavirus disease - COVID-19);ko03010(Ribosome)	ko05171(Coronavirus disease - COVID-19);ko03010(Ribosome)
LOC113820885	5604.06	3226.56	7981.56	2.47371	1.30668	0.00310833	0.181277	NW_020870688.1	1612032	1620777	-	1298	LOC113820885	GO:0003677;GO:0006355	K09276	PF00313	inNOG06928;opiNOG09611	JK	sp|P41824|YBOXH_APLCA Y-box factor homolog OS=Aplysia californica PE=2 SV=1	gi|385724704|gb|AFI74356.1| cold shock Y-box protein [Cherax quadricarinatus]	GO:0006355//regulation of transcription, DNA-templated;	-	GO:0003677//DNA binding;	-
LOC113804391	1245.29	1800.15	690.421	0.383535	-1.38257	0.00312244	0.181366	NW_020868871.1	377851	380076	+	1904	LOC113804391	GO:0006355;GO:0043565;GO:0003700	K12114	PF07716	opiNOG42960;opiNOG36800;opiNOG21310	K	sp|Q6IMZ0|NFIL3_RAT Nuclear factor interleukin-3-regulated protein OS=Rattus norvegicus GN=Nfil3 PE=2 SV=1	gi|646711216|gb|KDR16467.1| Nuclear factor interleukin-3-regulated protein [Zootermopsis nevadensis]	-	GO:0043565//sequence-specific DNA binding;GO:0003700//DNA-binding transcription factor activity;	ko04711(Circadian rhythm - fly)	ko04711(Circadian rhythm - fly)
LOC113823897	31.2793	48.8747	13.6839	0.27998	-1.8366	0.00315097	0.182288	NW_020871040.1	1664385	1671933	+	2992	LOC113823897	-	-	PF00076	veNOG07470;opiNOG06961	R	sp|Q66J99|RBM18_XENLA Probable RNA-binding protein 18 OS=Xenopus laevis GN=rbm18 PE=2 SV=1	gi|1000738407|ref|XP_015591749.1| PREDICTED: probable RNA-binding protein 18 isoform X1 [Cephus cinctus]	-	-	-	-
LOC113826845	56.2632	83.3554	29.171	0.34996	-1.51474	0.00316705	0.182485	NW_020871840.1	28806	35713	-	2941	LOC113826845	GO:0005094;GO:0050790;GO:0005737	K12462	PF02115	opiNOG08732	T	sp|Q4R4J0|GDIR1_MACFA Rho GDP-dissociation inhibitor 1 OS=Macaca fascicularis GN=ARHGDIA PE=2 SV=1	gi|1022769292|gb|KZS13798.1| Rho GDP-dissociation inhibitor 2 [Daphnia magna]	GO:0005737//cytoplasm;	GO:0005094//Rho GDP-dissociation inhibitor activity;	ko04962(Vasopressin-regulated water reabsorption);ko04722(Neurotrophin signaling pathway)	ko04962(Vasopressin-regulated water reabsorption);ko04722(Neurotrophin signaling pathway)
LOC113804205	174.796	258.746	90.8459	0.3511	-1.51004	0.00318075	0.182545	NW_020868857.1	569124	575015	+	600	LOC113804205	-	K03105	PF01922	opiNOG31234	U	sp|P49963|SRP19_DROME Signal recognition particle 19 kDa protein OS=Drosophila melanogaster GN=Srp19 PE=2 SV=2	gi|501295338|dbj|BAN20859.1| conserved hypothetical protein [Riptortus pedestris]	-	-	ko03060(Protein export)	ko03060(Protein export)
LOC113801047	12.4837	4.10722	20.8602	5.07891	2.34452	0.00320447	0.183176	NW_020872804.1	574470	582746	+	1440	LOC113801047	-	-	-	-	-	-	-	-	-	-	-
LOC113812052	12.1901	5.01074	19.3694	3.86559	1.95069	0.00322091	0.183388	NW_020869716.1	241220	257035	-	2071	LOC113812052	GO:0005488	K10276	PF16866;PF13621;PF02008	opiNOG00138	B	sp|Q9VHH9|JHD1_DROME JmjC domain-containing histone demethylation protein 1 OS=Drosophila melanogaster GN=Kdm2 PE=1 SV=2	gi|646717133|gb|KDR20114.1| JmjC domain-containing histone demethylation protein 1 [Zootermopsis nevadensis]	-	-	GO:0005488//binding;	-
LOC113802990	16.0269	25.6395	6.41423	0.25017	-1.99902	0.0032395	0.18372	NW_020868696.1	81544	83612	-	866	LOC113802990	-	-	PF00106	veNOG09966;opiNOG13834	Q	sp|Q3SXM5|HSDL1_HUMAN Inactive hydroxysteroid dehydrogenase-like protein 1 OS=Homo sapiens GN=HSDL1 PE=1 SV=3	gi|260823354|ref|XP_002604148.1| hypothetical protein BRAFLDRAFT_208157 [Branchiostoma floridae] gi|229289473|gb|EEN60159.1| hypothetical protein BRAFLDRAFT_208157 [Branchiostoma floridae]	-	-	-	-
LOC113816162	3.85633	0.288592	7.42408	25.7252	4.68511	0.00325955	0.184132	NW_020870146.1	265819	285670	+	1233	LOC113816162	-	K20366	PF13850;PF07970	opiNOG07745	U	sp|Q9CR89|ERGI2_MOUSE Endoplasmic reticulum-Golgi intermediate compartment protein 2 OS=Mus musculus GN=Ergic2 PE=1 SV=1	gi|646693027|gb|KDR07600.1| Endoplasmic reticulum-Golgi intermediate compartment protein 2 [Zootermopsis nevadensis]	-	-	-	-
LOC113800050	56.1783	27.5934	84.7632	3.07187	1.61912	0.00329165	0.18464	NW_020872687.1	118989	142981	+	4032	LOC113800050	-	K12618	PF03159	veNOG14849;opiNOG78148	ADL	sp|P97789|XRN1_MOUSE 5&apos;-3&apos; exoribonuclease 1 OS=Mus musculus GN=Xrn1 PE=1 SV=1	gi|998496097|ref|XP_015523749.1| PREDICTED: 5&apos;-3&apos; exoribonuclease 1 isoform X2 [Neodiprion lecontei]	-	-	ko03018(RNA degradation);ko03008(Ribosome biogenesis in eukaryotes)	ko03018(RNA degradation);ko03008(Ribosome biogenesis in eukaryotes)
LOC113825930	59.3132	88.3189	30.3075	0.34316	-1.54305	0.00329416	0.18464	NW_020871544.1	275301	280575	+	481	LOC113825930	GO:0009055;GO:0044425	K02270	-	opiNOG67220;veNOG25018	C	sp|Q9VHS2|COX7A_DROME Cytochrome c oxidase subunit 7A, mitochondrial OS=Drosophila melanogaster GN=COX7A PE=3 SV=1	gi|262401023|gb|ACY66414.1| cytochrome c oxidase subunit VIIA putative [Scylla paramamosain]	GO:0044425//obsolete membrane part;	GO:0009055//electron transfer activity;	ko05415(Diabetic cardiomyopathy);ko05208(Chemical carcinogenesis - reactive oxygen species);ko05022(Pathways of neurodegeneration - multiple diseases);ko05020(Prion disease);ko05016(Huntington disease);ko05014(Amyotrophic lateral sclerosis);ko05012(Parkinson disease);ko05010(Alzheimer disease);ko04932(Non-alcoholic fatty liver disease);ko04714(Thermogenesis);ko04260(Cardiac muscle contraction);ko…	ko05415(Diabetic cardiomyopathy);ko05208(Chemical carcinogenesis - reactive oxygen species);ko05022(Pathways of neurodegeneration - multiple diseases);ko05020(Prion disease);ko05016(Huntington disease);ko05014(Amyotrophic lateral sclerosis);ko05012(Parkinson disease);ko05010(Alzheimer disease);ko04932(Non-alcoholic fatty liver disease);ko04714(Thermogenesis);ko04260(Cardiac muscle contraction);ko…
LOC113821320	4.2797	0.722082	7.83731	10.8538	3.44012	0.00333815	0.18638	NW_020868311.1	456868	457705	+	449	LOC113821320	GO:0004527;GO:0090305;GO:0003676	K12619	PF03159	COG5049;opiNOG01991	ADL	sp|Q9VM71|XRN2_DROME 5&apos;-3&apos; exoribonuclease 2 homolog OS=Drosophila melanogaster GN=Rat1 PE=1 SV=2	gi|195338777|ref|XP_002036000.1| GM16241 [Drosophila sechellia] gi|194129880|gb|EDW51923.1| GM16241 [Drosophila sechellia]	-	GO:0004527//exonuclease activity;GO:0003676//nucleic acid binding;	ko03018(RNA degradation);ko03008(Ribosome biogenesis in eukaryotes)	ko03018(RNA degradation);ko03008(Ribosome biogenesis in eukaryotes)
LOC113804113	87.1665	46.8592	127.474	2.72036	1.4438	0.0033545	0.18657	NW_020868847.1	113212	136048	+	1258	LOC113804113	-	-	PF15389	veNOG19578;meNOG36340;opiNOG46076	S	-	gi|1008429160|ref|XP_015840698.1| PREDICTED: uncharacterized protein LOC103315134 [Tribolium castaneum] gi|1008429162|ref|XP_015840699.1| PREDICTED: uncharacterized protein LOC103315134 [Tribolium castaneum] gi|1004402640|gb|EEZ98373.2| hypothetical protein TcasGA2_TC000832 [Tribolium castaneum]	-	-	-	-
LOC113804717	136.706	200.464	72.949	0.363902	-1.45838	0.00340985	0.188823	NW_020868913.1	514968	517931	+	1040	LOC113804717	GO:0006810;GO:0016021;GO:0005789	K20347	PF01105	opiNOG06886	U	sp|P49020|TMED2_CRIGR Transmembrane emp24 domain-containing protein 2 (Fragment) OS=Cricetulus griseus GN=TMED2 PE=1 SV=1	gi|908464108|ref|XP_013086359.1| PREDICTED: transmembrane emp24 domain-containing protein 2-like [Biomphalaria glabrata]	GO:0006810//transport;	GO:0016021//integral component of membrane;GO:0005789//endoplasmic reticulum membrane;	-	-
LOC113810720	42.8028	20.6358	64.9698	3.1484	1.65462	0.00343147	0.188823	NW_020869548.1	349414	373543	-	2201	LOC113810720	-	K08134	PF13640	veNOG15273;opiNOG06728	S	sp|Q6JHU8|P3H1_CHICK Prolyl 3-hydroxylase 1 OS=Gallus gallus GN=P3H1 PE=1 SV=1	gi|646720427|gb|KDR22166.1| Prolyl 3-hydroxylase 1, partial [Zootermopsis nevadensis]	-	-	-	-
LOC113824747	18.827	7.49923	30.1548	4.02106	2.00757	0.00344102	0.188823	NW_020868581.1	1151303	1165647	-	871	LOC113824747	GO:0016020;GO:0007264;GO:0005622;GO:0005525	K04353	PF00071	opiNOG04500	R	sp|Q6TEN1|RAP1B_DANRE Ras-related protein Rap-1b OS=Danio rerio GN=rap1b PE=2 SV=1	gi|215402072|gb|ACJ66625.1| Ras protein [Fenneropenaeus chinensis]	GO:0016020//membrane;GO:0005622//intracellular anatomical structure;	GO:0005525//GTP binding;	ko05417(Lipid and atherosclerosis);ko05211(Renal cell carcinoma);ko04972(Pancreatic secretion);ko04934(Cushing syndrome);ko04722(Neurotrophin signaling pathway);ko04720(Long-term potentiation);ko04670(Leukocyte transendothelial migration);ko04611(Platelet activation);ko04530(Tight junction);ko04510(Focal adhesion);ko04062(Chemokine signaling pathway);ko04024(cAMP signaling pathway);ko04015(Rap1 s…	ko05417(Lipid and atherosclerosis);ko05211(Renal cell carcinoma);ko04972(Pancreatic secretion);ko04934(Cushing syndrome);ko04722(Neurotrophin signaling pathway);ko04720(Long-term potentiation);ko04670(Leukocyte transendothelial migration);ko04611(Platelet activation);ko04530(Tight junction);ko04510(Focal adhesion);ko04062(Chemokine signaling pathway);ko04024(cAMP signaling pathway);ko04015(Rap1 s…
LOC113816189	1379.71	713.504	2045.92	2.86743	1.51976	0.0034696	0.188823	NW_020870149.1	139899	161432	+	4587	LOC113816189	-	K07189	PF03370	opiNOG37216	OT	sp|Q9VVY3|GBS76_DROME Glycogen-binding subunit 76A OS=Drosophila melanogaster GN=Gbs-76A PE=1 SV=1	gi|498970434|ref|XP_004526810.1| PREDICTED: glycogen-binding subunit 76A [Ceratitis capitata] gi|498970438|ref|XP_004526811.1| PREDICTED: glycogen-binding subunit 76A [Ceratitis capitata] gi|498970442|ref|XP_004526812.1| PREDICTED: glycogen-binding subunit 76A [Ceratitis capitata] gi|498970446|ref|XP_004526813.1| PREDICTED: glycogen-binding subunit 76A [Ceratitis capitata] gi|807030805|ref|XP_012…	-	-	ko04931(Insulin resistance);ko04910(Insulin signaling pathway)	ko04931(Insulin resistance);ko04910(Insulin signaling pathway)
LOC113811601	28.5841	44.057	13.1112	0.297597	-1.74857	0.00347129	0.188823	NW_020869660.1	657707	659251	-	936	LOC113811601	-	K14301	-	opiNOG07119;veNOG07155	YU	sp|Q8BH74|NU107_MOUSE Nuclear pore complex protein Nup107 OS=Mus musculus GN=Nup107 PE=1 SV=1	gi|929320879|ref|XP_014045158.1| PREDICTED: nuclear pore complex protein Nup107-like [Salmo salar]	-	-	ko05014(Amyotrophic lateral sclerosis);ko03013(Nucleocytoplasmic transport)	ko05014(Amyotrophic lateral sclerosis);ko03013(Nucleocytoplasmic transport)
LOC113815728	191.942	108.337	275.546	2.5434	1.34676	0.00347808	0.188823	NW_020870106.1	59687	71301	-	2570	LOC113815728	GO:0005201;GO:0005581	K06237	PF01413;PF01391	opiNOG77349;opiNOG00028	W	sp|P27393|CO4A2_ASCSU Collagen alpha-2(IV) chain OS=Ascaris suum PE=2 SV=1	gi|321464484|gb|EFX75492.1| hypothetical protein DAPPUDRAFT_306823 [Daphnia pulex]	GO:0005581//collagen trimer;	GO:0005201//extracellular matrix structural constituent;	ko05222(Small cell lung cancer);ko05200(Pathways in cancer);ko05165(Human papillomavirus infection);ko05146(Amoebiasis);ko04974(Protein digestion and absorption);ko04933(AGE-RAGE signaling pathway in diabetic complications);ko04926(Relaxin signaling pathway);ko04512(ECM-receptor interaction);ko04510(Focal adhesion);ko04151(PI3K-Akt signaling pathway)	ko05222(Small cell lung cancer);ko05200(Pathways in cancer);ko05165(Human papillomavirus infection);ko05146(Amoebiasis);ko04974(Protein digestion and absorption);ko04933(AGE-RAGE signaling pathway in diabetic complications);ko04926(Relaxin signaling pathway);ko04512(ECM-receptor interaction);ko04510(Focal adhesion);ko04151(PI3K-Akt signaling pathway)
LOC113800507	127.002	186.597	67.4056	0.361236	-1.46899	0.00349266	0.188823	NW_020872734.1	1054478	1056128	-	1651	LOC113800507	-	K11778	PF01255	opiNOG05454;veNOG07760	I	sp|Q86SQ9|DHDDS_HUMAN Dehydrodolichyl diphosphate synthase complex subunit DHDDS OS=Homo sapiens GN=DHDDS PE=1 SV=3	gi|260808570|ref|XP_002599080.1| hypothetical protein BRAFLDRAFT_281462 [Branchiostoma floridae] gi|229284356|gb|EEN55092.1| hypothetical protein BRAFLDRAFT_281462 [Branchiostoma floridae]	-	-	ko00900(Terpenoid backbone biosynthesis)	ko00900(Terpenoid backbone biosynthesis)
LOC113802931	12.8272	4.63413	21.0203	4.53597	2.18141	0.00351089	0.188823	NW_020868686.1	593781	781475	+	2726	LOC113802931	GO:0046872;GO:0003676	-	PF13912;PF00096	opiNOG11581	R	sp|Q5T0B9|ZN362_HUMAN Zinc finger protein 362 OS=Homo sapiens GN=ZNF362 PE=1 SV=1	gi|1004399053|gb|KYB27021.1| hypothetical protein TcasGA2_TC030900 [Tribolium castaneum]	-	-	GO:0046872//metal ion binding;GO:0003676//nucleic acid binding;	-
LOC113806046	18.9488	6.66754	31.23	4.68388	2.22771	0.00351298	0.188823	NW_020869055.1	220336	231743	+	1397	LOC113806046	-	-	-	-	-	-	-	-	-	-	-
LOC113810649	17.4993	6.97829	28.0203	4.01536	2.00553	0.00352741	0.188893	NW_020869540.1	906576	930704	-	1582	LOC113810649	-	K15537	PF04116	opiNOG15710	I	sp|A0JPQ8|ALKMO_RAT Alkylglycerol monooxygenase OS=Rattus norvegicus GN=Agmo PE=2 SV=1	gi|817201964|ref|XP_012276750.1| PREDICTED: alkylglycerol monooxygenase-like [Orussus abietinus] gi|817201966|ref|XP_012276751.1| PREDICTED: alkylglycerol monooxygenase-like [Orussus abietinus]	-	-	-	-
LOC113805029	24.9729	9.90222	40.0436	4.0439	2.01575	0.00355587	0.189712	NW_020868942.1	183811	191110	-	3071	LOC113805029	GO:0006635;GO:0016507;GO:0003857;GO:0004300	K07515	PF00725;PF02737;PF00378	opiNOG03149	I	sp|P40939|ECHA_HUMAN Trifunctional enzyme subunit alpha, mitochondrial OS=Homo sapiens GN=HADHA PE=1 SV=2	gi|91083819|ref|XP_973530.1| PREDICTED: trifunctional enzyme subunit alpha, mitochondrial [Tribolium castaneum]	GO:0016507//mitochondrial fatty acid beta-oxidation multienzyme complex;	GO:0003857//3-hydroxyacyl-CoA dehydrogenase activity;GO:0004300//enoyl-CoA hydratase activity;	ko00650(Butanoate metabolism);ko00640(Propanoate metabolism);ko00410(beta-Alanine metabolism);ko00380(Tryptophan metabolism);ko00310(Lysine degradation);ko00280(Valine, leucine and isoleucine degradation);ko00071(Fatty acid degradation);ko00062(Fatty acid elongation)	ko00650(Butanoate metabolism);ko00640(Propanoate metabolism);ko00410(beta-Alanine metabolism);ko00380(Tryptophan metabolism);ko00310(Lysine degradation);ko00280(Valine, leucine and isoleucine degradation);ko00071(Fatty acid degradation);ko00062(Fatty acid elongation)
LOC113805334	3.85366	0.459007	7.24831	15.7913	3.98106	0.00358103	0.19035	NW_020868976.1	75732	83432	-	1749	LOC113805334	-	-	PF01501	veNOG00389;opiNOG10023	G	sp|Q3U4G3|XXLT1_MOUSE Xyloside xylosyltransferase 1 OS=Mus musculus GN=Xxylt1 PE=1 SV=2	gi|919066557|ref|XP_013414815.1| PREDICTED: xyloside xylosyltransferase 1-like [Lingula anatina]	-	-	-	-
LOC113829988	44.6176	23.0519	66.1833	2.87106	1.52158	0.00363362	0.192435	NW_020872593.1	276019	323727	+	2536	LOC113829988	-	K08111	PF01153	veNOG00729;opiNOG19079	T	sp|Q24114|DALY_DROME Division abnormally delayed protein OS=Drosophila melanogaster GN=dally PE=1 SV=1	gi|926615754|ref|XP_013772967.1| PREDICTED: glypican-5-like [Limulus polyphemus]	-	-	-	-
LOC113804897	107.429	159.739	55.1183	0.345052	-1.53511	0.0037124	0.195581	NW_020868925.1	140766	141451	-	686	LOC113804897	-	K07401	-	opiNOG19152;opiNOG39613;meNOG59449;NOG114298	SR	-	gi|321475833|gb|EFX86795.1| hypothetical protein DAPPUDRAFT_307826 [Daphnia pulex]	-	-	-	-
LOC113823262	115.739	44.2821	187.197	4.22736	2.07976	0.00372756	0.195581	NW_020870974.1	567675	648665	+	5377	LOC113823262	-	-	-	-	-	-	-	-	-	-	-
LOC113802760	948.492	1366.21	530.774	0.388501	-1.36401	0.00375595	0.195581	NW_020872958.1	997172	1013504	+	772	LOC113802760	-	K02896	PF01246	veNOG01554;opiNOG13317	J	sp|Q3SZ12|RLP24_BOVIN Probable ribosome biogenesis protein RLP24 OS=Bos taurus GN=RSL24D1 PE=2 SV=1	gi|242013112|ref|XP_002427259.1| 60S ribosomal protein L24, putative [Pediculus humanus corporis] gi|212511592|gb|EEB14521.1| 60S ribosomal protein L24, putative [Pediculus humanus corporis]	-	-	ko05171(Coronavirus disease - COVID-19);ko03010(Ribosome)	ko05171(Coronavirus disease - COVID-19);ko03010(Ribosome)
LOC113819584	118.829	65.7106	171.948	2.61675	1.38777	0.00376998	0.195581	NW_020870538.1	212556	222408	+	3411	LOC113819584	GO:0000502;GO:0042176;GO:0016021;GO:0030234;GO:0050790	K03032	PF01851;PF13646	opiNOG02105;veNOG00462	O	sp|Q3TXS7|PSMD1_MOUSE 26S proteasome non-ATPase regulatory subunit 1 OS=Mus musculus GN=Psmd1 PE=1 SV=1	gi|675364114|gb|KFM57016.1| 26S proteasome non-ATPase regulatory subunit 1, partial [Stegodyphus mimosarum]	GO:0000502//proteasome complex;GO:0016021//integral component of membrane;	GO:0030234//enzyme regulator activity;	ko05169(Epstein-Barr virus infection);ko05022(Pathways of neurodegeneration - multiple diseases);ko05020(Prion disease);ko05017(Spinocerebellar ataxia);ko05016(Huntington disease);ko05014(Amyotrophic lateral sclerosis);ko05012(Parkinson disease);ko05010(Alzheimer disease);ko03050(Proteasome)	ko05169(Epstein-Barr virus infection);ko05022(Pathways of neurodegeneration - multiple diseases);ko05020(Prion disease);ko05017(Spinocerebellar ataxia);ko05016(Huntington disease);ko05014(Amyotrophic lateral sclerosis);ko05012(Parkinson disease);ko05010(Alzheimer disease);ko03050(Proteasome)
LOC113802464	23.7463	11.7236	35.7691	3.05104	1.6093	0.00377626	0.195581	NW_020872915.1	453217	467404	-	4388	LOC113802464	GO:1904355;GO:0070198;GO:1904357;GO:0040014;GO:0005635;GO:0003950;GO:0048471;GO:0090263;GO:0000242;GO:0070213;GO:0019899;GO:0000209	K10799	PF07647;PF13606;PF13637;PF12796;PF00644;PF13857;PF00023	veNOG07364;opiNOG00162	MK	sp|O95271|TNKS1_HUMAN Tankyrase-1 OS=Homo sapiens GN=TNKS PE=1 SV=2	gi|807016267|ref|XP_012157962.1| PREDICTED: LOW QUALITY PROTEIN: tankyrase [Ceratitis capitata]	GO:1904355//positive regulation of telomere capping;GO:0070198//protein localization to chromosome, telomeric region;GO:1904357//negative regulation of telomere maintenance via telomere lengthening;GO:0040014//regulation of multicellular organism growth;GO:0090263//positive regulation of canonical Wnt signaling pathway;GO:0070213//protein auto-ADP-ribosylation;GO:0000209//protein polyubiquitinati…	GO:0005635//nuclear envelope;GO:0048471//perinuclear region of cytoplasm;GO:0000242//pericentriolar material;	GO:0003950//NAD+ ADP-ribosyltransferase activity;GO:0019899//enzyme binding;	-
LOC113815713	59.2368	87.2983	31.1752	0.357111	-1.48556	0.00378768	0.195581	NW_020870106.1	151201	154303	-	2079	LOC113815713	GO:0005524	K09490	PF00012	opiNOG02241	O	sp|P29844|HSP7C_DROME Heat shock 70 kDa protein cognate 3 OS=Drosophila melanogaster GN=Hsc70-3 PE=2 SV=2	gi|402536580|gb|AFQ62791.1| Bip [Litopenaeus vannamei]	-	GO:0005524//ATP binding;	ko05417(Lipid and atherosclerosis);ko05022(Pathways of neurodegeneration - multiple diseases);ko05020(Prion disease);ko05014(Amyotrophic lateral sclerosis);ko05012(Parkinson disease);ko04918(Thyroid hormone synthesis);ko04612(Antigen processing and presentation);ko04141(Protein processing in endoplasmic reticulum);ko03060(Protein export)	ko05417(Lipid and atherosclerosis);ko05022(Pathways of neurodegeneration - multiple diseases);ko05020(Prion disease);ko05014(Amyotrophic lateral sclerosis);ko05012(Parkinson disease);ko04918(Thyroid hormone synthesis);ko04612(Antigen processing and presentation);ko04141(Protein processing in endoplasmic reticulum);ko03060(Protein export)
LOC113818571	65.259	24.6218	105.896	4.30092	2.10465	0.00378807	0.195581	NW_020870416.1	189418	212951	+	2867	LOC113818571	-	-	-	rhaNOG09356	T	-	gi|669225793|emb|CDW52920.1| EB module family protein [Trichuris trichiura]	-	-	-	-
LOC113811306	886.692	440.208	1333.18	3.02852	1.59861	0.00382174	0.196615	NW_020869623.1	446170	567280	-	5131	LOC113811306	GO:0070588;GO:0005245;GO:0034765;GO:0005891	K04851	PF00520	opiNOG03409;meNOG04682	P	sp|Q24270|CAC1D_DROME Voltage-dependent calcium channel type D subunit alpha-1 OS=Drosophila melanogaster GN=Ca-alpha1D PE=1 SV=2	gi|374095292|gb|AEY84936.1| voltage-dependent L-type calcium channel alpha-1 subunit, partial [Cancer borealis]	GO:0005891//voltage-gated calcium channel complex;	GO:0005245//voltage-gated calcium channel activity;	ko05414(Dilated cardiomyopathy);ko05412(Arrhythmogenic right ventricular cardiomyopathy);ko05410(Hypertrophic cardiomyopathy);ko05207(Chemical carcinogenesis - receptor activation);ko05031(Amphetamine addiction);ko05022(Pathways of neurodegeneration - multiple diseases);ko05020(Prion disease);ko05010(Alzheimer disease);ko04973(Carbohydrate digestion and absorption);ko04935(Growth hormone synthesi…	ko05414(Dilated cardiomyopathy);ko05412(Arrhythmogenic right ventricular cardiomyopathy);ko05410(Hypertrophic cardiomyopathy);ko05207(Chemical carcinogenesis - receptor activation);ko05031(Amphetamine addiction);ko05022(Pathways of neurodegeneration - multiple diseases);ko05020(Prion disease);ko05010(Alzheimer disease);ko04973(Carbohydrate digestion and absorption);ko04935(Growth hormone synthesi…
LOC113818983	5.56286	1.16313	9.96259	8.56535	3.09851	0.00385827	0.197207	NW_020870471.1	377756	384897	-	1016	LOC113818983	GO:0006979;GO:0033743;GO:0030091;GO:0055114	K07305	PF01641	opiNOG22823	O	sp|Q8INK9|MSRB_DROME Methionine-R-sulfoxide reductase B1 OS=Drosophila melanogaster GN=SelR PE=1 SV=3	gi|934152486|gb|KPM03303.1| methionine-R-sulfoxide reductase B2, mitochondrial-like protein [Sarcoptes scabiei]	GO:0006979//response to oxidative stress;GO:0030091//protein repair;GO:0055114//obsolete oxidation-reduction process;	-	GO:0033743//peptide-methionine (R)-S-oxide reductase activity;	-
LOC113828620	14.5719	23.4104	5.73343	0.244909	-2.02968	0.00386063	0.197207	NW_020872420.1	418280	425036	+	594	LOC113828620	GO:0016020;GO:0044822;GO:0006412;GO:0022625;GO:0003735	K02882	PF01775	veNOG06593	J	sp|Q02543|RL18A_HUMAN 60S ribosomal protein L18a OS=Homo sapiens GN=RPL18A PE=1 SV=2	gi|1002568719|ref|XP_015676241.1| PREDICTED: 60S ribosomal protein L18a isoform X1 [Protobothrops mucrosquamatus]	GO:0016020//membrane;GO:0022625//cytosolic large ribosomal subunit;	GO:0044822//RNA binding;GO:0003735//structural constituent of ribosome;	ko05171(Coronavirus disease - COVID-19);ko03010(Ribosome)	ko05171(Coronavirus disease - COVID-19);ko03010(Ribosome)
LOC113806210	57.1399	29.3699	84.9098	2.89105	1.53159	0.0038937	0.198193	NW_020868391.1	60539	75584	+	1599	LOC113806210	-	K14409	PF10374;PF10373	opiNOG01983	A	sp|Q92540|SMG7_HUMAN Protein SMG7 OS=Homo sapiens GN=SMG7 PE=1 SV=2	gi|766936354|ref|XP_011500582.1| PREDICTED: protein SMG7-like [Ceratosolen solmsi marchali]	-	-	ko03015(mRNA surveillance pathway)	ko03015(mRNA surveillance pathway)
LOC113800383	15.7064	6.34991	25.063	3.94698	1.98075	0.00397357	0.201547	NW_020872717.1	780521	789618	+	1321	LOC113800383	-	-	-	opiNOG20901	R	-	-	-	-	-	-
LOC113828350	32.1733	16.3535	47.993	2.93472	1.55322	0.00399155	0.201748	NW_020872369.1	720	10005	-	2228	LOC113828350	-	K17498	PF08711	COG5139;opiNOG04910	SK	sp|Q8C1D8|IWS1_MOUSE Protein IWS1 homolog OS=Mus musculus GN=Iws1 PE=1 SV=1	gi|307169150|gb|EFN61966.1| IWS1-like protein, partial [Camponotus floridanus]	-	-	-	-
LOC113818833	12.8145	4.8322	20.7968	4.3038	2.10561	0.00403433	0.203198	NW_020870444.1	174823	187205	-	751	LOC113818833	GO:0055085;GO:0006835;GO:0017153;GO:0016021	-	PF00375	opiNOG02100	E	sp|Q9N1R2|EAA4_CANLF Excitatory amino acid transporter 4 OS=Canis lupus familiaris GN=SLC1A6 PE=2 SV=1	gi|321461751|gb|EFX72780.1| hypothetical protein DAPPUDRAFT_11662, partial [Daphnia pulex]	GO:0055085//transmembrane transport;GO:0006835//dicarboxylic acid transport;	GO:0016021//integral component of membrane;	GO:0017153//sodium:dicarboxylate symporter activity;	-
LOC113825753	21.7811	10.6351	32.9271	3.09609	1.63045	0.00408433	0.204332	NW_020871470.1	317969	358059	-	1350	LOC113825753	-	-	-	-	-	-	-	-	-	-	-
LOC113808795	16.2367	6.0851	26.3883	4.33654	2.11655	0.00408521	0.204332	NW_020868423.1	69052	78145	+	670	LOC113808795	-	-	-	-	-	-	-	-	-	-	-
LOC113818374	20.5481	8.3542	32.7421	3.91923	1.97057	0.00412708	0.205712	NW_020870391.1	608845	610667	-	1823	LOC113818374	GO:0006351;GO:0005488	K09090	PF07527;PF00010	opiNOG29271;opiNOG25682;opiNOG34676	K	sp|Q01070|ESMC_DROME Enhancer of split mgamma protein OS=Drosophila melanogaster GN=HLHmgamma PE=1 SV=1	gi|91089123|ref|XP_972493.1| PREDICTED: enhancer of split mgamma protein [Tribolium castaneum] gi|270011512|gb|EFA07960.1| Enhancer of split mgamma protein-like Protein [Tribolium castaneum]	GO:0006351//transcription, DNA-templated;	-	GO:0005488//binding;	-
LOC113818238	4.40857	0.86251	7.95463	9.22265	3.20518	0.00416579	0.206925	NW_020870377.1	696680	706132	+	980	LOC113818238	GO:0000166;GO:0030529;GO:0019013;GO:0003676	K14411	PF00076	opiNOG09385	A	sp|P48809|RB27C_DROME Heterogeneous nuclear ribonucleoprotein 27C OS=Drosophila melanogaster GN=Hrb27C PE=1 SV=2	gi|861641004|gb|KMQ93396.1| heterogeneous nuclear ribonucleoprotein 27c-like protein [Lasius niger]	GO:0030529//ribonucleoprotein complex;GO:0019013//viral nucleocapsid;	GO:0000166//nucleotide binding;GO:0003676//nucleic acid binding;	ko03015(mRNA surveillance pathway)	ko03015(mRNA surveillance pathway)
LOC113809399	165.303	265.033	65.574	0.247418	-2.01498	0.00422643	0.209216	NW_020869422.1	185030	185973	+	944	LOC113809399	-	-	PF12796;PF00887	veNOG06307	I	sp|Q5RJK8|ACBD6_RAT Acyl-CoA-binding domain-containing protein 6 OS=Rattus norvegicus GN=Acbd6 PE=1 SV=1	gi|410921536|ref|XP_003974239.1| PREDICTED: acyl-CoA-binding domain-containing protein 6 [Takifugu rubripes]	-	-	-	-
LOC113825305	11.0645	19.0822	3.04679	0.159667	-2.64686	0.00426808	0.210554	NW_020871323.1	332085	334232	+	1589	LOC113825305	-	K09542	PF00011	KOG3591;opiNOG40608;opiNOG31046	O	sp|P02515|HSP22_DROME Heat shock protein 22 OS=Drosophila melanogaster GN=Hsp22 PE=1 SV=4	gi|356651196|gb|AET34915.1| heat shock protein 21 [Macrobrachium rosenbergii]	-	-	ko04213(Longevity regulating pathway - multiple species);ko04141(Protein processing in endoplasmic reticulum)	ko04213(Longevity regulating pathway - multiple species);ko04141(Protein processing in endoplasmic reticulum)
LOC113809785	5.97091	1.65713	10.2847	6.20634	2.63374	0.00433001	0.212838	NW_020868427.1	332804	343664	+	871	LOC113809785	-	-	-	-	-	-	-	-	-	-	-
LOC113821264	152.982	82.8931	223.072	2.69108	1.42818	0.00434393	0.212838	NW_020868547.1	178124	209263	+	732	LOC113821264	-	-	-	opiNOG61124;opiNOG15537;opiNOG50986	T	-	gi|930674624|gb|KPJ14958.1| Kin of IRRE-like protein 1 [Papilio machaon]	-	-	-	-
LOC113818356	194.083	107.235	280.931	2.61977	1.38944	0.00438249	0.213999	NW_020870389.1	365994	386221	-	1835	LOC113818356	GO:0008180;GO:0010387;GO:0010388	K12175	PF10602;PF01399	opiNOG05916	OT	sp|Q6NRT5|CSN1_XENLA COP9 signalosome complex subunit 1 OS=Xenopus laevis GN=csn1 PE=2 SV=1	gi|952521466|gb|KRT81598.1| hypothetical protein AMK59_5371 [Oryctes borbonicus]	GO:0010387//COP9 signalosome assembly;GO:0010388//protein deneddylation;	GO:0008180//COP9 signalosome;	-	-
LOC113814440	40.9916	63.0905	18.8927	0.299454	-1.73959	0.00442939	0.215559	NW_020869983.1	8183	10320	+	1591	LOC113814440	-	K16548	PF02100	opiNOG13024;opiNOG40354	E	sp|P54369|OAZ1_MOUSE Ornithine decarboxylase antizyme 1 OS=Mus musculus GN=Oaz1 PE=1 SV=3	gi|318087548|gb|ADV40364.1| putative ornithine decarboxylase antizyme [Latrodectus hesperus]	-	-	-	-
LOC113814772	13.0625	5.23543	20.8897	3.99006	1.99641	0.0044528	0.215968	NW_020870021.1	61338	70432	-	2463	LOC113814772	-	K10317	PF13964;PF01344;PF13415	opiNOG69188	R	sp|Q6P3S6|FBX42_HUMAN F-box only protein 42 OS=Homo sapiens GN=FBXO42 PE=1 SV=1	gi|156553929|ref|XP_001602114.1| PREDICTED: F-box only protein 42 [Nasonia vitripennis]	-	-	-	-
LOC113819562	68.1262	17.1111	119.141	6.9628	2.79967	0.0045193	0.218458	NW_020870533.1	1078918	1183487	-	4853	LOC113819562	-	K12567	-	opiNOG05587	T	sp|Q80UK0|SESD1_MOUSE SEC14 domain and spectrin repeat-containing protein 1 OS=Mus musculus GN=Sestd1 PE=1 SV=1	gi|193697627|ref|XP_001944063.1| PREDICTED: SEC14 domain and spectrin repeat-containing protein 1-B [Acyrthosiphon pisum]	-	-	ko05414(Dilated cardiomyopathy);ko05410(Hypertrophic cardiomyopathy)	ko05414(Dilated cardiomyopathy);ko05410(Hypertrophic cardiomyopathy)
LOC113814753	19.4752	7.00785	31.9425	4.55811	2.18843	0.00455853	0.219583	NW_020870019.1	1475016	1496217	+	2637	LOC113814753	-	-	-	opiNOG46416;opiNOG39220	S	sp|Q5XIS7|UBAP1_RAT Ubiquitin-associated protein 1 OS=Rattus norvegicus GN=Ubap1 PE=2 SV=1	gi|646712237|gb|KDR17085.1| Ubiquitin-associated protein 1 [Zootermopsis nevadensis]	-	-	-	-
LOC113806208	40.7271	20.237	61.2171	3.02501	1.59694	0.00458793	0.219583	NW_020869072.1	798149	812750	+	2931	LOC113806208	-	K14005	PF12931;PF00400	veNOG01405;meNOG01544;inNOG01873;opiNOG79151	U	sp|Q7SYD5|SC31A_DANRE Protein transport protein Sec31A OS=Danio rerio GN=sec31a PE=2 SV=1	gi|443717149|gb|ELU08343.1| hypothetical protein CAPTEDRAFT_20326 [Capitella teleta]	-	-	ko04141(Protein processing in endoplasmic reticulum)	ko04141(Protein processing in endoplasmic reticulum)
LOC113809771	1233.99	734.985	1733	2.35787	1.23749	0.00458831	0.219583	NW_020869455.1	472947	484208	-	3770	LOC113809771	-	K01196	PF14702;PF06202;PF14701	veNOG01197;opiNOG02012	G	sp|Q2PQH8|GDE_CANLF Glycogen debranching enzyme OS=Canis lupus familiaris GN=AGL PE=2 SV=1	gi|665805001|ref|XP_008550671.1| PREDICTED: glycogen debranching enzyme isoform X2 [Microplitis demolitor] gi|665805003|ref|XP_008550672.1| PREDICTED: glycogen debranching enzyme isoform X2 [Microplitis demolitor]	-	-	ko00500(Starch and sucrose metabolism)	ko00500(Starch and sucrose metabolism)
LOC113803905	91.4388	135.363	47.5145	0.351015	-1.5104	0.00460496	0.219651	NW_020868818.1	413382	457817	-	1056	LOC113803905	-	K04575	PF02204	veNOG01065;opiNOG06975	T	sp|P0C5Y8|ALS2_RAT Alsin OS=Rattus norvegicus GN=Als2 PE=1 SV=1	gi|827553615|ref|XP_004929199.2| PREDICTED: alsin [Bombyx mori]	-	-	ko05022(Pathways of neurodegeneration - multiple diseases);ko05014(Amyotrophic lateral sclerosis)	ko05022(Pathways of neurodegeneration - multiple diseases);ko05014(Amyotrophic lateral sclerosis)
LOC113813591	23.7884	37.0828	10.4939	0.282986	-1.8212	0.00467554	0.222281	NW_020869892.1	779250	793683	+	1113	LOC113813591	-	-	-	-	-	-	-	-	-	-	-
LOC113802761	76.0444	110.227	41.8616	0.379776	-1.39678	0.00470655	0.223019	NW_020872958.1	333725	352563	-	1069	LOC113802761	GO:0016021	-	-	opiNOG09805;NOG05023	S	sp|Q6DGW9|TMCO1_DANRE Calcium load-activated calcium channel OS=Danio rerio GN=tmco1 PE=2 SV=1	gi|808130240|ref|XP_012167871.1| PREDICTED: transmembrane and coiled-coil domain-containing protein 1 isoform X2 [Bombus terrestris]	-	GO:0016021//integral component of membrane;	-	-
LOC113815271	28.9241	44.3271	13.5212	0.305033	-1.71296	0.00480943	0.225029	NW_020868474.1	80291	94144	+	6444	LOC113815271	-	-	PF13855	veNOG08479;opiNOG04566	S	sp|Q7SXW3|LRC40_DANRE Leucine-rich repeat-containing protein 40 OS=Danio rerio GN=lrrc40 PE=2 SV=1	gi|675385659|gb|KFM78556.1| Leucine-rich repeat-containing protein 40, partial [Stegodyphus mimosarum]	-	-	-	-
LOC113828546	4663.16	6644.81	2681.52	0.403551	-1.30918	0.00481087	0.225029	NW_020872408.1	307439	313740	-	494	LOC113828546	GO:0005840;GO:0006412;GO:0003735	K02917	PF01247	opiNOG33927	J	sp|Q5R8K6|RL35A_PONAB 60S ribosomal protein L35a OS=Pongo abelii GN=RPL35A PE=3 SV=1	gi|961376560|gb|ALS05024.1| 60S ribosomal protein L35a [Centropages dorsispinatus]	GO:0005840//ribosome;	GO:0003735//structural constituent of ribosome;	ko05171(Coronavirus disease - COVID-19);ko03010(Ribosome)	ko05171(Coronavirus disease - COVID-19);ko03010(Ribosome)
LOC113809780	32.5881	15.25	49.9261	3.27383	1.71098	0.00481168	0.225029	NW_020869456.1	249327	291261	+	4384	LOC113809780	GO:0005856;GO:0035335;GO:0004725	K18025	PF09380;PF00373;PF00102;PF09379	opiNOG04590	T	sp|Q15678|PTN14_HUMAN Tyrosine-protein phosphatase non-receptor type 14 OS=Homo sapiens GN=PTPN14 PE=1 SV=2	gi|646712511|gb|KDR17243.1| Tyrosine-protein phosphatase non-receptor type 14 [Zootermopsis nevadensis]	GO:0035335//peptidyl-tyrosine dephosphorylation;	GO:0005856//cytoskeleton;	GO:0004725//protein tyrosine phosphatase activity;	-
LOC113815924	333.091	196.806	469.375	2.38496	1.25396	0.00481832	0.225029	NW_020870125.1	1108439	1134479	-	5582	LOC113815924	GO:0006813;GO:0005524;GO:0090662;GO:0005391;GO:0046872;GO:0016021;GO:0006814;GO:0010248	K01539	PF00689;PF00122;PF13246;PF00690	opiNOG07276	P	sp|P13607|ATNA_DROME Sodium/potassium-transporting ATPase subunit alpha OS=Drosophila melanogaster GN=Atpalpha PE=1 SV=3	gi|365919327|gb|AEX07319.1| Na+/K+-ATPase alpha subunit [Litopenaeus stylirostris]	GO:0016021//integral component of membrane;	GO:0005524//ATP binding;GO:0005391//P-type sodium:potassium-exchanging transporter activity;GO:0046872//metal ion binding;	ko04978(Mineral absorption);ko04976(Bile secretion);ko04974(Protein digestion and absorption);ko04973(Carbohydrate digestion and absorption);ko04972(Pancreatic secretion);ko04971(Gastric acid secretion);ko04970(Salivary secretion);ko04964(Proximal tubule bicarbonate reclamation);ko04961(Endocrine and other factor-regulated calcium reabsorption);ko04960(Aldosterone-regulated sodium reabsorption);k…	ko04978(Mineral absorption);ko04976(Bile secretion);ko04974(Protein digestion and absorption);ko04973(Carbohydrate digestion and absorption);ko04972(Pancreatic secretion);ko04971(Gastric acid secretion);ko04970(Salivary secretion);ko04964(Proximal tubule bicarbonate reclamation);ko04961(Endocrine and other factor-regulated calcium reabsorption);ko04960(Aldosterone-regulated sodium reabsorption);k…
LOC113804019	344.543	204.754	484.333	2.36544	1.24211	0.00484083	0.225029	NW_020868835.1	385833	444154	+	6085	LOC113804019	-	K20478	-	opiNOG67030	S	-	gi|919057825|ref|XP_013410776.1| PREDICTED: golgin subfamily B member 1-like isoform X1 [Lingula anatina]	-	-	-	-
LOC113803843	72.8863	106.296	39.4761	0.371378	-1.42904	0.0048518	0.225029	NW_020868804.1	606315	620491	+	5181	LOC113803843	-	K17930	PF08628;PF00787	veNOG02572;opiNOG08071;opiNOG80513	SU	sp|Q6P4T1|SNX19_MOUSE Sorting nexin-19 OS=Mus musculus GN=Snx19 PE=1 SV=1	gi|926611894|ref|XP_013794180.1| PREDICTED: sorting nexin-19-like [Limulus polyphemus]	-	-	-	-
LOC113814324	6.04375	10.7032	1.38432	0.129337	-2.95079	0.00485831	0.225029	NW_020869975.1	842486	861718	+	1620	LOC113814324	-	-	PF01266	opiNOG26266	R	-	gi|260814590|ref|XP_002601997.1| hypothetical protein BRAFLDRAFT_82583 [Branchiostoma floridae] gi|229287302|gb|EEN58009.1| hypothetical protein BRAFLDRAFT_82583 [Branchiostoma floridae]	-	-	-	-
LOC113800381	18.4277	7.86094	28.9944	3.68842	1.883	0.00487551	0.225101	NW_020872717.1	438430	469729	+	2592	LOC113800381	GO:0007264;GO:0005622;GO:0005525	-	PF00071	opiNOG22018	U	sp|Q68EK7|RAB4B_DANRE Ras-related protein Rab-4B OS=Danio rerio GN=rab4b PE=2 SV=1	gi|646720512|gb|KDR22192.1| GTP-binding protein ypt4 [Zootermopsis nevadensis]	GO:0007264//small GTPase mediated signal transduction;	GO:0005622//intracellular anatomical structure;	GO:0005525//GTP binding;	-
LOC113804729	16.7936	6.86299	26.7242	3.89395	1.96124	0.00490837	0.225258	NW_020868913.1	1365221	1376128	-	3294	LOC113804729	-	-	PF00147	veNOG01829;veNOG18833;KOG2579	R	sp|O08538|ANGP1_MOUSE Angiopoietin-1 OS=Mus musculus GN=Angpt1 PE=1 SV=2	gi|831282909|ref|XP_012672607.1| PREDICTED: microfibril-associated glycoprotein 4-like [Clupea harengus]	-	-	-	-
LOC113800465	2.19127	4.38254	0	0	-Inf	0.00491018	0.225258	NW_020872726.1	749508	753068	-	944	LOC113800465	-	-	-	-	-	-	-	-	-	-	-
LOC113820824	95.1701	52.9602	137.38	2.59402	1.37519	0.00501782	0.229466	NW_020868538.1	252057	256014	+	771	LOC113820824	GO:1901363;GO:0097159;GO:0016876;GO:0043039;GO:0006412;GO:0005737	K03232	-	opiNOG07812;COG2092	JK	sp|P12262|EF1B_ARTSA Elongation factor 1-beta OS=Artemia salina PE=1 SV=3	gi|646706120|gb|KDR13507.1| Threonyl-tRNA synthetase, cytoplasmic [Zootermopsis nevadensis]	GO:0043039//tRNA aminoacylation;GO:0006412//translation;	GO:0005737//cytoplasm;	GO:1901363//heterocyclic compound binding;GO:0097159//organic cyclic compound binding;GO:0016876//aminoacyl-tRNA ligase activity;	-
LOC113817128	17.7347	4.52523	30.9442	6.83815	2.77361	0.00504231	0.229856	NW_020870251.1	728925	752463	+	693	LOC113817128	-	-	-	-	-	-	-	-	-	-	-
LOC113827072	5437.68	2433.17	8442.19	3.46962	1.79478	0.00506612	0.230213	NW_020871922.1	158153	226255	+	9740	LOC113827072	-	K19721	PF01391;PF01410	KOG3544;veNOG02999;opiNOG77793	W	sp|P12107|COBA1_HUMAN Collagen alpha-1(XI) chain OS=Homo sapiens GN=COL11A1 PE=1 SV=4	gi|1022778033|gb|KZS21527.1| putative Protein Collagen alpha chain [Daphnia magna]	-	-	ko04974(Protein digestion and absorption)	ko04974(Protein digestion and absorption)
LOC113824449	146.279	81.2867	211.272	2.5991	1.37801	0.00508682	0.230426	NW_020868323.1	232379	257889	+	6831	LOC113824449	GO:0065007	K05720	PF01363;PF00621;PF00169	opiNOG04417	T	sp|P98174|FGD1_HUMAN FYVE, RhoGEF and PH domain-containing protein 1 OS=Homo sapiens GN=FGD1 PE=1 SV=2	gi|926619927|ref|XP_013775232.1| PREDICTED: FYVE, RhoGEF and PH domain-containing protein 4-like [Limulus polyphemus] gi|926619929|ref|XP_013775233.1| PREDICTED: FYVE, RhoGEF and PH domain-containing protein 4-like [Limulus polyphemus]	-	-	ko04810(Regulation of actin cytoskeleton)	ko04810(Regulation of actin cytoskeleton)
LOC113816323	80.783	45.081	116.485	2.5839	1.36955	0.00512193	0.23129	NW_020870172.1	6326	29421	-	726	LOC113816323	-	-	-	opiNOG17016;opiNOG00658;opiNOG58148	B	-	gi|914565510|gb|KOB70503.1| Protein msta, isoform A [Operophtera brumata]	-	-	-	-
LOC113816260	65.9656	34.9255	97.0056	2.7775	1.47379	0.00513827	0.231302	NW_020870159.1	217042	220175	+	2891	LOC113816260	-	K07819	PF01762	opiNOG31916;opiNOG27686	G	sp|Q9MYM7|B3GT1_PONPY Beta-1,3-galactosyltransferase 1 OS=Pongo pygmaeus GN=B3GALT1 PE=3 SV=1	gi|1000724019|ref|XP_015610488.1| PREDICTED: beta-1,3-galactosyltransferase 1-like isoform X3 [Cephus cinctus]	-	-	ko00601(Glycosphingolipid biosynthesis - lacto and neolacto series)	ko00601(Glycosphingolipid biosynthesis - lacto and neolacto series)
LOC113807135	36.7544	13.1834	60.3254	4.57585	2.19404	0.00516935	0.231443	NW_020869159.1	1002710	1008476	-	545	LOC113807135	GO:1901363;GO:0097159	K12893	PF00076	opiNOG16475;COG0724;opiNOG18108	AR	sp|P26686|SRR55_DROME Serine-arginine protein 55 OS=Drosophila melanogaster GN=B52 PE=1 SV=4	gi|939657854|ref|XP_014277147.1| PREDICTED: serine-arginine protein 55 isoform X2 [Halyomorpha halys]	-	GO:1901363//heterocyclic compound binding;GO:0097159//organic cyclic compound binding;	ko05168(Herpes simplex virus 1 infection);ko03040(Spliceosome)	ko05168(Herpes simplex virus 1 infection);ko03040(Spliceosome)
LOC113817908	102.289	58.7655	145.812	2.48126	1.31107	0.00518797	0.231443	NW_020868497.1	324017	344163	+	2163	LOC113817908	-	-	-	-	-	-	-	-	-	-	-
LOC113822652	52.0432	26.5734	77.5129	2.91694	1.54445	0.00518959	0.231443	NW_020870897.1	77133	82411	+	3115	LOC113822652	GO:0046872	K12236	PF01422	opiNOG06302;KOG1952;veNOG08708;NOG04530	K	sp|P40798|STC_DROME Protein shuttle craft OS=Drosophila melanogaster GN=stc PE=1 SV=2	gi|998506150|ref|XP_015513330.1| PREDICTED: protein shuttle craft [Neodiprion lecontei]	-	GO:0046872//metal ion binding;	ko05165(Human papillomavirus infection)	ko05165(Human papillomavirus infection)
LOC113817491	26.8165	12.9456	40.6874	3.14296	1.65212	0.00520703	0.231504	NW_020870300.1	349869	361803	-	4050	LOC113817491	-	-	PF03547;PF00610	opiNOG07154	T	sp|Q5R9A7|GP155_PONAB Integral membrane protein GPR155 OS=Pongo abelii GN=GPR155 PE=2 SV=1	gi|1022770572|gb|KZS14972.1| Integral membrane protein GPR155 [Daphnia magna]	-	-	-	-
LOC113801184	326.65	474.594	178.706	0.376545	-1.40911	0.00539455	0.239103	NW_020868336.1	551099	555149	+	461	LOC113801184	GO:0016021;GO:0005739;GO:0008137;GO:0055114	K03960	PF07225	opiNOG46356;opiNOG43889;NOG93821	C	sp|P0CB71|NDUB4_PONPY NADH dehydrogenase [ubiquinone] 1 beta subcomplex subunit 4 OS=Pongo pygmaeus GN=NDUFB4 PE=2 SV=1	gi|646704038|gb|KDR12405.1| NADH dehydrogenase [ubiquinone] 1 beta subcomplex subunit 4 [Zootermopsis nevadensis]	GO:0016021//integral component of membrane;GO:0005739//mitochondrion;	GO:0008137//NADH dehydrogenase (ubiquinone) activity;	ko05415(Diabetic cardiomyopathy);ko05208(Chemical carcinogenesis - reactive oxygen species);ko05022(Pathways of neurodegeneration - multiple diseases);ko05020(Prion disease);ko05016(Huntington disease);ko05014(Amyotrophic lateral sclerosis);ko05012(Parkinson disease);ko05010(Alzheimer disease);ko04932(Non-alcoholic fatty liver disease);ko04723(Retrograde endocannabinoid signaling);ko04714(Thermog…	ko05415(Diabetic cardiomyopathy);ko05208(Chemical carcinogenesis - reactive oxygen species);ko05022(Pathways of neurodegeneration - multiple diseases);ko05020(Prion disease);ko05016(Huntington disease);ko05014(Amyotrophic lateral sclerosis);ko05012(Parkinson disease);ko05010(Alzheimer disease);ko04932(Non-alcoholic fatty liver disease);ko04723(Retrograde endocannabinoid signaling);ko04714(Thermog…
LOC113815975	107.28	41.0831	173.476	4.22257	2.07812	0.00543908	0.240337	NW_020870130.1	236664	277264	-	6287	LOC113815975	-	K01511	PF01150	opiNOG05387;veNOG09326;veNOG11678	F	sp|Q9ER31|ENTP6_RAT Ectonucleoside triphosphate diphosphohydrolase 6 OS=Rattus norvegicus GN=Entpd6 PE=1 SV=1	gi|642919711|ref|XP_008192032.1| PREDICTED: ectonucleoside triphosphate diphosphohydrolase 5 isoform X1 [Tribolium castaneum] gi|270005898|gb|EFA02346.1| Ectonucleoside triphosphate diphosphohydrolase 5-like Protein [Tribolium castaneum]	-	-	ko00240(Pyrimidine metabolism);ko00230(Purine metabolism)	ko00240(Pyrimidine metabolism);ko00230(Purine metabolism)
LOC113824454	115.392	63.454	167.329	2.63702	1.39891	0.00546365	0.240685	NW_020871104.1	196478	211849	-	2228	LOC113824454	GO:0004222;GO:0006518;GO:0005758	K01392	PF01432	veNOG07057;opiNOG14332	O	sp|P24155|THOP1_RAT Thimet oligopeptidase OS=Rattus norvegicus GN=Thop1 PE=1 SV=4	gi|908441116|ref|XP_013079113.1| PREDICTED: thimet oligopeptidase-like isoform X1 [Biomphalaria glabrata]	GO:0005758//mitochondrial intermembrane space;	GO:0004222//metalloendopeptidase activity;	ko05143(African trypanosomiasis);ko04614(Renin-angiotensin system)	ko05143(African trypanosomiasis);ko04614(Renin-angiotensin system)
LOC113806399	113.408	61.5805	165.236	2.68325	1.42398	0.0054999	0.241019	NW_020869095.1	397633	429453	+	1266	LOC113806399	-	-	PF00102	opiNOG13887	T	sp|E9Q0N2|PTPRH_MOUSE Receptor-type tyrosine-protein phosphatase H OS=Mus musculus GN=Ptprh PE=1 SV=1	gi|1000749902|ref|XP_015597761.1| PREDICTED: receptor-type tyrosine-protein phosphatase U [Cephus cinctus] gi|1000749904|ref|XP_015597762.1| PREDICTED: receptor-type tyrosine-protein phosphatase U [Cephus cinctus] gi|1000749906|ref|XP_015597763.1| PREDICTED: receptor-type tyrosine-protein phosphatase U [Cephus cinctus] gi|1000749908|ref|XP_015597764.1| PREDICTED: receptor-type tyrosine-protein ph…	-	-	-	-
LOC113800256	148.946	66.9403	230.952	3.45012	1.78665	0.0055047	0.241019	NW_020868655.1	36840	54776	-	1336	LOC113800256	-	-	-	-	-	-	-	-	-	-	-
LOC113806548	3.65792	6.81495	0.50088	0.0734972	-3.76617	0.00560237	0.243972	NW_020869108.1	665035	667576	+	645	LOC113806548	-	-	-	-	-	-	-	-	-	-	-
LOC113826880	141.283	82.7285	199.837	2.41558	1.27237	0.00560603	0.243972	NW_020871848.1	464223	503836	+	2895	LOC113826880	-	K20520	PF00018;PF00241	veNOG15337;opiNOG21245	Z	sp|Q9VU84|DBNL_DROME Drebrin-like protein OS=Drosophila melanogaster GN=Abp1 PE=1 SV=1	gi|405973281|gb|EKC38004.1| Drebrin-like protein [Crassostrea gigas]	-	-	-	-
LOC113829154	5.30704	1.25819	9.35589	7.43602	2.89453	0.00566802	0.245927	NW_020872488.1	456680	462284	-	648	LOC113829154	-	K05647	PF12698	opiNOG01532;COG1131	QV	sp|O35600|ABCA4_MOUSE Retinal-specific ATP-binding cassette transporter OS=Mus musculus GN=Abca4 PE=2 SV=1	gi|998503856|ref|XP_015512058.1| PREDICTED: uncharacterized protein LOC107218640 [Neodiprion lecontei]	-	-	ko02010(ABC transporters)	ko02010(ABC transporters)
LOC113817984	349.376	504.319	194.433	0.385535	-1.37506	0.00569022	0.246149	NW_020870347.1	19734	24590	+	3998	LOC113817984	GO:0005515;GO:0005829;GO:0043167	K09503	PF01556	veNOG05233;opiNOG01050	O	sp|Q2HJ94|DNJA2_BOVIN DnaJ homolog subfamily A member 2 OS=Bos taurus GN=DNAJA2 PE=2 SV=1	gi|260819088|ref|XP_002604869.1| hypothetical protein BRAFLDRAFT_217157 [Branchiostoma floridae] gi|229290198|gb|EEN60879.1| hypothetical protein BRAFLDRAFT_217157 [Branchiostoma floridae]	GO:0005829//cytosol;	GO:0005515//protein binding;GO:0043167//ion binding;	ko04141(Protein processing in endoplasmic reticulum)	ko04141(Protein processing in endoplasmic reticulum)
LOC113806760	32.1125	13.2067	51.0183	3.86306	1.94974	0.0057194	0.246671	NW_020868396.1	151625	175913	+	4675	LOC113806760	GO:0044763;GO:0016043	K05741	PF02181;PF06367;PF06371	opiNOG04300;NOG213299	ZS	sp|P48608|DIA_DROME Protein diaphanous OS=Drosophila melanogaster GN=dia PE=2 SV=2	gi|332025076|gb|EGI65259.1| Protein diaphanous, partial [Acromyrmex echinatior]	-	-	ko04810(Regulation of actin cytoskeleton)	ko04810(Regulation of actin cytoskeleton)
LOC113804443	15.5437	7.07781	24.0097	3.39225	1.76224	0.00580069	0.248737	NW_020868877.1	369379	384028	+	529	LOC113804443	-	K04883	PF00248	opiNOG11511	C	sp|Q9PTM4|KCAB3_XENLA Voltage-gated potassium channel subunit beta-3 OS=Xenopus laevis GN=kcnab3 PE=2 SV=1	gi|662185250|ref|XP_008476122.1| PREDICTED: voltage-gated potassium channel subunit beta-3 [Diaphorina citri]	-	-	-	-
LOC113828623	21.8872	10.3033	33.4711	3.24859	1.69981	0.00580942	0.248737	NW_020872420.1	747584	761987	-	2568	LOC113828623	-	K20410	PF16978;PF05422;PF16979	veNOG11046	T	sp|Q8BKH7|SIN1_MOUSE Target of rapamycin complex 2 subunit MAPKAP1 OS=Mus musculus GN=Mapkap1 PE=1 SV=1	gi|919044121|ref|XP_013405227.1| PREDICTED: target of rapamycin complex 2 subunit MAPKAP1-like [Lingula anatina]	-	-	ko04150(mTOR signaling pathway)	ko04150(mTOR signaling pathway)
LOC113813073	30.1703	13.04	47.3006	3.62734	1.85891	0.00581912	0.248737	NW_020869833.1	547454	554969	+	1066	LOC113813073	-	K10061	PF00059	veNOG12220;veNOG13559;veNOG19332;veNOG31733;KOG4297	TV	sp|Q9P126|CLC1B_HUMAN C-type lectin domain family 1 member B OS=Homo sapiens GN=CLEC1B PE=1 SV=2	gi|1028354775|gb|ANE31673.1| C-type lectin [Fenneropenaeus merguiensis]	-	-	-	-
LOC113800286	953.7	470.142	1437.26	3.05707	1.61215	0.00589714	0.251326	NW_020872704.1	75793	121821	+	422	LOC113800286	-	-	-	-	-	-	-	-	-	-	-
LOC113817255	15.1822	5.68187	24.6826	4.34411	2.11906	0.00592412	0.251707	NW_020870272.1	316115	317112	-	612	LOC113817255	-	-	-	opiNOG46818	S	-	gi|321466447|gb|EFX77442.1| hypothetical protein DAPPUDRAFT_321320 [Daphnia pulex]	-	-	-	-
LOC113810832	45.165	24.3718	65.9581	2.70633	1.43634	0.00595452	0.251707	NW_020869560.1	31519	80541	+	1827	LOC113810832	GO:0004674;GO:0005524;GO:0006468	K03083	PF00069	opiNOG04765	T	sp|P18431|SGG_DROME Protein kinase shaggy OS=Drosophila melanogaster GN=sgg PE=1 SV=3	gi|941507821|gb|ALK82316.1| glycogen synthase kinase 3 beta [Macrobrachium nipponense]	-	GO:0004674//protein serine/threonine kinase activity;GO:0005524//ATP binding;	ko05417(Lipid and atherosclerosis);ko05415(Diabetic cardiomyopathy);ko05226(Gastric cancer);ko05225(Hepatocellular carcinoma);ko05224(Breast cancer);ko05217(Basal cell carcinoma);ko05215(Prostate cancer);ko05213(Endometrial cancer);ko05210(Colorectal cancer);ko05200(Pathways in cancer);ko05167(Kaposi sarcoma-associated herpesvirus infection);ko05165(Human papillomavirus infection);ko05163(Human c…	ko05417(Lipid and atherosclerosis);ko05415(Diabetic cardiomyopathy);ko05226(Gastric cancer);ko05225(Hepatocellular carcinoma);ko05224(Breast cancer);ko05217(Basal cell carcinoma);ko05215(Prostate cancer);ko05213(Endometrial cancer);ko05210(Colorectal cancer);ko05200(Pathways in cancer);ko05167(Kaposi sarcoma-associated herpesvirus infection);ko05165(Human papillomavirus infection);ko05163(Human c…
LOC113821422	24.9289	5.38097	44.4768	8.26557	3.04711	0.0059585	0.251707	NW_020868547.1	526478	527101	+	624	LOC113821422	-	-	PF15997	opiNOG07126;NOG31732	SR	-	gi|926635509|ref|XP_013783646.1| PREDICTED: zinc finger protein 704-like [Limulus polyphemus]	-	-	-	-
LOC113826735	6.56143	11.1415	1.98132	0.177832	-2.49141	0.00598141	0.251936	NW_020871790.1	49345	81517	-	2879	LOC113826735	-	-	-	-	-	-	-	-	-	-	-
LOC113803872	83.9463	47.3068	120.586	2.54902	1.34994	0.0060025	0.252088	NW_020868810.1	820774	834640	-	1056	LOC113803872	GO:0016020;GO:0006811	K05194	PF02931;PF02932	opiNOG02285	T	sp|P23416|GLRA2_HUMAN Glycine receptor subunit alpha-2 OS=Homo sapiens GN=GLRA2 PE=1 SV=1	gi|926608706|ref|XP_013779440.1| PREDICTED: gamma-aminobutyric acid receptor subunit gamma-3-like [Limulus polyphemus]	GO:0016020//membrane;	-	ko04080(Neuroactive ligand-receptor interaction)	ko04080(Neuroactive ligand-receptor interaction)
LOC113814677	93.4411	45.5644	141.318	3.1015	1.63296	0.00608184	0.252484	NW_020870013.1	140850	146480	-	977	LOC113814677	-	K17513	PF00059	opiNOG16019;veNOG10399	TRV	sp|P43025|TETN_MOUSE Tetranectin OS=Mus musculus GN=Clec3b PE=1 SV=2	gi|347466535|gb|AEO92001.1| C-type lectin 1 [Scylla paramamosain]	-	-	-	-
LOC113828636	100.187	143.907	56.4676	0.392389	-1.34964	0.00614335	0.252484	NW_020872420.1	436956	438388	-	829	LOC113828636	-	-	-	-	-	-	-	-	-	-	-
LOC113822458	28.271	12.8914	43.6505	3.38602	1.75959	0.00614977	0.252484	NW_020870881.1	71803	87437	+	4809	LOC113822458	-	K11728	PF00628;PF15613;PF02791	opiNOG04307	K	sp|Q9W0T1|NU301_DROME Nucleosome-remodeling factor subunit NURF301 OS=Drosophila melanogaster GN=E(bx) PE=1 SV=2	gi|665809413|ref|XP_008553074.1| PREDICTED: nucleosome-remodeling factor subunit NURF301 isoform X2 [Microplitis demolitor] gi|939685631|ref|XP_014299998.1| PREDICTED: nucleosome-remodeling factor subunit NURF301 isoform X1 [Microplitis demolitor]	-	-	-	-
LOC113815403	353.67	504.07	203.271	0.403259	-1.31022	0.00616291	0.252484	NW_020868305.1	104943	106366	-	1004	LOC113815403	GO:0043229	K11275	PF00538	veNOG08507;opiNOG41932	B	sp|P22974|H1L_MYTCA Sperm-specific protein PHI-2B OS=Mytilus californianus PE=1 SV=2	gi|919057483|ref|XP_013410587.1| PREDICTED: sperm-specific protein PHI-2B-like [Lingula anatina]	-	GO:0043229//intracellular organelle;	-	-
LOC113809334	6.18973	1.1535	11.226	9.73207	3.28275	0.00617842	0.252484	NW_020869417.1	232281	254010	+	1369	LOC113809334	-	K09291	-	NOG215827;opiNOG78882;veNOG10864;opiNOG00623	SU	sp|P12270|TPR_HUMAN Nucleoprotein TPR OS=Homo sapiens GN=TPR PE=1 SV=3	gi|939674328|ref|XP_014283374.1| PREDICTED: nucleoprotein TPR isoform X4 [Halyomorpha halys]	-	-	ko05216(Thyroid cancer);ko05200(Pathways in cancer);ko05014(Amyotrophic lateral sclerosis);ko03013(Nucleocytoplasmic transport)	ko05216(Thyroid cancer);ko05200(Pathways in cancer);ko05014(Amyotrophic lateral sclerosis);ko03013(Nucleocytoplasmic transport)
LOC113825731	154.401	69.9355	238.867	3.41553	1.77211	0.00618067	0.252484	NW_020868594.1	61640	95291	-	1333	LOC113825731	GO:0005249;GO:0034765;GO:0071805;GO:0051260;GO:0008076	K04874	PF02214;PF00520	opiNOG04056;NOG13694;meNOG01903	P	sp|P08510|KCNAS_DROME Potassium voltage-gated channel protein Shaker OS=Drosophila melanogaster GN=Sh PE=1 SV=3	gi|2959684|gb|AAC05909.1| potassium channel [Panulirus interruptus]	GO:0034765//regulation of ion transmembrane transport;GO:0071805//potassium ion transmembrane transport;GO:0051260//protein homooligomerization;	GO:0008076//voltage-gated potassium channel complex;	GO:0005249//voltage-gated potassium channel activity;	-
LOC113819131	24.3124	8.06646	40.5583	5.02802	2.32999	0.00621643	0.252484	NW_020870487.1	127184	182354	+	7818	LOC113819131	-	-	PF06469;PF15787;PF13385	opiNOG77238;opiNOG00464	U	sp|Q9W4E2|NBEA_DROME Neurobeachin OS=Drosophila melanogaster GN=rg PE=1 SV=4	gi|1035596862|ref|XP_016905803.1| PREDICTED: neurobeachin isoform X13 [Apis cerana]	-	-	-	-
LOC113814620	28.7103	11.2297	46.1908	4.11326	2.04028	0.00622394	0.252484	NW_020870009.1	161992	226341	-	1321	LOC113814620	-	K08202	PF07690	veNOG00792;opiNOG17542;KOG0255;opiNOG00946;opiNOG16938	PR	sp|Q864Z3|S22A6_BOVIN Solute carrier family 22 member 6 OS=Bos taurus GN=SLC22A6 PE=2 SV=2	gi|805764076|ref|XP_012134615.1| PREDICTED: organic cation transporter protein-like [Megachile rotundata]	-	-	ko05231(Choline metabolism in cancer)	ko05231(Choline metabolism in cancer)
LOC113806584	77.2863	138.552	16.0202	0.115626	-3.11246	0.00622741	0.252484	NW_020869115.1	96079	99682	+	1850	LOC113806584	GO:0006886;GO:0005783;GO:0005794;GO:0005525;GO:0016192	K07953	PF00025	opiNOG13136	U	sp|Q5R548|SAR1A_PONAB GTP-binding protein SAR1a OS=Pongo abelii GN=SAR1A PE=2 SV=1	gi|646703093|gb|KDR11939.1| GTP-binding protein SAR1b [Zootermopsis nevadensis]	GO:0005783//endoplasmic reticulum;GO:0005794//Golgi apparatus;	GO:0005525//GTP binding;	ko05134(Legionellosis);ko04141(Protein processing in endoplasmic reticulum)	ko05134(Legionellosis);ko04141(Protein processing in endoplasmic reticulum)
LOC113818090	312.743	452.919	172.568	0.381012	-1.39209	0.00624332	0.252484	NW_020870368.1	112636	124010	+	5765	LOC113818090	-	-	PF05225;PF00651	opiNOG18548;opiNOG05105	KR	sp|P17789|TTKB_DROME Protein tramtrack, beta isoform OS=Drosophila melanogaster GN=ttk PE=1 SV=2	gi|242006005|ref|XP_002423849.1| bric-A-brac, putative [Pediculus humanus corporis] gi|212507071|gb|EEB11111.1| bric-A-brac, putative [Pediculus humanus corporis]	-	-	-	-
LOC113824989	31.272	15.6026	46.9414	3.00856	1.58907	0.00624413	0.252484	NW_020868582.1	256324	295576	+	3515	LOC113824989	-	-	PF00628	opiNOG03584	K	sp|Q8C9B9|DIDO1_MOUSE Death-inducer obliterator 1 OS=Mus musculus GN=Dido1 PE=1 SV=4	gi|909559815|ref|XP_013134976.1| PREDICTED: death-inducer obliterator 1 [Papilio polytes]	-	-	-	-
LOC113800175	62.352	91.4745	33.2294	0.363264	-1.46091	0.00625336	0.252484	NW_020872696.1	946640	962158	+	3726	LOC113800175	-	K20310	PF06159	opiNOG12761;veNOG10634	S	sp|Q5RCG0|TPC13_PONAB Trafficking protein particle complex subunit 13 OS=Pongo abelii GN=TRAPPC13 PE=2 SV=1	gi|646707898|gb|KDR14425.1| hypothetical protein L798_11742 [Zootermopsis nevadensis]	-	-	-	-
LOC113814736	78.9561	131.707	26.2052	0.198966	-2.32941	0.00626302	0.252484	NW_020870019.1	10759	12073	-	1173	LOC113814736	GO:0019158;GO:0005524;GO:0008865;GO:0006096;GO:0005536;GO:0046835;GO:0001678;GO:0005829;GO:0004340	K00844	-	opiNOG01612;NOG159090	SG	sp|Q2TB90|HKDC1_HUMAN Putative hexokinase HKDC1 OS=Homo sapiens GN=HKDC1 PE=1 SV=3	gi|126571555|gb|ABO21409.1| kexokinase [Litopenaeus vannamei]	GO:0005829//cytosol;	GO:0019158//mannokinase activity;GO:0005524//ATP binding;GO:0008865//fructokinase activity;GO:0005536//glucose binding;GO:0004340//glucokinase activity;	ko05230(Central carbon metabolism in cancer);ko05131(Shigellosis);ko04973(Carbohydrate digestion and absorption);ko04930(Type II diabetes mellitus);ko04910(Insulin signaling pathway);ko04066(HIF-1 signaling pathway);ko00524(Neomycin, kanamycin and gentamicin biosynthesis);ko00520(Amino sugar and nucleotide sugar metabolism);ko00500(Starch and sucrose metabolism);ko00052(Galactose metabolism);ko00…	ko05230(Central carbon metabolism in cancer);ko05131(Shigellosis);ko04973(Carbohydrate digestion and absorption);ko04930(Type II diabetes mellitus);ko04910(Insulin signaling pathway);ko04066(HIF-1 signaling pathway);ko00524(Neomycin, kanamycin and gentamicin biosynthesis);ko00520(Amino sugar and nucleotide sugar metabolism);ko00500(Starch and sucrose metabolism);ko00052(Galactose metabolism);ko00…
LOC113807119	89.4147	127.058	51.7712	0.407461	-1.29527	0.00628228	0.252484	NW_020869159.1	206312	211457	+	799	LOC113807119	-	K14860	PF11176	veNOG15975;opiNOG24818	SJ	sp|A7MCB7|TMA16_DANRE Translation machinery-associated protein 16 OS=Danio rerio GN=tma16 PE=2 SV=1	gi|762083850|ref|XP_011424389.1| PREDICTED: translation machinery-associated protein 16-like [Crassostrea gigas]	-	-	-	-
LOC113812828	21.9353	9.58003	34.2906	3.57938	1.83971	0.00629928	0.252484	NW_020869807.1	119583	124569	-	890	LOC113812828	-	-	-	-	-	-	-	-	-	-	-
LOC113810001	25.4404	12.7256	38.1552	2.9983	1.58414	0.00634851	0.252484	NW_020869482.1	354056	407297	-	7447	LOC113810001	GO:0007165;GO:0043547;GO:0005096	K08052	PF13716;PF00616	opiNOG05248	T	sp|P97526|NF1_RAT Neurofibromin OS=Rattus norvegicus GN=Nf1 PE=1 SV=1	gi|1008426053|ref|XP_015834338.1| PREDICTED: LOW QUALITY PROTEIN: neurofibromin [Tribolium castaneum]	-	GO:0005096//GTPase activator activity;	ko04014(Ras signaling pathway);ko04010(MAPK signaling pathway);ko01521(EGFR tyrosine kinase inhibitor resistance)	ko04014(Ras signaling pathway);ko04010(MAPK signaling pathway);ko01521(EGFR tyrosine kinase inhibitor resistance)
LOC113815115	223.926	15.0118	432.84	28.8332	4.84966	0.00635105	0.252484	NW_020870061.1	207524	213174	+	1345	LOC113815115	GO:0005524	K05692	PF00022	opiNOG00231;COG5277	Z	sp|P49871|ACT_MANSE Actin, muscle OS=Manduca sexta PE=2 SV=1	gi|256862184|gb|ACV32627.1| beta-actin [Diabolocatantops pinguis]	-	GO:0005524//ATP binding;	ko05418(Fluid shear stress and atherosclerosis);ko05416(Viral myocarditis);ko05414(Dilated cardiomyopathy);ko05412(Arrhythmogenic right ventricular cardiomyopathy);ko05410(Hypertrophic cardiomyopathy);ko05225(Hepatocellular carcinoma);ko05205(Proteoglycans in cancer);ko05164(Influenza A);ko05135(Yersinia infection);ko05132(Salmonella infection);ko05131(Shigellosis);ko05130(Pathogenic Escherichia …	ko05418(Fluid shear stress and atherosclerosis);ko05416(Viral myocarditis);ko05414(Dilated cardiomyopathy);ko05412(Arrhythmogenic right ventricular cardiomyopathy);ko05410(Hypertrophic cardiomyopathy);ko05225(Hepatocellular carcinoma);ko05205(Proteoglycans in cancer);ko05164(Influenza A);ko05135(Yersinia infection);ko05132(Salmonella infection);ko05131(Shigellosis);ko05130(Pathogenic Escherichia …
LOC113819991	36.7892	16.2357	57.3426	3.53188	1.82044	0.00636126	0.252484	NW_020870593.1	295932	408626	+	5288	LOC113819991	GO:0005634;GO:0006355;GO:0043565	K09311	PF12407;PF00046	opiNOG26638	K	sp|P29556|ABDA_SCHGR Homeobox protein abdominal-A homolog (Fragment) OS=Schistocerca gregaria GN=ABD-A PE=3 SV=1	gi|440555820|gb|AGC12521.1| abdominal-A isoform I [Parhyale hawaiensis]	GO:0006355//regulation of transcription, DNA-templated;	GO:0005634//nucleus;	GO:0043565//sequence-specific DNA binding;	-
LOC113806462	82.3111	121.115	43.5077	0.359228	-1.47703	0.00636241	0.252484	NW_020869103.1	107808	126872	+	3651	LOC113806462	GO:0046872	-	PF01363;PF00400	opiNOG01691	R	sp|Q8BUB4|WDFY2_MOUSE WD repeat and FYVE domain-containing protein 2 OS=Mus musculus GN=Wdfy2 PE=1 SV=2	gi|646701083|gb|KDR10967.1| WD repeat and FYVE domain-containing protein 2 [Zootermopsis nevadensis]	-	-	GO:0046872//metal ion binding;	-
LOC113815887	10447	14859.4	6034.73	0.406123	-1.30001	0.00636248	0.252484	NW_020870123.1	80839	84870	-	529	LOC113815887	GO:0022625;GO:0030295;GO:0002181;GO:0032147;GO:0030687;GO:0006414;GO:0003735;GO:0070180	K02942	PF00428	opiNOG41537	J	sp|P02402|RLA1_ARTSA 60S acidic ribosomal protein P1 OS=Artemia salina PE=1 SV=2	gi|238683667|gb|ACR54112.1| ribosomal protein P1 [Palaemon varians]	GO:0022625//cytosolic large ribosomal subunit;GO:0030687//preribosome, large subunit precursor;	GO:0030295//protein kinase activator activity;GO:0003735//structural constituent of ribosome;GO:0070180//large ribosomal subunit rRNA binding;	ko05171(Coronavirus disease - COVID-19);ko03010(Ribosome)	ko05171(Coronavirus disease - COVID-19);ko03010(Ribosome)
LOC113821879	82.7186	45.8452	119.592	2.60861	1.38328	0.0064434	0.25418	NW_020870801.1	976866	991052	-	4525	LOC113821879	GO:0031981;GO:0044267;GO:0006508;GO:0009314;GO:0036459;GO:0035556;GO:0006974	K11849	PF00443;PF02809	veNOG02056	O	sp|Q96RU2|UBP28_HUMAN Ubiquitin carboxyl-terminal hydrolase 28 OS=Homo sapiens GN=USP28 PE=1 SV=1	gi|507967295|ref|XP_004689307.1| PREDICTED: ubiquitin carboxyl-terminal hydrolase 28 isoform X4 [Condylura cristata]	GO:0031981//nuclear lumen;	GO:0036459//thiol-dependent deubiquitinase;	ko04657(IL-17 signaling pathway)	ko04657(IL-17 signaling pathway)
LOC113824081	5914.52	8400.31	3428.73	0.408167	-1.29277	0.00645436	0.25418	NW_020868577.1	335132	340390	-	516	LOC113824081	GO:0016021;GO:0022625;GO:0002181;GO:0003735	K02920	PF01158	veNOG22117;opiNOG33120	J	sp|Q8UW19|RL36_HYDHA 60S ribosomal protein L36 OS=Hydrophis hardwickii GN=RPL36 PE=3 SV=1	gi|328899629|gb|AEB54643.1| ribosomal protein L36 [Procambarus clarkii]	GO:0016021//integral component of membrane;GO:0022625//cytosolic large ribosomal subunit;	GO:0003735//structural constituent of ribosome;	ko05171(Coronavirus disease - COVID-19);ko03010(Ribosome)	ko05171(Coronavirus disease - COVID-19);ko03010(Ribosome)
LOC113802626	100.145	146.97	53.3198	0.362793	-1.46278	0.00645817	0.25418	NW_020872934.1	226769	236592	+	3489	LOC113802626	-	K12805	PF05729	NOG13584;NOG110855;opiNOG43416	SR	sp|E9Q5R7|NAL12_MOUSE NACHT, LRR and PYD domains-containing protein 12 OS=Mus musculus GN=Nlrp12 PE=2 SV=1	gi|1005467842|ref|XP_015770834.1| PREDICTED: uncharacterized protein LOC107349233, partial [Acropora digitifera]	-	-	ko05135(Yersinia infection);ko05134(Legionellosis);ko05132(Salmonella infection);ko05131(Shigellosis);ko04621(NOD-like receptor signaling pathway)	ko05135(Yersinia infection);ko05134(Legionellosis);ko05132(Salmonella infection);ko05131(Shigellosis);ko04621(NOD-like receptor signaling pathway)
LOC113822097	301.833	429.378	174.288	0.405909	-1.30077	0.00653262	0.25641	NW_020870826.1	342935	357469	+	2414	LOC113822097	GO:0005634;GO:0006355;GO:0019901;GO:0000079	-	PF00134;PF02984	veNOG00654;opiNOG02530	R	sp|Q96S94|CCNL2_HUMAN Cyclin-L2 OS=Homo sapiens GN=CCNL2 PE=1 SV=1	gi|936699555|ref|XP_014227754.1| PREDICTED: cyclin-L1 [Trichogramma pretiosum]	GO:0006355//regulation of transcription, DNA-templated;GO:0000079//regulation of cyclin-dependent protein serine/threonine kinase activity;	GO:0005634//nucleus;	GO:0019901//protein kinase binding;	-
LOC113806529	8233.28	11670	4796.57	0.411018	-1.28273	0.00663855	0.25986	NW_020868395.1	125920	132471	-	581	LOC113806529	GO:0005840	K02896	PF01246	opiNOG29791	J	sp|P83732|RL24_RAT 60S ribosomal protein L24 OS=Rattus norvegicus GN=Rpl24 PE=2 SV=1	gi|328899546|gb|AEB54640.1| ribosomal protein L24 [Procambarus clarkii]	GO:0005840//ribosome;	-	ko05171(Coronavirus disease - COVID-19);ko03010(Ribosome)	ko05171(Coronavirus disease - COVID-19);ko03010(Ribosome)
LOC113823669	6964.17	11029.7	2898.64	0.262803	-1.92794	0.00666303	0.260111	NW_020871010.1	505160	508249	+	2608	LOC113823669	-	-	-	-	-	-	-	-	-	-	-
LOC113806710	16.8523	7.28978	26.4147	3.62353	1.8574	0.00668427	0.260235	NW_020869121.1	336358	342304	+	684	LOC113806710	-	-	-	-	-	-	-	-	-	-	-
LOC113824452	1023.77	622.213	1425.33	2.29074	1.19581	0.00675528	0.26229	NW_020871104.1	10171	89614	-	6617	LOC113824452	-	K04860	PF08473	opiNOG01114	TP	sp|Q9Z1L5|CA2D3_MOUSE Voltage-dependent calcium channel subunit alpha-2/delta-3 OS=Mus musculus GN=Cacna2d3 PE=1 SV=1	gi|805820341|ref|XP_012150257.1| PREDICTED: voltage-dependent calcium channel subunit alpha-2/delta-3 isoform X1 [Megachile rotundata]	-	-	ko05414(Dilated cardiomyopathy);ko05412(Arrhythmogenic right ventricular cardiomyopathy);ko05410(Hypertrophic cardiomyopathy);ko04921(Oxytocin signaling pathway);ko04261(Adrenergic signaling in cardiomyocytes);ko04260(Cardiac muscle contraction);ko04010(MAPK signaling pathway)	ko05414(Dilated cardiomyopathy);ko05412(Arrhythmogenic right ventricular cardiomyopathy);ko05410(Hypertrophic cardiomyopathy);ko04921(Oxytocin signaling pathway);ko04261(Adrenergic signaling in cardiomyocytes);ko04260(Cardiac muscle contraction);ko04010(MAPK signaling pathway)
LOC113821765	37.5571	57.0657	18.0485	0.316276	-1.66075	0.00680626	0.26356	NW_020870795.1	280913	286769	-	4098	LOC113821765	GO:0046872	-	PF01428;PF02809	opiNOG05054;meNOG13297	R	sp|Q4KLG9|ZFN2B_RAT AN1-type zinc finger protein 2B OS=Rattus norvegicus GN=Zfand2b PE=1 SV=1	gi|262401011|gb|ACY66408.1| zinc finger AN1-type domain 2B [Scylla paramamosain]	-	-	GO:0046872//metal ion binding;	-
LOC113827534	10.4737	18.3448	2.60262	0.141872	-2.81734	0.00686839	0.264513	NW_020872110.1	112883	125342	+	1666	LOC113827534	-	-	-	-	-	-	-	-	-	-	-
LOC113821521	36.5037	19.3993	53.6081	2.7634	1.46645	0.00688276	0.264513	NW_020868548.1	120455	161648	+	3081	LOC113821521	GO:0006821;GO:0016021;GO:0005247;GO:1903959	K05012	PF00571;PF00654	veNOG12511;opiNOG00191	P	sp|O18894|CLCN3_RABIT H(+)/Cl(-) exchange transporter 3 OS=Oryctolagus cuniculus GN=CLCN3 PE=2 SV=3	gi|817208790|ref|XP_012280420.1| PREDICTED: H(+)/Cl(-) exchange transporter 5 [Orussus abietinus] gi|817208792|ref|XP_012280421.1| PREDICTED: H(+)/Cl(-) exchange transporter 5 [Orussus abietinus]	GO:0016021//integral component of membrane;	GO:0005247//voltage-gated chloride channel activity;	ko04613(Neutrophil extracellular trap formation)	ko04613(Neutrophil extracellular trap formation)
LOC113825119	205.561	295.091	116.031	0.393204	-1.34665	0.00688598	0.264513	NW_020871284.1	57055	58772	-	721	LOC113825119	-	-	-	opiNOG31408;veNOG21472	S	sp|Q9CR41|HYPK_MOUSE Huntingtin-interacting protein K OS=Mus musculus GN=Hypk PE=1 SV=2	gi|665798042|ref|XP_008546877.1| PREDICTED: huntingtin-interacting protein K [Microplitis demolitor]	-	-	-	-
LOC113809152	6.07093	0.866378	11.2755	13.0145	3.70205	0.00691733	0.26497	NW_020869395.1	100071	103019	+	565	LOC113809152	-	-	-	opiNOG41553	S	-	gi|952528188|gb|KRT82128.1| hypothetical protein AMK59_4093 [Oryctes borbonicus]	-	-	-	-
LOC113812569	14.4597	22.6911	6.22833	0.274484	-1.86521	0.00693464	0.26497	NW_020869779.1	294529	300362	+	1745	LOC113812569	GO:0005524;GO:0004386;GO:0003676	K12812	PF00270;PF00271	veNOG08745	A	sp|Q63413|DX39B_RAT Spliceosome RNA helicase Ddx39b OS=Rattus norvegicus GN=Ddx39b PE=2 SV=3	gi|283854611|gb|ADB44901.1| DEAD(Asp-Glu-Ala-Asp) box polypeptide 39 [Macrobrachium nipponense]	-	GO:0005524//ATP binding;GO:0004386//helicase activity;GO:0003676//nucleic acid binding;	ko03040(Spliceosome);ko03015(mRNA surveillance pathway);ko03013(Nucleocytoplasmic transport)	ko03040(Spliceosome);ko03015(mRNA surveillance pathway);ko03013(Nucleocytoplasmic transport)
LOC113824799	85.542	46.9893	124.095	2.64092	1.40104	0.00697709	0.265068	NW_020871164.1	244440	260701	+	4463	LOC113824799	-	-	PF16455;PF00240	opiNOG17424;opiNOG08825	O	sp|Q6DG43|UBTD2_DANRE Ubiquitin domain-containing protein 2 OS=Danio rerio GN=ubtd2 PE=2 SV=1	gi|925674903|gb|KOX72294.1| Ubiquitin domain-containing protein 2 [Melipona quadrifasciata]	-	-	-	-
LOC113807572	101.643	57.749	145.536	2.52015	1.33351	0.00697743	0.265068	NW_020869203.1	419463	440209	+	4883	LOC113807572	GO:0006355;GO:0019901	K15188	-	opiNOG00972;COG5333;veNOG01472	DKL	sp|Q9XT26|CCNT1_HORSE Cyclin-T1 OS=Equus caballus GN=CCNT1 PE=1 SV=1	gi|946718724|gb|ALM25771.1| cyclin T [Penaeus monodon]	-	GO:0019901//protein kinase binding;	ko05202(Transcriptional misregulation in cancer)	ko05202(Transcriptional misregulation in cancer)
LOC113803198	72.4916	121.753	23.23	0.190796	-2.3899	0.00699242	0.265068	NW_020868343.1	90	1369	+	1063	LOC113803198	GO:0050660;GO:0003995;GO:0055114	K00252	PF00441	veNOG02512;opiNOG03810	IE	sp|P81140|GCDH_PIG Glutaryl-CoA dehydrogenase, mitochondrial (Fragment) OS=Sus scrofa GN=GCDH PE=1 SV=1	gi|602651576|ref|XP_007432169.1| PREDICTED: glutaryl-CoA dehydrogenase, mitochondrial, partial [Python bivittatus]	-	GO:0050660//flavin adenine dinucleotide binding;GO:0003995//acyl-CoA dehydrogenase activity;	ko00380(Tryptophan metabolism);ko00310(Lysine degradation);ko00071(Fatty acid degradation)	ko00380(Tryptophan metabolism);ko00310(Lysine degradation);ko00071(Fatty acid degradation)
LOC113815231	7447.94	10605.5	4290.38	0.404543	-1.30563	0.00705668	0.266521	NW_020870067.1	299447	301513	-	491	LOC113815231	GO:0005840	K02975	PF03297	opiNOG37610	J	sp|Q6PBI5|RS25_DANRE 40S ribosomal protein S25 OS=Danio rerio GN=rps25 PE=2 SV=1	gi|67083895|gb|AAY66882.1| ribosomal protein S25 [Ixodes scapularis]	GO:0005840//ribosome;	-	ko05171(Coronavirus disease - COVID-19);ko03010(Ribosome)	ko05171(Coronavirus disease - COVID-19);ko03010(Ribosome)
LOC113818587	12595.1	7861.63	17328.5	2.20419	1.14025	0.00706776	0.266521	NW_020870418.1	30756	94656	-	6747	LOC113818587	-	-	PF00041;PF07679	opiNOG00963	T	sp|A8DYP0|OBSCN_DROME Obscurin OS=Drosophila melanogaster GN=Unc-89 PE=1 SV=1	gi|646723943|gb|KDR24377.1| Muscle M-line assembly protein unc-89 [Zootermopsis nevadensis]	-	-	-	-
LOC113817365	7850.2	4081.24	11619.1	2.84696	1.50942	0.00710214	0.267118	NW_020870289.1	241551	248321	+	3280	LOC113817365	GO:0046034;GO:0005524;GO:0046939;GO:0005737;GO:0004017	K00939	PF00406	opiNOG08240;opiNOG13074	F	sp|P05081|KAD1_CHICK Adenylate kinase isoenzyme 1 OS=Gallus gallus GN=AK1 PE=1 SV=1	gi|321463510|gb|EFX74525.1| hypothetical protein DAPPUDRAFT_307177 [Daphnia pulex]	GO:0005737//cytoplasm;	GO:0005524//ATP binding;GO:0004017//adenylate kinase activity;	ko00730(Thiamine metabolism);ko00230(Purine metabolism)	ko00730(Thiamine metabolism);ko00230(Purine metabolism)
LOC113803444	240.758	443.15	38.3665	0.0865769	-3.52987	0.00713019	0.267475	NW_020868758.1	180309	194173	+	540	LOC113803444	-	-	-	-	-	-	-	-	-	-	-
LOC113822794	4.69037	9.21377	0.16696	0.0181207	-5.78622	0.00719169	0.269062	NW_020870914.1	763631	773452	-	4955	LOC113822794	-	-	PF13637	veNOG09524	R	sp|Q0VGY8|TANC1_MOUSE Protein TANC1 OS=Mus musculus GN=Tanc1 PE=1 SV=2	gi|1020462197|ref|XP_016135911.1| PREDICTED: ankyrin repeat and death domain-containing protein 1A-like isoform X3 [Sinocyclocheilus grahami]	-	-	-	-
LOC113803688	65.3628	36.5943	94.1313	2.5723	1.36306	0.00723653	0.269062	NW_020868792.1	40299	60822	-	3896	LOC113803688	GO:0004712;GO:0004674;GO:0005524;GO:0046777	K08825	PF00069	meNOG05383;opiNOG00992	T	sp|P49657|MNB_DROME Serine/threonine-protein kinase minibrain OS=Drosophila melanogaster GN=mnb PE=1 SV=2	gi|970889161|ref|XP_015109777.1| PREDICTED: serine/threonine-protein kinase minibrain [Diachasma alloeum]	GO:0046777//protein autophosphorylation;	-	GO:0004712//protein serine/threonine/tyrosine kinase activity;GO:0004674//protein serine/threonine kinase activity;GO:0005524//ATP binding;	-
LOC113823310	2991.1	4234.79	1747.42	0.412636	-1.27706	0.00723918	0.269062	NW_020870982.1	92876	94252	+	1377	LOC113823310	-	-	PF05760	opiNOG46582;veNOG12475	S	sp|O89113|IER5_MOUSE Immediate early response gene 5 protein OS=Mus musculus GN=Ier5 PE=2 SV=1	gi|939685022|ref|XP_014286947.1| PREDICTED: immediate early response gene 2 protein-like [Halyomorpha halys]	-	-	-	-
LOC113825517	221.927	318.631	125.223	0.393002	-1.34739	0.00724722	0.269062	NW_020871401.1	131033	138225	+	1071	LOC113825517	GO:0008137;GO:0055114	K03936	PF00329	opiNOG12308	C	sp|Q0MQG7|NDUS3_GORGO NADH dehydrogenase [ubiquinone] iron-sulfur protein 3, mitochondrial OS=Gorilla gorilla gorilla GN=NDUFS3 PE=2 SV=1	gi|91079210|ref|XP_966588.1| PREDICTED: NADH dehydrogenase [ubiquinone] iron-sulfur protein 3, mitochondrial [Tribolium castaneum] gi|270004834|gb|EFA01282.1| NADH dehydrogenase [ubiquinone] iron-sulfur protein 3, mitochondrial-like Protein [Tribolium castaneum]	-	GO:0008137//NADH dehydrogenase (ubiquinone) activity;	ko05415(Diabetic cardiomyopathy);ko05208(Chemical carcinogenesis - reactive oxygen species);ko05022(Pathways of neurodegeneration - multiple diseases);ko05020(Prion disease);ko05016(Huntington disease);ko05014(Amyotrophic lateral sclerosis);ko05012(Parkinson disease);ko05010(Alzheimer disease);ko04932(Non-alcoholic fatty liver disease);ko04723(Retrograde endocannabinoid signaling);ko04714(Thermog…	ko05415(Diabetic cardiomyopathy);ko05208(Chemical carcinogenesis - reactive oxygen species);ko05022(Pathways of neurodegeneration - multiple diseases);ko05020(Prion disease);ko05016(Huntington disease);ko05014(Amyotrophic lateral sclerosis);ko05012(Parkinson disease);ko05010(Alzheimer disease);ko04932(Non-alcoholic fatty liver disease);ko04723(Retrograde endocannabinoid signaling);ko04714(Thermog…
LOC113805678	209.378	124.274	294.482	2.36961	1.24465	0.00732164	0.271126	NW_020869026.1	347132	399027	+	5458	LOC113805678	-	-	-	-	-	-	-	-	-	-	-
LOC113825908	47.0941	22.3447	71.8436	3.21524	1.68493	0.0073752	0.27241	NW_020871526.1	166784	181940	+	2874	LOC113825908	-	-	PF00566	opiNOG07320;COG5210	TR	sp|Q8TBP0|TBC16_HUMAN TBC1 domain family member 16 OS=Homo sapiens GN=TBC1D16 PE=2 SV=1	gi|1009598953|ref|XP_015927915.1| PREDICTED: TBC1 domain family member 16-like [Parasteatoda tepidariorum]	-	-	-	-
LOC113820493	571.645	1013.98	129.307	0.127524	-2.97116	0.00741862	0.272476	NW_020870645.1	508673	547397	+	4109	LOC113820493	-	K00898	PF10436;PF02518	opiNOG01249	T	sp|P91622|PDK_DROME [Pyruvate dehydrogenase (acetyl-transferring)] kinase, mitochondrial OS=Drosophila melanogaster GN=Pdk PE=2 SV=2	gi|1009361975|gb|KYM87053.1| [Pyruvate dehydrogenase [lipoamide]] kinase, mitochondrial [Atta colombica]	-	-	ko05415(Diabetic cardiomyopathy)	ko05415(Diabetic cardiomyopathy)
LOC113823960	117.437	66.1992	168.675	2.54799	1.34936	0.00743044	0.272476	NW_020871049.1	114	21750	+	8394	LOC113823960	-	K10592	PF06012;PF00627;PF06025	opiNOG00796;veNOG03443	OK	sp|Q7Z6Z7|HUWE1_HUMAN E3 ubiquitin-protein ligase HUWE1 OS=Homo sapiens GN=HUWE1 PE=1 SV=3	gi|1022762020|gb|KZS07874.1| E3 ubiquitin-protein ligase HUWE1 [Daphnia magna]	-	-	ko04120(Ubiquitin mediated proteolysis)	ko04120(Ubiquitin mediated proteolysis)
LOC113800165	32.8212	48.5104	17.1321	0.353163	-1.50159	0.00744618	0.272476	NW_020872695.1	36759	52146	+	2227	LOC113800165	-	K11757	-	opiNOG09324	K	sp|Q86U86|PB1_HUMAN Protein polybromo-1 OS=Homo sapiens GN=PBRM1 PE=1 SV=1	gi|1009573622|ref|XP_015918693.1| PREDICTED: protein polybromo-1-like isoform X5 [Parasteatoda tepidariorum]	-	-	ko05225(Hepatocellular carcinoma)	ko05225(Hepatocellular carcinoma)
LOC113825956	12.9593	20.6855	5.2332	0.252989	-1.98285	0.00748417	0.272476	NW_020871547.1	68520	72371	-	2166	LOC113825956	GO:0005615	K13965	PF00079	opiNOG04087;opiNOG34125;veNOG05060	V	sp|P05619|ILEU_HORSE Leukocyte elastase inhibitor OS=Equus caballus GN=SERPINB1 PE=1 SV=3	gi|933570240|gb|ALG75875.1| serine proteinase inhibitor B3 [Litopenaeus vannamei]	-	GO:0005615//extracellular space;	-	-
LOC113821474	123.406	70.8056	176.007	2.48578	1.3137	0.00749564	0.272476	NW_020870762.1	921214	936138	-	4645	LOC113821474	-	K20190	PF14762;PF14761	opiNOG80907;opiNOG06999	SR	sp|Q969F9|HPS3_HUMAN Hermansky-Pudlak syndrome 3 protein OS=Homo sapiens GN=HPS3 PE=1 SV=1	gi|998507215|ref|XP_015513917.1| PREDICTED: Hermansky-Pudlak syndrome 3 protein [Neodiprion lecontei]	-	-	-	-
LOC113808707	14.1414	5.5776	22.7053	4.0708	2.02531	0.007503	0.272476	NW_020869331.1	161257	175217	+	3446	LOC113808707	GO:0016829;GO:1901605;GO:0003824	K01620	PF01212	opiNOG06868;veNOG13990	E	sp|Q9FPH3|THA2_ARATH Probable low-specificity L-threonine aldolase 2 OS=Arabidopsis thaliana GN=THA2 PE=1 SV=1	gi|688580557|ref|XP_009305089.1| PREDICTED: threonine aldolase 1 isoform X1 [Danio rerio]	-	GO:0016829//lyase activity;GO:0003824//catalytic activity;	ko00260(Glycine, serine and threonine metabolism)	ko00260(Glycine, serine and threonine metabolism)
LOC113823061	605.129	356.101	854.157	2.39863	1.26221	0.00754566	0.272476	NW_020868318.1	171224	228240	+	3163	LOC113823061	-	K13162	PF00013	opiNOG00153	A	sp|P57721|PCBP3_HUMAN Poly(rC)-binding protein 3 OS=Homo sapiens GN=PCBP3 PE=2 SV=2	gi|972191462|ref|XP_015177452.1| PREDICTED: poly(rC)-binding protein 4-like isoform X1 [Polistes dominula] gi|972191464|ref|XP_015177453.1| PREDICTED: poly(rC)-binding protein 4-like isoform X1 [Polistes dominula]	-	-	ko04216(Ferroptosis)	ko04216(Ferroptosis)
LOC113822757	15.1325	28.6673	1.59759	0.0557287	-4.16544	0.00755352	0.272476	NW_020870911.1	1312575	1338234	-	5209	LOC113822757	GO:0005576	K03910	PF07677;PF10569;PF00207;PF07678;PF07703;PF01835	veNOG06233;opiNOG01698	O	sp|P14046|A1I3_RAT Alpha-1-inhibitor 3 OS=Rattus norvegicus GN=A1i3 PE=1 SV=1	gi|126661688|gb|ABI79454.2| alpha 2 macroglobulin [Litopenaeus vannamei]	GO:0005576//extracellular region;	-	ko04610(Complement and coagulation cascades)	ko04610(Complement and coagulation cascades)
LOC113829568	4.54012	8.40943	0.670813	0.0797691	-3.64803	0.00756679	0.272476	NW_020872548.1	372481	375813	-	2271	LOC113829568	GO:0005759;GO:0006782;GO:0003870;GO:0030170	K00643	PF00155	opiNOG05275	H	sp|Q3ZC31|HEM0_BOVIN 5-aminolevulinate synthase, erythroid-specific, mitochondrial OS=Bos taurus GN=ALAS2 PE=2 SV=1	gi|347969423|ref|XP_312882.5| AGAP003184-PA [Anopheles gambiae str. PEST] gi|333468517|gb|EAA08478.5| AGAP003184-PA [Anopheles gambiae str. PEST]	GO:0005759//mitochondrial matrix;	GO:0003870//5-aminolevulinate synthase activity;GO:0030170//pyridoxal phosphate binding;	ko00860(Porphyrin metabolism);ko00260(Glycine, serine and threonine metabolism)	ko00860(Porphyrin metabolism);ko00260(Glycine, serine and threonine metabolism)
LOC113820366	68.5537	39.7747	97.3327	2.4471	1.29107	0.00757247	0.272476	NW_020870634.1	421950	445198	-	4617	LOC113820366	GO:0003677;GO:0006355	-	PF12901;PF00313	opiNOG03103	S	sp|P18395|CSDE1_RAT Cold shock domain-containing protein E1 OS=Rattus norvegicus GN=Csde1 PE=2 SV=1	gi|91079915|ref|XP_967163.1| PREDICTED: cold shock domain-containing protein E1 [Tribolium castaneum] gi|642918342|ref|XP_008196887.1| PREDICTED: cold shock domain-containing protein E1 [Tribolium castaneum] gi|270003264|gb|EEZ99711.1| Cold shock domain-containing protein E1-like Protein [Tribolium castaneum]	GO:0006355//regulation of transcription, DNA-templated;	-	GO:0003677//DNA binding;	-
LOC113826178	102.119	146.389	57.8483	0.395168	-1.33946	0.00759484	0.272476	NW_020871612.1	210915	212859	+	810	LOC113826178	-	K13288	PF00929	veNOG11606	L	sp|A2VE52|ORN_BOVIN Oligoribonuclease, mitochondrial OS=Bos taurus GN=REXO2 PE=2 SV=1	gi|966637118|gb|KTF72222.1| hypothetical protein cypCar_00048713 [Cyprinus carpio]	-	-	ko03008(Ribosome biogenesis in eukaryotes)	ko03008(Ribosome biogenesis in eukaryotes)
LOC113811531	28.0031	41.7217	14.2845	0.342374	-1.54635	0.00762014	0.272476	NW_020869652.1	136210	139150	+	646	LOC113811531	GO:0010951;GO:0005622;GO:0004869	K13907	PF00031	opiNOG39120;veNOG23201	S	sp|P56567|CYTA_MOUSE Cystatin-A OS=Mus musculus GN=Csta PE=3 SV=1	gi|669193677|gb|AII16544.1| cystatin, partial [Paracyclopina nana]	GO:0010951//negative regulation of endopeptidase activity;	GO:0005622//intracellular anatomical structure;	GO:0004869//cysteine-type endopeptidase inhibitor activity;	-
LOC113812969	37.2104	54.9405	19.4803	0.35457	-1.49586	0.00763243	0.272476	NW_020869823.1	18991	21564	+	776	LOC113812969	-	K10768	PF13532	opiNOG09627;veNOG07766	S	sp|Q6IQE9|ALKB6_DANRE Alpha-ketoglutarate-dependent dioxygenase alkB homolog 6 OS=Danio rerio GN=alkbh6 PE=2 SV=1	gi|558200849|ref|XP_006131479.1| PREDICTED: alpha-ketoglutarate-dependent dioxygenase alkB homolog 6 isoform X2 [Pelodiscus sinensis]	-	-	-	-
LOC113809981	10.8762	4.47187	17.2806	3.86429	1.9502	0.00764182	0.272476	NW_020869478.1	204124	237286	-	5769	LOC113809981	-	-	PF02145	NOG212802;opiNOG70066;veNOG00008;opiNOG00666	ST	sp|Q9VB98|Y5521_DROME Probable Rho GTPase-activating protein CG5521 OS=Drosophila melanogaster GN=CG5521 PE=1 SV=2	gi|646718494|gb|KDR20934.1| 250 kDa substrate of Akt [Zootermopsis nevadensis]	-	-	-	-
LOC113812035	33.9732	17.0146	50.9318	2.99342	1.58179	0.00767464	0.272971	NW_020869714.1	140771	150164	-	1813	LOC113812035	GO:0016020	K12304	PF06079	opiNOG02587;veNOG00606	F	sp|Q8WVQ1|CANT1_HUMAN Soluble calcium-activated nucleotidase 1 OS=Homo sapiens GN=CANT1 PE=1 SV=1	gi|675372651|gb|KFM65553.1| Soluble calcium-activated nucleotidase 1, partial [Stegodyphus mimosarum]	GO:0016020//membrane;	-	ko00240(Pyrimidine metabolism);ko00230(Purine metabolism)	ko00240(Pyrimidine metabolism);ko00230(Purine metabolism)
LOC113815014	15.8524	7.47518	24.2297	3.24135	1.69659	0.00775334	0.275091	NW_020870048.1	763210	768616	+	1280	LOC113815014	GO:0043547;GO:0005096	K12487	PF12796;PF01412;PF08518	veNOG02538	T	sp|Q9JLQ2|GIT2_MOUSE ARF GTPase-activating protein GIT2 OS=Mus musculus GN=Git2 PE=1 SV=2	gi|919070180|ref|XP_013416587.1| PREDICTED: ARF GTPase-activating protein GIT2-like isoform X3 [Lingula anatina]	-	GO:0005096//GTPase activator activity;	ko05135(Yersinia infection);ko04144(Endocytosis)	ko05135(Yersinia infection);ko04144(Endocytosis)
LOC113808919	39.8528	61.8184	17.8873	0.289352	-1.7891	0.00779773	0.275456	NW_020868425.1	251480	262737	-	1779	LOC113808919	-	K09515	PF00226	veNOG06241	O	sp|Q9UBS3|DNJB9_HUMAN DnaJ homolog subfamily B member 9 OS=Homo sapiens GN=DNAJB9 PE=1 SV=1	gi|68448511|ref|NP_001020355.1| dnaJ homolog subfamily B member 9 precursor [Danio rerio] gi|67678190|gb|AAH97212.1| Zgc:114162 [Danio rerio]	-	-	-	-
LOC113802769	7.76797	2.61878	12.9172	4.93251	2.30232	0.00780189	0.275456	NW_020872958.1	980668	995135	-	1071	LOC113802769	GO:0046872;GO:0003676	-	PF00096	veNOG10868;opiNOG03301	K	sp|Q07243|MTF1_MOUSE Metal regulatory transcription factor 1 OS=Mus musculus GN=Mtf1 PE=1 SV=2	gi|642923513|ref|XP_008193540.1| PREDICTED: uncharacterized protein LOC103313055 isoform X2 [Tribolium castaneum]	-	-	GO:0046872//metal ion binding;GO:0003676//nucleic acid binding;	-
LOC113809765	1537.03	717.82	2356.24	3.2825	1.7148	0.00782542	0.275612	NW_020868427.1	789786	791352	+	1567	LOC113809765	-	-	-	-	-	-	-	-	-	-	-
LOC113817506	4.58489	0.601835	8.56795	14.2364	3.83151	0.00785084	0.275793	NW_020870300.1	202837	216372	-	5210	LOC113817506	-	-	-	-	-	-	-	-	-	-	-
LOC113826635	5.74017	10.7348	0.745566	0.0694533	-3.84781	0.00786886	0.275793	NW_020871765.1	522963	525596	-	1442	LOC113826635	GO:0007264;GO:0005622;GO:0005525	K07950	PF00025	opiNOG08577	U	sp|Q9D4P0|ARL5B_MOUSE ADP-ribosylation factor-like protein 5B OS=Mus musculus GN=Arl5b PE=2 SV=3	gi|1022769630|gb|KZS14105.1| ADP-ribosylation factor 5-like protein [Daphnia magna]	GO:0007264//small GTPase mediated signal transduction;	GO:0005622//intracellular anatomical structure;	GO:0005525//GTP binding;	-
LOC113803433	633.405	893.837	372.973	0.417272	-1.26094	0.00789869	0.276153	NW_020868757.1	96047	108845	-	619	LOC113803433	GO:0022900;GO:0005747	K03959	-	opiNOG37779;opiNOG41614;NOG92269	C	sp|Q0MQD2|NDUB3_PANTR NADH dehydrogenase [ubiquinone] 1 beta subcomplex subunit 3 OS=Pan troglodytes GN=NDUFB3 PE=3 SV=3	gi|238683705|gb|ACR54131.1| NADH dehydrogenase [Palaemon varians]	GO:0005747//mitochondrial respiratory chain complex I;	-	ko05415(Diabetic cardiomyopathy);ko05208(Chemical carcinogenesis - reactive oxygen species);ko05022(Pathways of neurodegeneration - multiple diseases);ko05020(Prion disease);ko05016(Huntington disease);ko05014(Amyotrophic lateral sclerosis);ko05012(Parkinson disease);ko05010(Alzheimer disease);ko04932(Non-alcoholic fatty liver disease);ko04723(Retrograde endocannabinoid signaling);ko04714(Thermog…	ko05415(Diabetic cardiomyopathy);ko05208(Chemical carcinogenesis - reactive oxygen species);ko05022(Pathways of neurodegeneration - multiple diseases);ko05020(Prion disease);ko05016(Huntington disease);ko05014(Amyotrophic lateral sclerosis);ko05012(Parkinson disease);ko05010(Alzheimer disease);ko04932(Non-alcoholic fatty liver disease);ko04723(Retrograde endocannabinoid signaling);ko04714(Thermog…
LOC113803245	45.8144	23.6576	67.9712	2.87312	1.52262	0.00791748	0.276153	NW_020868733.1	353079	368231	+	4969	LOC113803245	-	-	PF00620	veNOG02051	T	sp|Q8N392|RHG18_HUMAN Rho GTPase-activating protein 18 OS=Homo sapiens GN=ARHGAP18 PE=1 SV=3	gi|646696833|gb|KDR08861.1| Rho GTPase-activating protein 18 [Zootermopsis nevadensis]	-	-	-	-
LOC113818304	4.65367	1.02417	8.28318	8.08773	3.01573	0.00796131	0.277011	NW_020870381.1	561332	582013	+	4118	LOC113818304	-	K13163	PF15275	opiNOG00077;NOG01532	R	sp|A9JRX0|MSL1_DANRE Male-specific lethal 1-like 1 OS=Danio rerio GN=msl1l1 PE=2 SV=1	gi|961119792|ref|XP_014782087.1| PREDICTED: male-specific lethal 1-like 1 [Octopus bimaculoides]	-	-	-	-
LOC113823444	4.42812	1.03679	7.81944	7.54195	2.91494	0.00799329	0.277038	NW_020870994.1	447626	462028	+	3622	LOC113823444	GO:0016020	-	-	opiNOG45658	S	sp|O43493|TGON2_HUMAN Trans-Golgi network integral membrane protein 2 OS=Homo sapiens GN=TGOLN2 PE=1 SV=2	gi|646696363|gb|KDR08704.1| Trans-Golgi network integral membrane protein 2 [Zootermopsis nevadensis]	-	GO:0016020//membrane;	-	-
LOC113803691	2607.98	1622.7	3593.26	2.21437	1.1469	0.00800278	0.277038	NW_020868347.1	470016	485866	-	2571	LOC113803691	GO:0019904	K16197	PF00244	opiNOG02238	O	sp|Q2F637|1433Z_BOMMO 14-3-3 protein zeta OS=Bombyx mori GN=14-3-3zeta PE=2 SV=2	gi|1007355876|gb|AMQ67159.1| 14-3-3 [Marsupenaeus japonicus]	-	GO:0019904//protein domain specific binding;	ko05203(Viral carcinogenesis);ko05161(Hepatitis B);ko05160(Hepatitis C);ko04391(Hippo signaling pathway - fly);ko04390(Hippo signaling pathway);ko04212(Longevity regulating pathway - worm);ko04151(PI3K-Akt signaling pathway);ko04114(Oocyte meiosis);ko04110(Cell cycle);ko04013(MAPK signaling pathway - fly)	ko05203(Viral carcinogenesis);ko05161(Hepatitis B);ko05160(Hepatitis C);ko04391(Hippo signaling pathway - fly);ko04390(Hippo signaling pathway);ko04212(Longevity regulating pathway - worm);ko04151(PI3K-Akt signaling pathway);ko04114(Oocyte meiosis);ko04110(Cell cycle);ko04013(MAPK signaling pathway - fly)
LOC113823562	316.103	475.094	157.112	0.330698	-1.59642	0.00803735	0.277038	NW_020871003.1	578637	585892	+	924	LOC113823562	-	K13152	PF06220;PF00642	veNOG14796;opiNOG26371	A	sp|Q2TA39|ZMAT5_BOVIN Zinc finger matrin-type protein 5 OS=Bos taurus GN=ZMAT5 PE=2 SV=1	gi|926618058|ref|XP_013774224.1| PREDICTED: zinc finger matrin-type protein 5-like [Limulus polyphemus]	-	-	-	-
LOC113806437	3508.83	4913.64	2104.02	0.4282	-1.22364	0.008039	0.277038	NW_020869099.1	362195	367166	+	530	LOC113806437	GO:0005840;GO:0046872;GO:0006412;GO:0003735	K02978	-	opiNOG37718;veNOG22910	J	sp|P55833|RS27_HOMAM 40S ribosomal protein S27 OS=Homarus americanus GN=RPS27 PE=3 SV=2	gi|2500500|sp|P55833.2|RS27_HOMAM RecName: Full=40S ribosomal protein S27 gi|1835724|gb|AAB46716.1| 40S ribosomal protein S27E [Homarus americanus]	GO:0005840//ribosome;	GO:0046872//metal ion binding;GO:0003735//structural constituent of ribosome;	ko05171(Coronavirus disease - COVID-19);ko03010(Ribosome)	ko05171(Coronavirus disease - COVID-19);ko03010(Ribosome)
LOC113830365	86.4779	52.2011	120.755	2.31326	1.20993	0.00807384	0.277574	NW_020872631.1	92001	118427	-	1256	LOC113830365	-	K06694	PF12796;PF00023	veNOG04343	O	sp|Q54F46|WARA_DICDI Homeobox protein Wariai OS=Dictyostelium discoideum GN=warA PE=2 SV=1	gi|736309219|ref|XP_010795493.1| PREDICTED: 26S proteasome non-ATPase regulatory subunit 10 [Notothenia coriiceps]	-	-	-	-
LOC113823429	268.33	132.897	403.762	3.03816	1.6032	0.00812629	0.278476	NW_020870992.1	611613	711260	-	4327	LOC113823429	GO:0005524;GO:0004672;GO:0006468	-	PF00069	opiNOG10735	T	sp|O60285|NUAK1_HUMAN NUAK family SNF1-like kinase 1 OS=Homo sapiens GN=NUAK1 PE=1 SV=1	gi|861630914|gb|KMQ90189.1| nuak family snf1-like kinase 1 protein, partial [Lasius niger]	GO:0006468//protein phosphorylation;	-	GO:0005524//ATP binding;GO:0004672//protein kinase activity;	-
LOC113803354	1383.59	2000.29	766.891	0.38339	-1.38312	0.00813874	0.278476	NW_020868345.1	329994	345054	+	1506	LOC113803354	GO:0016021	K06497	PF00335	veNOG06171;opiNOG29665;opiNOG26634	SR	sp|P41731|CD63_MOUSE CD63 antigen OS=Mus musculus GN=Cd63 PE=1 SV=2	gi|953562610|gb|ALO77735.1| tetraspanins-like protein CD63 [Litopenaeus vannamei]	GO:0016021//integral component of membrane;	-	ko05205(Proteoglycans in cancer);ko04142(Lysosome)	ko05205(Proteoglycans in cancer);ko04142(Lysosome)
LOC113818200	434.526	613.192	255.861	0.417261	-1.26098	0.00824158	0.281327	NW_020870376.1	347479	374370	+	263	LOC113818200	GO:0005840;GO:0006412;GO:0003735	K02908	-	opiNOG33432	J	sp|P67884|RL30_OPHHA 60S ribosomal protein L30 OS=Ophiophagus hannah GN=RPL30 PE=3 SV=2	gi|188572544|gb|ACD65178.1| putative 60S ribosomal protein RPL30 [Phoronis muelleri]	GO:0005840//ribosome;	GO:0003735//structural constituent of ribosome;	ko05171(Coronavirus disease - COVID-19);ko03010(Ribosome)	ko05171(Coronavirus disease - COVID-19);ko03010(Ribosome)
LOC113804258	6.40623	10.8803	1.9322	0.177587	-2.4934	0.00827088	0.28166	NW_020868858.1	113412	114513	-	950	LOC113804258	GO:0043022;GO:0016150;GO:0005762;GO:0070126;GO:0016149;GO:0004045;GO:0072344	-	PF00472	opiNOG42316	J	sp|A5WUX7|CL065_DANRE Probable peptide chain release factor C12orf65 homolog, mitochondrial OS=Danio rerio GN=si:ch211-275j6.5 PE=3 SV=1	gi|118792472|ref|XP_320337.3| AGAP012195-PA [Anopheles gambiae str. PEST] gi|116116915|gb|EAA00473.4| AGAP012195-PA [Anopheles gambiae str. PEST]	GO:0070126//mitochondrial translational termination;GO:0072344//rescue of stalled ribosome;	GO:0005762//mitochondrial large ribosomal subunit;	GO:0043022//ribosome binding;GO:0016150//translation release factor activity, codon nonspecific;GO:0016149//translation release factor activity, codon specific;GO:0004045//aminoacyl-tRNA hydrolase activity;	-
LOC113824147	2.78192	5.56384	0	0	-Inf	0.00838162	0.284758	NW_020871072.1	766993	769468	+	2370	LOC113824147	-	-	PF05380	veNOG21977;NOG14276;opiNOG50301;opiNOG44935	RL	-	gi|957853747|ref|XP_014676742.1| PREDICTED: uncharacterized protein LOC106816632 [Priapulus caudatus]	-	-	-	-
LOC113822383	1099.98	1561.13	638.821	0.409204	-1.28911	0.00851588	0.288638	NW_020870873.1	753063	757584	+	4522	LOC113822383	-	K14459	-	opiNOG08854	R	sp|Q8WVB3|HEXDC_HUMAN Hexosaminidase D OS=Homo sapiens GN=HEXDC PE=2 SV=3	gi|646721775|gb|KDR23005.1| Hexosaminidase domain-containing protein [Zootermopsis nevadensis]	-	-	ko00513(Various types of N-glycan biosynthesis);ko00511(Other glycan degradation)	ko00513(Various types of N-glycan biosynthesis);ko00511(Other glycan degradation)
LOC113811065	9.50374	15.3444	3.66311	0.238727	-2.06657	0.00855772	0.289376	NW_020869599.1	607840	613469	-	1381	LOC113811065	-	-	-	-	-	-	-	-	-	-	-
LOC113818496	5.11954	1.51283	8.72625	5.76816	2.52811	0.00860203	0.290193	NW_020870403.1	412193	416918	+	2113	LOC113818496	GO:0005524;GO:0004692;GO:0006468	K07376	PF00069	NOG07188;opiNOG04085	T	sp|P0C605|KGP1_MOUSE cGMP-dependent protein kinase 1 OS=Mus musculus GN=Prkg1 PE=1 SV=1	gi|646701571|gb|KDR11233.1| cGMP-dependent protein kinase, isozyme 1 [Zootermopsis nevadensis]	-	GO:0005524//ATP binding;GO:0004692//cGMP-dependent protein kinase activity;	ko04970(Salivary secretion);ko04923(Regulation of lipolysis in adipocytes);ko04740(Olfactory transduction);ko04730(Long-term depression);ko04714(Thermogenesis);ko04713(Circadian entrainment);ko04611(Platelet activation);ko04540(Gap junction);ko04270(Vascular smooth muscle contraction);ko04022(cGMP-PKG signaling pathway)	ko04970(Salivary secretion);ko04923(Regulation of lipolysis in adipocytes);ko04740(Olfactory transduction);ko04730(Long-term depression);ko04714(Thermogenesis);ko04713(Circadian entrainment);ko04611(Platelet activation);ko04540(Gap junction);ko04270(Vascular smooth muscle contraction);ko04022(cGMP-PKG signaling pathway)
LOC113806204	92.3761	52.6857	132.067	2.50669	1.32578	0.00862999	0.290456	NW_020869072.1	717871	742889	+	2328	LOC113806204	-	-	-	meNOG16613;opiNOG34260;opiNOG29532	S	-	gi|759065831|ref|XP_011342353.1| PREDICTED: ensconsin-like isoform X12 [Cerapachys biroi]	-	-	-	-
LOC113807360	5.09712	1.00273	9.1915	9.16647	3.19637	0.00866722	0.291029	NW_020869183.1	86082	87210	-	823	LOC113807360	-	K06560	PF00059	homNOG04724;veNOG05118	TV	sp|P22897|MRC1_HUMAN Macrophage mannose receptor 1 OS=Homo sapiens GN=MRC1 PE=1 SV=1	gi|186696079|gb|ACC86854.1| C-type lectin-like domain-containing protein PtLP [Portunus trituberculatus]	-	-	ko05152(Tuberculosis);ko04145(Phagosome)	ko05152(Tuberculosis);ko04145(Phagosome)
LOC113807706	3.54826	6.5769	0.51962	0.0790068	-3.66188	0.00872305	0.292222	NW_020869218.1	355323	369725	+	1852	LOC113807706	GO:0016787	-	PF00089;PF12032	opiNOG07225	E	sp|B5U2W0|VSP_BOMIG Venom serine protease Bi-VSP OS=Bombus ignitus PE=1 SV=1	gi|375173472|gb|AFA42359.1| clip domain serine proteinase 1 [Portunus trituberculatus]	-	-	GO:0016787//hydrolase activity;	-
LOC113825048	116.78	167.309	66.2496	0.39597	-1.33654	0.00885361	0.295908	NW_020871259.1	588157	596531	-	2977	LOC113825048	GO:0006457;GO:0005524;GO:0051082;GO:0006950	K09487	PF00183;PF02518	opiNOG01126	O	sp|P08110|ENPL_CHICK Endoplasmin OS=Gallus gallus GN=HSP90B1 PE=1 SV=1	gi|442540097|gb|AGC54636.1| heat shock protein 90 [Scylla paramamosain]	-	GO:0005524//ATP binding;GO:0051082//unfolded protein binding;	ko05418(Fluid shear stress and atherosclerosis);ko05417(Lipid and atherosclerosis);ko05215(Prostate cancer);ko05207(Chemical carcinogenesis - receptor activation);ko05200(Pathways in cancer);ko05132(Salmonella infection);ko04918(Thyroid hormone synthesis);ko04915(Estrogen signaling pathway);ko04657(IL-17 signaling pathway);ko04151(PI3K-Akt signaling pathway);ko04141(Protein processing in endoplas…	ko05418(Fluid shear stress and atherosclerosis);ko05417(Lipid and atherosclerosis);ko05215(Prostate cancer);ko05207(Chemical carcinogenesis - receptor activation);ko05200(Pathways in cancer);ko05132(Salmonella infection);ko04918(Thyroid hormone synthesis);ko04915(Estrogen signaling pathway);ko04657(IL-17 signaling pathway);ko04151(PI3K-Akt signaling pathway);ko04141(Protein processing in endoplas…
LOC113805016	2.41529	0.275099	4.55549	16.5595	4.04958	0.00893145	0.297818	NW_020868939.1	311729	318338	-	1034	LOC113805016	GO:0016020;GO:0007165;GO:0004888	K04599	PF00002	opiNOG26731;opiNOG14566	T	sp|Q9W0R5|MTH10_DROME Probable G-protein coupled receptor Mth-like 10 OS=Drosophila melanogaster GN=mthl10 PE=3 SV=3	gi|646715906|gb|KDR19359.1| G-protein coupled receptor Mth2 [Zootermopsis nevadensis]	GO:0007165//signal transduction;	GO:0016020//membrane;	GO:0004888//transmembrane signaling receptor activity;	-
LOC113822620	17.9709	5.24277	30.699	5.85549	2.54979	0.00899741	0.298631	NW_020870888.1	83125	119240	-	1485	LOC113822620	-	-	-	-	-	-	-	-	-	-	-
LOC113802906	203.684	130.293	277.075	2.12654	1.08851	0.00900856	0.298631	NW_020868682.1	256034	311050	+	9739	LOC113802906	GO:0050789	K06240	PF00053;PF00055;PF06009;PF02210;PF00054;PF00052;PF06008	opiNOG03706	W	sp|Q00174|LAMA_DROME Laminin subunit alpha OS=Drosophila melanogaster GN=LanA PE=1 SV=2	gi|646706993|gb|KDR13939.1| Laminin subunit alpha, partial [Zootermopsis nevadensis]	-	-	ko05222(Small cell lung cancer);ko05200(Pathways in cancer);ko05165(Human papillomavirus infection);ko05146(Amoebiasis);ko05145(Toxoplasmosis);ko04512(ECM-receptor interaction);ko04510(Focal adhesion);ko04151(PI3K-Akt signaling pathway)	ko05222(Small cell lung cancer);ko05200(Pathways in cancer);ko05165(Human papillomavirus infection);ko05146(Amoebiasis);ko05145(Toxoplasmosis);ko04512(ECM-receptor interaction);ko04510(Focal adhesion);ko04151(PI3K-Akt signaling pathway)
LOC113828695	151.721	77.8002	225.642	2.90027	1.53619	0.009018	0.298631	NW_020872428.1	35249	54159	+	3390	LOC113828695	GO:0097159;GO:1901363;GO:0016310;GO:0000166;GO:0016301	K08826	PF00069	inNOG04095;opiNOG00992;opiNOG77576	T	sp|Q9H2X6|HIPK2_HUMAN Homeodomain-interacting protein kinase 2 OS=Homo sapiens GN=HIPK2 PE=1 SV=2	gi|646721498|gb|KDR22817.1| Homeodomain-interacting protein kinase 2 [Zootermopsis nevadensis]	-	GO:0097159//organic cyclic compound binding;GO:1901363//heterocyclic compound binding;GO:0000166//nucleotide binding;GO:0016301//kinase activity;	ko04218(Cellular senescence)	ko04218(Cellular senescence)
LOC113819320	36.9397	19.9843	53.8951	2.69687	1.43129	0.00906374	0.299457	NW_020870506.1	157681	213996	-	2460	LOC113819320	-	-	PF00083	opiNOG10429	R	sp|O76082|S22A5_HUMAN Solute carrier family 22 member 5 OS=Homo sapiens GN=SLC22A5 PE=1 SV=1	gi|675385204|gb|KFM78101.1| Organic cation transporter 1, partial [Stegodyphus mimosarum]	-	-	-	-
LOC113823427	1.887	0	3.77401	Inf	Inf	0.00909018	0.299643	NW_020870992.1	727972	740672	-	1925	LOC113823427	-	-	PF07801	meNOG19599;opiNOG22238;opiNOG77890	S	-	gi|926634580|ref|XP_013783144.1| PREDICTED: uncharacterized protein LOC106467345 [Limulus polyphemus] gi|926634582|ref|XP_013783145.1| PREDICTED: uncharacterized protein LOC106467345 [Limulus polyphemus] gi|926634584|ref|XP_013783146.1| PREDICTED: uncharacterized protein LOC106467345 [Limulus polyphemus]	-	-	-	-
LOC113813622	21.2679	11.5865	30.9493	2.67116	1.41747	0.00914996	0.300337	NW_020869894.1	356310	388428	-	1622	LOC113813622	GO:0006897;GO:0030128	K12471	PF01417	KOG2056;meNOG00257;opiNOG05001;inNOG01227	F	sp|Q8CHU3|EPN2_MOUSE Epsin-2 OS=Mus musculus GN=Epn2 PE=1 SV=1	gi|646710792|gb|KDR16210.1| Epsin-2 [Zootermopsis nevadensis]	GO:0030128//clathrin coat of endocytic vesicle;	-	ko04144(Endocytosis)	ko04144(Endocytosis)
LOC113820265	5.96439	2.07961	9.84917	4.73605	2.24369	0.00915293	0.300337	NW_020870621.1	20766	23520	-	688	LOC113820265	GO:0006101;GO:0044238;GO:0046912	K14358	PF03577	veNOG09487;opiNOG07011	R	sp|Q803W1|SCRN3_DANRE Secernin-3 OS=Danio rerio GN=scrn3 PE=2 SV=1	gi|646721112|gb|KDR22582.1| Secernin-2 [Zootermopsis nevadensis]	GO:0006101//citrate metabolic process;GO:0044238//primary metabolic process;	-	GO:0046912//acyltransferase, acyl groups converted into alkyl on transfer;	-
LOC113806249	126.064	203.711	48.4161	0.23767	-2.07297	0.00919054	0.300804	NW_020868392.1	91334	92396	-	628	LOC113806249	-	-	-	-	-	-	-	-	-	-	-
LOC113808201	391.315	237.347	545.283	2.29741	1.20001	0.00924929	0.300804	NW_020868415.1	405278	413657	+	8219	LOC113808201	GO:0016310;GO:0000166;GO:0016301	K08826	-	opiNOG00992	T	-	gi|646721498|gb|KDR22817.1| Homeodomain-interacting protein kinase 2 [Zootermopsis nevadensis]	-	GO:0000166//nucleotide binding;GO:0016301//kinase activity;	ko04218(Cellular senescence)	ko04218(Cellular senescence)
LOC113805772	39.4914	20.2747	58.7082	2.89564	1.53388	0.00928864	0.300804	NW_020868381.1	106882	122065	-	3441	LOC113805772	GO:0098655;GO:0016021;GO:0008324	K15122	PF01769	opiNOG10276	P	sp|Q5R839|S41A1_PONAB Solute carrier family 41 member 1 OS=Pongo abelii GN=SLC41A1 PE=2 SV=1	gi|646709966|gb|KDR15605.1| Solute carrier family 41 member 2 [Zootermopsis nevadensis]	GO:0098655//cation transmembrane transport;	GO:0016021//integral component of membrane;	GO:0008324//cation transmembrane transporter activity;	-
LOC113816536	37.0472	19.1567	54.9377	2.8678	1.51994	0.00929493	0.300804	NW_020870191.1	599284	633512	+	1507	LOC113816536	GO:0006810	K05038	PF00209	opiNOG00915;COG0733	P	sp|A7Y2X0|SC6A5_XENLA Sodium- and chloride-dependent glycine transporter 2 OS=Xenopus laevis GN=slc6a5 PE=2 SV=1	gi|668455995|gb|KFB44204.1| Sodium and chloride-dependent glycine transporter [Anopheles sinensis]	-	-	ko04721(Synaptic vesicle cycle)	ko04721(Synaptic vesicle cycle)
LOC113803556	4.34471	7.75049	0.938921	0.121143	-3.04521	0.00930531	0.300804	NW_020868774.1	111649	112215	-	419	LOC113803556	-	-	-	-	-	-	gi|957824446|ref|XP_014661967.1| PREDICTED: 39S ribosomal protein L10, mitochondrial-like [Priapulus caudatus] gi|957824448|ref|XP_014661968.1| PREDICTED: 39S ribosomal protein L10, mitochondrial-like [Priapulus caudatus] gi|957824450|ref|XP_014661969.1| PREDICTED: 39S ribosomal protein L10, mitochondrial-like [Priapulus caudatus] gi|957824452|ref|XP_014661970.1| PREDICTED: 39S ribosomal protein …	-	-	-	-
LOC113823043	164.613	101.251	227.976	2.2516	1.17095	0.00932639	0.300804	NW_020870951.1	78868	122005	-	6933	LOC113823043	GO:0016477;GO:0006511;GO:0016579;GO:0036459;GO:0005737	K11840	PF00443	veNOG06951;opiNOG04803	O	sp|Q93008|USP9X_HUMAN Probable ubiquitin carboxyl-terminal hydrolase FAF-X OS=Homo sapiens GN=USP9X PE=1 SV=3	gi|260795991|ref|XP_002592988.1| hypothetical protein BRAFLDRAFT_275724 [Branchiostoma floridae] gi|229278212|gb|EEN48999.1| hypothetical protein BRAFLDRAFT_275724 [Branchiostoma floridae]	GO:0016477//cell migration;GO:0006511//ubiquitin-dependent protein catabolic process;GO:0016579//protein deubiquitination;	GO:0005737//cytoplasm;	GO:0036459//thiol-dependent deubiquitinase;	-
LOC113817098	4.74758	1.41658	8.07858	5.70289	2.51169	0.0093339	0.300804	NW_020870248.1	528381	534136	-	1603	LOC113817098	-	-	PF01501	opiNOG10552;veNOG06003	SG	sp|Q6NSU3|GL8D1_MOUSE Glycosyltransferase 8 domain-containing protein 1 OS=Mus musculus GN=Glt8d1 PE=1 SV=1	gi|957824129|ref|XP_014661798.1| PREDICTED: glycosyltransferase 8 domain-containing protein 1-like [Priapulus caudatus]	-	-	-	-
LOC113800595	9.04806	3.40386	14.6923	4.31635	2.10981	0.00933421	0.300804	NW_020872748.1	81842	127393	+	2761	LOC113800595	GO:0016021	K13880	PF01062	opiNOG05420	R	sp|Q8BGM5|BEST2_MOUSE Bestrophin-2 OS=Mus musculus GN=Best2 PE=2 SV=1	gi|242023044|ref|XP_002431946.1| Bestrophin-2, putative [Pediculus humanus corporis] gi|212517297|gb|EEB19208.1| Bestrophin-2, putative [Pediculus humanus corporis]	-	GO:0016021//integral component of membrane;	-	-
LOC113818927	374.381	537.317	211.445	0.393521	-1.34549	0.00939587	0.301025	NW_020870466.1	169520	172934	+	2373	LOC113818927	GO:0005524	K09490	PF00012	opiNOG02241	O	sp|P29844|HSP7C_DROME Heat shock 70 kDa protein cognate 3 OS=Drosophila melanogaster GN=Hsc70-3 PE=2 SV=2	gi|402536580|gb|AFQ62791.1| Bip [Litopenaeus vannamei]	-	GO:0005524//ATP binding;	ko05417(Lipid and atherosclerosis);ko05022(Pathways of neurodegeneration - multiple diseases);ko05020(Prion disease);ko05014(Amyotrophic lateral sclerosis);ko05012(Parkinson disease);ko04918(Thyroid hormone synthesis);ko04612(Antigen processing and presentation);ko04141(Protein processing in endoplasmic reticulum);ko03060(Protein export)	ko05417(Lipid and atherosclerosis);ko05022(Pathways of neurodegeneration - multiple diseases);ko05020(Prion disease);ko05014(Amyotrophic lateral sclerosis);ko05012(Parkinson disease);ko04918(Thyroid hormone synthesis);ko04612(Antigen processing and presentation);ko04141(Protein processing in endoplasmic reticulum);ko03060(Protein export)
LOC113824576	7.12457	2.6996	11.5495	4.27825	2.09702	0.00941143	0.301025	NW_020871126.1	309331	317807	-	2383	LOC113824576	-	-	PF08017	veNOG33444;opiNOG41551;opiNOG44419;opiNOG76586;opiNOG62261	S	sp|C6KTD2|SET1_PLAF7 Putative histone-lysine N-methyltransferase 1 OS=Plasmodium falciparum (isolate 3D7) GN=SET1 PE=1 SV=1	gi|674576037|emb|CDS38327.1| complexin [Echinococcus multilocularis]	-	-	-	-
LOC113803543	35.8205	18.9708	52.6703	2.77639	1.47321	0.00941429	0.301025	NW_020868346.1	558328	568480	-	1950	LOC113803543	-	K15692	PF13639;PF02225	veNOG09203;opiNOG12749	O	sp|Q91XF4|RN167_MOUSE E3 ubiquitin-protein ligase RNF167 OS=Mus musculus GN=Rnf167 PE=2 SV=1	gi|755960212|ref|XP_011304664.1| PREDICTED: E3 ubiquitin-protein ligase RNF167-like [Fopius arisanus]	-	-	-	-
LOC113819887	76.6859	43.1747	110.197	2.55235	1.35183	0.00944009	0.301025	NW_020870583.1	101548	181551	+	2373	LOC113819887	-	K20121	-	opiNOG03317	Z	sp|Q5U3Q6|CIP4_DANRE Cdc42-interacting protein 4 homolog OS=Danio rerio GN=trip10 PE=2 SV=1	gi|646710743|gb|KDR16161.1| Formin-binding protein 1-like protein [Zootermopsis nevadensis]	-	-	ko05131(Shigellosis)	ko05131(Shigellosis)
LOC113813210	14.4631	3.76871	25.1574	6.67534	2.73884	0.0094496	0.301025	NW_020868455.1	651622	660592	-	1462	LOC113813210	-	-	PF00041;PF07679	opiNOG10936;opiNOG58214	T	sp|P36335|NCA12_XENLA Neural cell adhesion molecule 1-B OS=Xenopus laevis GN=ncam1-b PE=2 SV=1	gi|321458552|gb|EFX69618.1| hypothetical protein DAPPUDRAFT_328903 [Daphnia pulex]	-	-	-	-
LOC113824038	23.6797	36.0446	11.3148	0.313912	-1.67157	0.00946645	0.301025	NW_020871061.1	81752	87949	+	3577	LOC113824038	-	-	PF13873	-	-	-	gi|1009370743|gb|KYM95145.1| UPF0439 protein C9orf30 like protein [Cyphomyrmex costatus]	-	-	-	-
LOC113807223	60.2189	98.9494	21.4883	0.217165	-2.20314	0.00950173	0.301157	NW_020869172.1	118599	122455	-	1472	LOC113807223	GO:0003723;GO:0046872;GO:0000398;GO:0005689	K13154	PF00076	opiNOG09932;veNOG08045	A	sp|Q6DJI9|ZCRB1_XENLA Zinc finger CCHC-type and RNA-binding motif-containing protein 1 OS=Xenopus laevis GN=zcrb1 PE=2 SV=1	gi|952539164|gb|KRT85065.1| RNA binding protein [Oryctes borbonicus]	GO:0000398//mRNA splicing, via spliceosome;	GO:0005689//U12-type spliceosomal complex;	GO:0003723//RNA binding;GO:0046872//metal ion binding;	-
LOC113819376	419.395	248.339	590.45	2.3776	1.2495	0.00951242	0.301157	NW_020870514.1	82407	107266	+	2262	LOC113819376	GO:0097010;GO:0002181;GO:0043024;GO:0001731;GO:0003743;GO:0034057;GO:0033592;GO:0005844;GO:0016281	K03258	PF00076	opiNOG78258;veNOG06221;opiNOG06614	AJ	sp|Q8BGD9|IF4B_MOUSE Eukaryotic translation initiation factor 4B OS=Mus musculus GN=Eif4b PE=1 SV=1	gi|321461934|gb|EFX72961.1| hypothetical protein DAPPUDRAFT_325769 [Daphnia pulex]	GO:0005844//polysome;GO:0016281//eukaryotic translation initiation factor 4F complex;	GO:0043024//ribosomal small subunit binding;GO:0003743//translation initiation factor activity;GO:0034057//RNA strand-exchange activity;GO:0033592//RNA strand annealing activity;	ko05205(Proteoglycans in cancer);ko04151(PI3K-Akt signaling pathway);ko04150(mTOR signaling pathway)	ko05205(Proteoglycans in cancer);ko04151(PI3K-Akt signaling pathway);ko04150(mTOR signaling pathway)
LOC113817589	14.319	6.35795	22.2801	3.50429	1.80912	0.0095846	0.301438	NW_020870307.1	31700	50986	+	2188	LOC113817589	-	K12174	PF00627	veNOG12683;opiNOG10605	S	sp|Q28DG7|UBAC1_XENTR Ubiquitin-associated domain-containing protein 1 OS=Xenopus tropicalis GN=ubac1 PE=2 SV=1	gi|646722092|gb|KDR23195.1| Ubiquitin-associated domain-containing protein 1 [Zootermopsis nevadensis]	-	-	-	-
LOC113806189	133.399	195.81	70.988	0.362535	-1.46381	0.00960571	0.301438	NW_020869069.1	245070	250621	-	909	LOC113806189	-	K04797	PF02996	opiNOG26186	O	sp|Q5RAY0|PFD5_PONAB Prefoldin subunit 5 OS=Pongo abelii GN=PFDN5 PE=2 SV=1	gi|817087949|ref|XP_012266775.1| PREDICTED: probable prefoldin subunit 5 [Athalia rosae]	-	-	-	-
LOC113823843	7.25914	2.68385	11.8344	4.4095	2.14062	0.00961962	0.301438	NW_020871030.1	150654	166823	-	5835	LOC113823843	-	-	PF00017;PF00169;PF08916	opiNOG00017	T	sp|Q9JID9|SH2B2_MOUSE SH2B adapter protein 2 OS=Mus musculus GN=Sh2b2 PE=1 SV=2	gi|646695972|gb|KDR08566.1| SH2B adapter protein 2 [Zootermopsis nevadensis]	-	-	-	-
LOC113821476	2027.96	1249.01	2806.91	2.24731	1.1682	0.00962263	0.301438	NW_020870762.1	662748	711373	+	2625	LOC113821476	-	-	-	-	-	-	-	-	-	-	-
LOC113805489	15.1602	6.78373	23.5367	3.46958	1.79476	0.00962592	0.301438	NW_020869001.1	272949	274048	-	1100	LOC113805489	GO:0016746	K00670	-	opiNOG15368;COG0456;veNOG11751	R	sp|Q0IHH1|NAA30_XENLA N-alpha-acetyltransferase 30 OS=Xenopus laevis GN=naa30 PE=2 SV=1	gi|934162100|gb|KPM10324.1| Acyltransferase-like protein 5 [Sarcoptes scabiei]	-	-	GO:0016746//acyltransferase activity;	-
LOC113817317	94.2085	52.9761	135.441	2.55664	1.35425	0.00979678	0.304972	NW_020870283.1	230360	248990	-	8008	LOC113817317	-	-	-	opiNOG19021;veNOG06278	S	sp|P55937|GOGA3_MOUSE Golgin subfamily A member 3 OS=Mus musculus GN=Golga3 PE=1 SV=3	gi|675387727|gb|KFM80624.1| Golgin subfamily A member 3, partial [Stegodyphus mimosarum]	-	-	-	-
LOC113817714	107.401	65.1436	149.659	2.29737	1.19998	0.00980334	0.304972	NW_020870318.1	125243	133558	+	729	LOC113817714	-	K05175	PF02931	NOG85135;opiNOG02285;opiNOG05428	TU	sp|Q24352|GBRAL_DROME Gamma-aminobutyric acid receptor alpha-like OS=Drosophila melanogaster GN=Grd PE=1 SV=1	gi|675385698|gb|KFM78595.1| Glutamate-gated chloride channel, partial [Stegodyphus mimosarum]	-	-	ko05033(Nicotine addiction);ko05032(Morphine addiction);ko04742(Taste transduction);ko04727(GABAergic synapse);ko04723(Retrograde endocannabinoid signaling);ko04080(Neuroactive ligand-receptor interaction)	ko05033(Nicotine addiction);ko05032(Morphine addiction);ko04742(Taste transduction);ko04727(GABAergic synapse);ko04723(Retrograde endocannabinoid signaling);ko04080(Neuroactive ligand-receptor interaction)
LOC113809792	18.5276	9.04431	28.0108	3.09706	1.6309	0.00980937	0.304972	NW_020869458.1	1460928	1497743	-	5315	LOC113809792	-	K02157	PF08833;PF00778;PF00615	veNOG03933;opiNOG09902	T	sp|P57094|AXIN1_DANRE Axin-1 OS=Danio rerio GN=axin1 PE=1 SV=2	gi|646705125|gb|KDR13004.1| Axin-1 [Zootermopsis nevadensis]	-	-	ko05226(Gastric cancer);ko05225(Hepatocellular carcinoma);ko05224(Breast cancer);ko05217(Basal cell carcinoma);ko05213(Endometrial cancer);ko05210(Colorectal cancer);ko05200(Pathways in cancer);ko05165(Human papillomavirus infection);ko05022(Pathways of neurodegeneration - multiple diseases);ko05010(Alzheimer disease);ko04934(Cushing syndrome);ko04550(Signaling pathways regulating pluripotency of…	ko05226(Gastric cancer);ko05225(Hepatocellular carcinoma);ko05224(Breast cancer);ko05217(Basal cell carcinoma);ko05213(Endometrial cancer);ko05210(Colorectal cancer);ko05200(Pathways in cancer);ko05165(Human papillomavirus infection);ko05022(Pathways of neurodegeneration - multiple diseases);ko05010(Alzheimer disease);ko04934(Cushing syndrome);ko04550(Signaling pathways regulating pluripotency of…
LOC113819990	3.39187	0.730932	6.05281	8.28094	3.04979	0.00985411	0.304972	NW_020870593.1	199858	200824	+	892	LOC113819990	GO:0005634;GO:0006355;GO:0043565	K09311	-	opiNOG26638	K	sp|Q07961|ABDA_TRICA Homeobox protein abdominal-A homolog OS=Tribolium castaneum GN=ABD-A PE=2 SV=2	gi|831210940|gb|AKM12293.1| abdominal-A [Litopenaeus vannamei]	GO:0006355//regulation of transcription, DNA-templated;	GO:0005634//nucleus;	GO:0043565//sequence-specific DNA binding;	-
LOC113814187	120.965	73.3698	168.56	2.2974	1.2	0.00986783	0.304972	NW_020869959.1	233792	281229	+	5687	LOC113814187	-	K20163	PF02141;PF03456;PF03455	opiNOG00762;veNOG04734	T	sp|Q7Z401|MYCPP_HUMAN C-myc promoter-binding protein OS=Homo sapiens GN=DENND4A PE=1 SV=2	gi|646694213|gb|KDR07911.1| C-myc promoter-binding protein [Zootermopsis nevadensis]	-	-	-	-
LOC113828655	25.1662	12.5752	37.7573	3.00252	1.58617	0.00987798	0.304972	NW_020868629.1	180971	188069	+	1913	LOC113828655	-	K20358	-	veNOG02117	S	sp|Q921M4|GOGA2_MOUSE Golgin subfamily A member 2 OS=Mus musculus GN=Golga2 PE=1 SV=3	gi|533202091|ref|XP_005413589.1| PREDICTED: golgin subfamily A member 2 isoform X2 [Chinchilla lanigera]	-	-	-	-
LOC113828024	289.803	177.31	402.295	2.26888	1.18198	0.00988698	0.304972	NW_020868618.1	11305	26464	+	2832	LOC113828024	-	K17338	PF03134	COG5052;opiNOG32768	U	sp|Q9BRK0|REEP2_HUMAN Receptor expression-enhancing protein 2 OS=Homo sapiens GN=REEP2 PE=1 SV=2	gi|998518299|ref|XP_015520022.1| PREDICTED: uncharacterized protein LOC107224473 isoform X1 [Neodiprion lecontei]	-	-	-	-
LOC113822600	33.6739	18.3887	48.9591	2.66246	1.41276	0.00992461	0.305126	NW_020870888.1	873273	882054	+	2274	LOC113822600	GO:0006412;GO:0005622;GO:0005525;GO:0003924	K03243	PF03144;PF00009;PF11987	opiNOG04345;COG0532	J	sp|O60841|IF2P_HUMAN Eukaryotic translation initiation factor 5B OS=Homo sapiens GN=EIF5B PE=1 SV=4	gi|1012978542|gb|KYQ52548.1| Eukaryotic translation initiation factor 5B [Trachymyrmex zeteki]	GO:0006412//translation;	GO:0005622//intracellular anatomical structure;	GO:0005525//GTP binding;GO:0003924//GTPase activity;	-
LOC113817651	2.36425	4.5553	0.173207	0.0380231	-4.71698	0.00993433	0.305126	NW_020870312.1	728134	740444	+	1833	LOC113817651	GO:0008233	-	PF00089;PF01549	COG5640;opiNOG53495	OE	sp|Q8MQS8|SP34_APIME Venom serine protease 34 OS=Apis mellifera PE=2 SV=1	gi|375157305|gb|ACY66494.3| serine protease [Scylla paramamosain]	-	-	GO:0008233//peptidase activity;	-
LOC113817881	62.428	26.3421	98.514	3.7398	1.90296	0.00996662	0.305466	NW_020870339.1	750770	760503	-	440	LOC113817881	-	-	-	-	-	-	-	-	-	-	-
LOC113806139	8.90649	15.176	2.63701	0.173762	-2.52481	0.0100022	0.305906	NW_020869065.1	156249	174669	+	4479	LOC113806139	GO:0009987;GO:0048518	K15259	PF02825;PF00644	veNOG02644	R	sp|Q8CFF0|PAR11_MOUSE Poly [ADP-ribose] polymerase 11 OS=Mus musculus GN=Parp11 PE=2 SV=1	gi|929046969|gb|ALF04447.1| zinc finger CCCH-type antiviral protein 1 [Anas platyrhynchos]	GO:0009987//cellular process;GO:0048518//positive regulation of biological process;	-	-	-
LOC113820489	140.639	84.433	196.845	2.33137	1.22118	0.0100725	0.307404	NW_020868536.1	216316	245062	-	3479	LOC113820489	GO:0000166;GO:0003676	K13191	PF00076;PF04818	opiNOG04544	A	sp|Q9UPN6|SCAF8_HUMAN Protein SCAF8 OS=Homo sapiens GN=SCAF8 PE=1 SV=1	gi|646703966|gb|KDR12376.1| Putative RNA-binding protein 16 [Zootermopsis nevadensis]	-	-	GO:0000166//nucleotide binding;GO:0003676//nucleic acid binding;	-
LOC113807353	6.62153	11.358	1.88502	0.165963	-2.59106	0.0101594	0.308753	NW_020869183.1	652446	656948	-	1835	LOC113807353	-	-	-	-	-	-	gi|926645314|ref|XP_013788955.1| PREDICTED: uncharacterized protein LOC106472833, partial [Limulus polyphemus]	-	-	-	-
LOC113816272	95.6487	43.9132	147.384	3.35626	1.74685	0.0101639	0.308753	NW_020870164.1	53512	85069	-	2661	LOC113816272	GO:0003824;GO:0044237	K07190	PF00723	opiNOG02603	G	sp|Q9W391|KPBA_DROME Probable phosphorylase b kinase regulatory subunit alpha OS=Drosophila melanogaster GN=CG7766 PE=1 SV=2	gi|972181313|ref|XP_015171994.1| PREDICTED: probable phosphorylase b kinase regulatory subunit alpha isoform X2 [Polistes dominula]	-	GO:0003824//catalytic activity;	ko04922(Glucagon signaling pathway);ko04910(Insulin signaling pathway);ko04020(Calcium signaling pathway)	ko04922(Glucagon signaling pathway);ko04910(Insulin signaling pathway);ko04020(Calcium signaling pathway)
LOC113805270	2.64905	5.2981	0	0	-Inf	0.0101866	0.308753	NW_020868968.1	48000	51980	-	1758	LOC113805270	GO:0016020;GO:0006810;GO:0044699	-	PF00060	-	-	-	gi|743404086|emb|CEF34392.1| Variant Ionotropic Glutamate Receptor, partial [Coenobita clypeatus]	GO:0006810//transport;GO:0044699//biological_process;	GO:0016020//membrane;	-	-
LOC113828723	88.9645	126.014	51.915	0.411977	-1.27936	0.0102181	0.308753	NW_020872431.1	119364	122084	+	2721	LOC113828723	-	-	-	-	-	-	-	-	-	-	-
LOC113800173	16.8486	7.02814	26.669	3.7946	1.92395	0.0102413	0.308753	NW_020872696.1	741664	745076	-	424	LOC113800173	GO:1901363;GO:0097159	K14787	-	opiNOG00994;veNOG01515;meNOG59178	R	sp|Q8R3C6|RBM19_MOUSE Probable RNA-binding protein 19 OS=Mus musculus GN=Rbm19 PE=1 SV=1	gi|14488165|emb|CAC42098.1| RBD protein [Chironomus tentans]	-	-	GO:1901363//heterocyclic compound binding;GO:0097159//organic cyclic compound binding;	-
LOC113816368	15.6361	7.57892	23.6933	3.12621	1.64442	0.0102453	0.308753	NW_020870178.1	52146	73491	-	5890	LOC113816368	GO:0005634;GO:0006357	-	PF00096;PF00651	opiNOG18548;opiNOG29107	RK	sp|Q9W0K4|BAB2_DROME Protein bric-a-brac 2 OS=Drosophila melanogaster GN=bab2 PE=1 SV=2	gi|325303180|tpg|DAA34418.1| TPA_inf: BTB/POZ and Kelch domain-containing protein [Amblyomma variegatum]	GO:0006357//regulation of transcription by RNA polymerase II;	GO:0005634//nucleus;	-	-
LOC113807549	30.0021	15.3955	44.6086	2.8975	1.53481	0.0103875	0.312	NW_020868409.1	492280	540098	-	3241	LOC113807549	-	K08539	PF00105	veNOG01946;opiNOG16141;NOG139475;veNOG08523	SK	sp|Q1L673|VDRB_DANRE Vitamin D3 receptor B OS=Danio rerio GN=vdrb PE=2 SV=2	gi|675373878|gb|KFM66780.1| Vitamin D3 receptor B, partial [Stegodyphus mimosarum]	-	-	ko05207(Chemical carcinogenesis - receptor activation);ko05152(Tuberculosis);ko04978(Mineral absorption);ko04961(Endocrine and other factor-regulated calcium reabsorption);ko04928(Parathyroid hormone synthesis, secretion and action)	ko05207(Chemical carcinogenesis - receptor activation);ko05152(Tuberculosis);ko04978(Mineral absorption);ko04961(Endocrine and other factor-regulated calcium reabsorption);ko04928(Parathyroid hormone synthesis, secretion and action)
LOC113824691	350.938	219.91	481.966	2.19165	1.13202	0.0103964	0.312	NW_020871138.1	13100	19724	-	1294	LOC113824691	-	-	-	-	-	-	gi|926611320|ref|XP_013793260.1| PREDICTED: probable E3 ubiquitin-protein ligase bre1 isoform X2 [Limulus polyphemus] gi|926611322|ref|XP_013793267.1| PREDICTED: probable E3 ubiquitin-protein ligase bre1 isoform X2 [Limulus polyphemus] gi|926611324|ref|XP_013793273.1| PREDICTED: probable E3 ubiquitin-protein ligase bre1 isoform X2 [Limulus polyphemus]	-	-	-	-
LOC113809669	219.661	130.94	308.383	2.35515	1.23582	0.0104591	0.31323	NW_020868427.1	311165	324426	+	3668	LOC113809669	GO:0006355	K15172	PF03439;PF00467;PF12815;PF11942	COG0250;opiNOG07916;COG5164	K	sp|O00267|SPT5H_HUMAN Transcription elongation factor SPT5 OS=Homo sapiens GN=SUPT5H PE=1 SV=1	gi|321454579|gb|EFX65744.1| hypothetical protein DAPPUDRAFT_303545 [Daphnia pulex]	GO:0006355//regulation of transcription, DNA-templated;	-	-	-
LOC113800603	22.9696	33.3856	12.5536	0.376018	-1.41113	0.0105244	0.314323	NW_020872749.1	9302	19624	+	2199	LOC113800603	-	-	PF13465	KOG1721;NOG54232;COG5048	RK	sp|Q9UL36|ZN236_HUMAN Zinc finger protein 236 OS=Homo sapiens GN=ZNF236 PE=2 SV=2	gi|742244391|ref|XP_010863738.1| PREDICTED: zinc finger protein 184-like isoform X1 [Esox lucius]	-	-	-	-
LOC113821225	18.2588	8.40896	28.1086	3.3427	1.74101	0.0105675	0.314323	NW_020870730.1	331774	355341	-	2262	LOC113821225	-	K11214	PF00370	opiNOG06358	G	sp|Q9D5J6|SHPK_MOUSE Sedoheptulokinase OS=Mus musculus GN=Shpk PE=1 SV=1	gi|646696805|gb|KDR08845.1| Sedoheptulokinase [Zootermopsis nevadensis]	-	-	-	-
LOC113827718	77.6217	42.3646	112.879	2.66446	1.41384	0.0105795	0.314323	NW_020872162.1	719247	739300	-	2568	LOC113827718	-	K13092	-	NOG39797;opiNOG15376;meNOG59209	SR	sp|Q86VM9|ZCH18_HUMAN Zinc finger CCCH domain-containing protein 18 OS=Homo sapiens GN=ZC3H18 PE=1 SV=2	gi|861660315|gb|KMR05002.1| zinc finger ccch domain-containing protein 18 [Lasius niger]	-	-	-	-
LOC113803464	54.1339	83.1975	25.0703	0.301334	-1.73056	0.0105829	0.314323	NW_020868762.1	280320	298838	+	3461	LOC113803464	-	-	PF00497;PF00060	opiNOG17973;KOG1054	TPE	sp|Q7XJL2|GLR31_ARATH Glutamate receptor 3.1 OS=Arabidopsis thaliana GN=GLR3.1 PE=2 SV=2	gi|743404080|emb|CEF34389.1| Variant Ionotropic Glutamate Receptor, partial [Coenobita clypeatus]	-	-	-	-
LOC113814568	17.1427	28.0148	6.27062	0.223832	-2.15951	0.0106659	0.315187	NW_020870001.1	438137	465712	-	4344	LOC113814568	GO:0004867;GO:0010951	-	PF00014;PF05375	opiNOG47179;opiNOG38480;opiNOG00135	SOR	sp|Q28864|TFPI1_MACMU Tissue factor pathway inhibitor OS=Macaca mulatta GN=TFPI PE=2 SV=1	gi|918463400|gb|ALA09087.1| pacifastin light chain-like serine proteinase inhibitor [Litopenaeus vannamei]	GO:0010951//negative regulation of endopeptidase activity;	-	GO:0004867//serine-type endopeptidase inhibitor activity;	-
LOC113806953	308.367	178.535	438.199	2.45441	1.29538	0.0106687	0.315187	NW_020869137.1	196697	214833	+	3753	LOC113806953	-	-	PF12478;PF14555	meNOG58227;opiNOG11803	SO	sp|Q86S05|LIG_DROME Protein lingerer OS=Drosophila melanogaster GN=lig PE=1 SV=1	gi|646706123|gb|KDR13510.1| Protein lingerer [Zootermopsis nevadensis]	-	-	-	-
LOC113824538	10.1827	3.80551	16.5599	4.35156	2.12153	0.010722	0.315187	NW_020871122.1	103674	111324	+	2266	LOC113824538	-	-	-	opiNOG11841	R	sp|O43313|ATMIN_HUMAN ATM interactor OS=Homo sapiens GN=ATMIN PE=1 SV=2	gi|380012587|ref|XP_003690361.1| PREDICTED: protein indeterminate-domain 9 [Apis florea]	-	-	-	-
LOC113819795	337.412	212.978	461.846	2.16852	1.11671	0.01075	0.315187	NW_020870568.1	232282	241030	+	1640	LOC113819795	GO:0005634;GO:0006357;GO:0046872	-	PF00651	opiNOG28553;opiNOG23208;meNOG00993	R	sp|Q7KRI2|LOLAL_DROME Longitudinals lacking protein-like OS=Drosophila melanogaster GN=lolal PE=1 SV=1	gi|952539202|gb|KRT85084.1| BTB domain-containing protein [Oryctes borbonicus]	GO:0006357//regulation of transcription by RNA polymerase II;	GO:0005634//nucleus;	GO:0046872//metal ion binding;	-
LOC113804001	14.8233	22.799	6.84765	0.300349	-1.73529	0.0107526	0.315187	NW_020868833.1	513000	519316	-	1460	LOC113804001	-	-	PF12974	opiNOG35803	S	-	gi|926631298|ref|XP_013781375.1| PREDICTED: uncharacterized protein LOC106465684 [Limulus polyphemus]	-	-	-	-
LOC113804208	1647.72	2506	789.434	0.315017	-1.6665	0.0107678	0.315187	NW_020868857.1	656738	703732	+	4729	LOC113804208	-	K01081	PF05761	opiNOG03398	F	sp|Q5EBF1|5NTC_XENTR Cytosolic purine 5&apos;-nucleotidase OS=Xenopus tropicalis GN=nt5c2 PE=2 SV=1	gi|817075490|ref|XP_012259978.1| PREDICTED: cytosolic purine 5&apos;-nucleotidase isoform X1 [Athalia rosae]	-	-	ko00760(Nicotinate and nicotinamide metabolism);ko00240(Pyrimidine metabolism);ko00230(Purine metabolism)	ko00760(Nicotinate and nicotinamide metabolism);ko00240(Pyrimidine metabolism);ko00230(Purine metabolism)
LOC113828044	23.668	10.4418	36.8943	3.53333	1.82103	0.0108025	0.315187	NW_020872259.1	998	7853	-	1243	LOC113828044	-	-	PF04931	-	-	-	-	-	-	-	-
LOC113813450	78.2409	40.117	116.365	2.90064	1.53637	0.0108758	0.315187	NW_020869878.1	1069875	1073533	+	1879	LOC113813450	GO:0000122;GO:0005634;GO:0030512;GO:0046332;GO:0005737	-	PF02437;PF08782	opiNOG08306;veNOG10772	K	sp|P17863|SKI_AVIES Transforming protein Ski OS=Avian erythroblastosis virus (strain Sloan-Kettering) GN=V-SKI PE=1 SV=1	gi|646712486|gb|KDR17232.1| Ski oncogene [Zootermopsis nevadensis]	GO:0000122//negative regulation of transcription by RNA polymerase II;GO:0030512//negative regulation of transforming growth factor beta receptor signaling pathway;	GO:0005634//nucleus;GO:0005737//cytoplasm;	GO:0046332//SMAD binding;	-
LOC113805878	10460.4	14484.9	6435.95	0.44432	-1.17033	0.0108823	0.315187	NW_020869040.1	456322	461608	+	1139	LOC113805878	GO:0005840;GO:0006412;GO:0003735	K02885	PF01280	opiNOG04312	J	sp|P36241|RL19_DROME 60S ribosomal protein L19 OS=Drosophila melanogaster GN=RpL19 PE=1 SV=2	gi|498957484|ref|XP_004524162.1| PREDICTED: 60S ribosomal protein L19 [Ceratitis capitata]	GO:0005840//ribosome;	GO:0003735//structural constituent of ribosome;	ko05171(Coronavirus disease - COVID-19);ko03010(Ribosome)	ko05171(Coronavirus disease - COVID-19);ko03010(Ribosome)
LOC113827260	62.7061	90.9058	34.5064	0.379584	-1.39751	0.0108901	0.315187	NW_020871994.1	48634	52771	+	664	LOC113827260	GO:0005840	K17411	PF08293	opiNOG38406	J	sp|P82926|RT33_BOVIN 28S ribosomal protein S33, mitochondrial OS=Bos taurus GN=MRPS33 PE=1 SV=2	gi|91088869|ref|XP_972185.1| PREDICTED: 28S ribosomal protein S33, mitochondrial [Tribolium castaneum] gi|270012347|gb|EFA08795.1| 28S ribosomal protein S33, mitochondrial-like Protein [Tribolium castaneum]	-	GO:0005840//ribosome;	-	-
LOC113804027	1797.67	2546.33	1049.02	0.411975	-1.27937	0.0108947	0.315187	NW_020868350.1	1064160	1067974	+	1657	LOC113804027	-	-	-	-	-	-	gi|1022771675|gb|KZS15926.1| Uncharacterized protein APZ42_018326 [Daphnia magna]	-	-	-	-
LOC113823664	124.528	184.185	64.8705	0.352203	-1.50552	0.0109076	0.315187	NW_020871008.1	6354	14594	+	2884	LOC113823664	GO:0006457;GO:0005524;GO:0051082;GO:0006950	K09487	PF00183;PF02518	opiNOG01126	O	sp|P08110|ENPL_CHICK Endoplasmin OS=Gallus gallus GN=HSP90B1 PE=1 SV=1	gi|442540097|gb|AGC54636.1| heat shock protein 90 [Scylla paramamosain]	-	GO:0005524//ATP binding;GO:0051082//unfolded protein binding;	ko05418(Fluid shear stress and atherosclerosis);ko05417(Lipid and atherosclerosis);ko05215(Prostate cancer);ko05207(Chemical carcinogenesis - receptor activation);ko05200(Pathways in cancer);ko05132(Salmonella infection);ko04918(Thyroid hormone synthesis);ko04915(Estrogen signaling pathway);ko04657(IL-17 signaling pathway);ko04151(PI3K-Akt signaling pathway);ko04141(Protein processing in endoplas…	ko05418(Fluid shear stress and atherosclerosis);ko05417(Lipid and atherosclerosis);ko05215(Prostate cancer);ko05207(Chemical carcinogenesis - receptor activation);ko05200(Pathways in cancer);ko05132(Salmonella infection);ko04918(Thyroid hormone synthesis);ko04915(Estrogen signaling pathway);ko04657(IL-17 signaling pathway);ko04151(PI3K-Akt signaling pathway);ko04141(Protein processing in endoplas…
LOC113820938	7.53973	0.343767	14.7357	42.8653	5.42174	0.0109227	0.315187	NW_020870691.1	126230	128636	-	2407	LOC113820938	-	-	PF03281	opiNOG00590	T	sp|Q29H56|MAB21_DROPS Protein mab-21 OS=Drosophila pseudoobscura pseudoobscura GN=mab-21 PE=3 SV=1	gi|646718928|gb|KDR21231.1| Protein mab-21 [Zootermopsis nevadensis]	-	-	-	-
LOC113804555	989.063	1368.63	609.501	0.445338	-1.16703	0.0109492	0.315187	NW_020868889.1	245397	252380	-	660	LOC113804555	GO:1902600;GO:0004129;GO:0005739;GO:0055114	K02267	-	opiNOG41831	C	sp|Q01519|COX12_YEAST Cytochrome c oxidase subunit 6B OS=Saccharomyces cerevisiae (strain ATCC 204508 / S288c) GN=COX12 PE=1 SV=2	gi|700894661|gb|AIU99749.1| mitochondrial cytochrome c oxidase subunit VIb [Litopenaeus vannamei]	GO:0005739//mitochondrion;	GO:0004129//cytochrome-c oxidase activity;	ko05415(Diabetic cardiomyopathy);ko05208(Chemical carcinogenesis - reactive oxygen species);ko05022(Pathways of neurodegeneration - multiple diseases);ko05020(Prion disease);ko05016(Huntington disease);ko05014(Amyotrophic lateral sclerosis);ko05012(Parkinson disease);ko05010(Alzheimer disease);ko04932(Non-alcoholic fatty liver disease);ko04714(Thermogenesis);ko04260(Cardiac muscle contraction);ko…	ko05415(Diabetic cardiomyopathy);ko05208(Chemical carcinogenesis - reactive oxygen species);ko05022(Pathways of neurodegeneration - multiple diseases);ko05020(Prion disease);ko05016(Huntington disease);ko05014(Amyotrophic lateral sclerosis);ko05012(Parkinson disease);ko05010(Alzheimer disease);ko04932(Non-alcoholic fatty liver disease);ko04714(Thermogenesis);ko04260(Cardiac muscle contraction);ko…
LOC113808434	48.8063	76.449	21.1636	0.276833	-1.85291	0.0109508	0.315187	NW_020869300.1	27097	42310	+	7043	LOC113808434	-	K16725	-	veNOG08499;opiNOG10162	S	sp|Q8TEP8|CE192_HUMAN Centrosomal protein of 192 kDa OS=Homo sapiens GN=CEP192 PE=1 SV=2	gi|260798294|ref|XP_002594135.1| hypothetical protein BRAFLDRAFT_68423 [Branchiostoma floridae] gi|229279368|gb|EEN50146.1| hypothetical protein BRAFLDRAFT_68423 [Branchiostoma floridae]	-	-	-	-
LOC113809546	49.0637	78.0573	20.0701	0.257121	-1.95948	0.0109629	0.315187	NW_020869429.1	2359820	2366227	+	1082	LOC113809546	-	-	-	-	-	-	-	-	-	-	-
LOC113811592	114.12	165.88	62.3608	0.37594	-1.41143	0.0109992	0.315187	NW_020869660.1	94019	117975	-	7914	LOC113811592	GO:0016020;GO:0006810	-	PF04906	opiNOG08552	R	sp|Q9U6L4|TTY1_DROME Protein tweety OS=Drosophila melanogaster GN=tty PE=2 SV=1	gi|646723781|gb|KDR24275.1| Protein tweety [Zootermopsis nevadensis]	GO:0006810//transport;	GO:0016020//membrane;	-	-
LOC113818562	2273.72	3261.45	1286	0.394302	-1.34263	0.0110058	0.315187	NW_020868507.1	148676	152016	-	978	LOC113818562	GO:0003723;GO:0006412;GO:0022627;GO:0003735	K02981	PF00333;PF03719	veNOG11633;opiNOG13350	J	sp|P49154|RS2_URECA 40S ribosomal protein S2 OS=Urechis caupo GN=RPS2 PE=2 SV=1	gi|919058503|ref|XP_013411130.1| PREDICTED: 40S ribosomal protein S2 [Lingula anatina]	GO:0022627//cytosolic small ribosomal subunit;	GO:0003723//RNA binding;GO:0003735//structural constituent of ribosome;	ko05171(Coronavirus disease - COVID-19);ko03010(Ribosome)	ko05171(Coronavirus disease - COVID-19);ko03010(Ribosome)
LOC113811665	188.903	289.595	88.2101	0.304598	-1.71502	0.011033	0.315338	NW_020869666.1	524999	531627	+	719	LOC113811665	-	K14800	PF10273	opiNOG37483;veNOG12630	S	sp|Q3KRG3|TSR2_DANRE Pre-rRNA-processing protein TSR2 homolog OS=Danio rerio GN=tsr2 PE=2 SV=1	gi|919054505|ref|XP_013409213.1| PREDICTED: pre-rRNA-processing protein TSR2 homolog isoform X2 [Lingula anatina]	-	-	-	-
LOC113814795	13.3257	4.27257	22.3788	5.23777	2.38895	0.0110938	0.316447	NW_020870025.1	161707	179701	-	1123	LOC113814795	-	-	-	-	-	-	-	-	-	-	-
LOC113828458	10.6918	4.54888	16.8347	3.70085	1.88786	0.0111484	0.317377	NW_020872397.1	99784	111844	-	1430	LOC113828458	-	K12478	PF05605	veNOG32966;veNOG33109;veNOG12495	SR	sp|Q8BL66|EEA1_MOUSE Early endosome antigen 1 OS=Mus musculus GN=Eea1 PE=1 SV=2	gi|1022767899|gb|KZS12730.1| Early endosome antigen 1-like protein [Daphnia magna]	-	-	ko05152(Tuberculosis);ko04145(Phagosome);ko04144(Endocytosis)	ko05152(Tuberculosis);ko04145(Phagosome);ko04144(Endocytosis)
LOC113812203	6.6565	2.54249	10.7705	4.23621	2.08277	0.0112656	0.319528	NW_020869735.1	9876	12337	-	605	LOC113812203	-	-	-	-	-	-	-	-	-	-	-
LOC113828518	11.3797	17.888	4.87143	0.27233	-1.87657	0.0113318	0.319528	NW_020872405.1	270794	281516	+	741	LOC113828518	GO:0022625	K02929	PF00935	opiNOG34175	J	sp|Q9NB33|RL44_OCHTR 60S ribosomal protein L44 OS=Ochlerotatus triseriatus GN=RpL44 PE=3 SV=3	gi|328899662|gb|AEB54644.1| ribosomal protein L44 [Procambarus clarkii]	GO:0022625//cytosolic large ribosomal subunit;	-	ko05171(Coronavirus disease - COVID-19);ko03010(Ribosome)	ko05171(Coronavirus disease - COVID-19);ko03010(Ribosome)
LOC113816925	59.6873	84.4879	34.8866	0.412919	-1.27607	0.0113409	0.319528	NW_020870221.1	17654	18502	-	526	LOC113816925	-	K11725	PF13242	veNOG06583;opiNOG17516	R	sp|Q3B8E3|LHPP_XENLA Phospholysine phosphohistidine inorganic pyrophosphate phosphatase OS=Xenopus laevis GN=lhpp PE=2 SV=1	gi|676449503|ref|XP_009052075.1| hypothetical protein LOTGIDRAFT_226773 [Lottia gigantea] gi|556108559|gb|ESO97211.1| hypothetical protein LOTGIDRAFT_226773 [Lottia gigantea]	-	-	ko00190(Oxidative phosphorylation)	ko00190(Oxidative phosphorylation)
LOC113808016	126.425	72.4719	180.379	2.48895	1.31554	0.0113505	0.319528	NW_020869251.1	308540	324752	-	2415	LOC113808016	-	K07207	PF03542	opiNOG06897	T	sp|P49815|TSC2_HUMAN Tuberin OS=Homo sapiens GN=TSC2 PE=1 SV=2	gi|646711407|gb|KDR16585.1| Tuberin [Zootermopsis nevadensis]	-	-	ko05231(Choline metabolism in cancer);ko05168(Herpes simplex virus 1 infection);ko05165(Human papillomavirus infection);ko05163(Human cytomegalovirus infection);ko04919(Thyroid hormone signaling pathway);ko04910(Insulin signaling pathway);ko04714(Thermogenesis);ko04218(Cellular senescence);ko04211(Longevity regulating pathway);ko04152(AMPK signaling pathway);ko04151(PI3K-Akt signaling pathway);ko…	ko05231(Choline metabolism in cancer);ko05168(Herpes simplex virus 1 infection);ko05165(Human papillomavirus infection);ko05163(Human cytomegalovirus infection);ko04919(Thyroid hormone signaling pathway);ko04910(Insulin signaling pathway);ko04714(Thermogenesis);ko04218(Cellular senescence);ko04211(Longevity regulating pathway);ko04152(AMPK signaling pathway);ko04151(PI3K-Akt signaling pathway);ko…
LOC113807548	20.0353	10.0237	30.0469	2.99758	1.5838	0.0113527	0.319528	NW_020869199.1	62207	68812	-	1315	LOC113807548	GO:0007411	K06765	PF00041	opiNOG09286;veNOG07548;opiNOG02413;veNOG04336	WTR	-	gi|926627468|ref|XP_013779311.1| PREDICTED: protogenin-like [Limulus polyphemus]	-	-	ko05210(Colorectal cancer);ko05200(Pathways in cancer);ko04360(Axon guidance)	ko05210(Colorectal cancer);ko05200(Pathways in cancer);ko04360(Axon guidance)
LOC113829397	1059.51	1483.9	635.11	0.428	-1.22432	0.0113901	0.319528	NW_020872521.1	263693	270863	+	431	LOC113829397	GO:0015986;GO:0000276;GO:0015078	K02129	-	opiNOG46614;opiNOG42518	C	sp|Q06185|ATP5I_MOUSE ATP synthase subunit e, mitochondrial OS=Mus musculus GN=Atp5i PE=1 SV=2	gi|321466838|gb|EFX77831.1| hypothetical protein DAPPUDRAFT_305305 [Daphnia pulex]	GO:0000276//mitochondrial proton-transporting ATP synthase complex, coupling factor F(o);	GO:0015078//proton transmembrane transporter activity;	ko04714(Thermogenesis);ko00190(Oxidative phosphorylation)	ko04714(Thermogenesis);ko00190(Oxidative phosphorylation)
LOC113803764	16.8136	25.4893	8.13789	0.319266	-1.64717	0.0114102	0.319528	NW_020868797.1	241865	243278	-	415	LOC113803764	GO:0044391;GO:0006412;GO:0003735	K02970	-	opiNOG38584	J	sp|P82921|RT21_HUMAN 28S ribosomal protein S21, mitochondrial OS=Homo sapiens GN=MRPS21 PE=1 SV=2	gi|817059093|ref|XP_012251041.1| PREDICTED: 28S ribosomal protein S21, mitochondrial [Athalia rosae]	GO:0044391//ribosomal subunit;	GO:0003735//structural constituent of ribosome;	ko03010(Ribosome)	ko03010(Ribosome)
LOC113805134	21.4351	11.2807	31.5896	2.80033	1.4856	0.0114431	0.319528	NW_020868952.1	28236	49960	+	3966	LOC113805134	-	K17509	PF08669;PF16350;PF01266;PF01571	opiNOG01078	E	sp|Q8NCN5|PDPR_HUMAN Pyruvate dehydrogenase phosphatase regulatory subunit, mitochondrial OS=Homo sapiens GN=PDPR PE=1 SV=2	gi|646714757|gb|KDR18611.1| Pyruvate dehydrogenase phosphatase regulatory subunit, mitochondrial [Zootermopsis nevadensis]	-	-	-	-
LOC113817568	12.6524	19.6086	5.69629	0.2905	-1.78339	0.0114781	0.319528	NW_020870304.1	321060	323705	-	1239	LOC113817568	GO:0006810	K14309	PF04097	opiNOG04430;KOG2168	D	sp|Q6NX12|NUP93_XENTR Nuclear pore complex protein Nup93 OS=Xenopus tropicalis GN=nup93 PE=2 SV=1	gi|260798390|ref|XP_002594183.1| hypothetical protein BRAFLDRAFT_275527 [Branchiostoma floridae] gi|229279416|gb|EEN50194.1| hypothetical protein BRAFLDRAFT_275527 [Branchiostoma floridae]	-	-	ko05014(Amyotrophic lateral sclerosis);ko03013(Nucleocytoplasmic transport)	ko05014(Amyotrophic lateral sclerosis);ko03013(Nucleocytoplasmic transport)
LOC113809959	17.3386	26.2887	8.38848	0.319091	-1.64796	0.0115216	0.319528	NW_020869473.1	139505	145136	+	754	LOC113809959	GO:0005840;GO:0000166;GO:0006412;GO:0003735	K02893	-	opiNOG18875;COG0089	J	sp|P62752|RL23A_RAT 60S ribosomal protein L23a OS=Rattus norvegicus GN=Rpl23a PE=2 SV=1	gi|936690517|ref|XP_014223242.1| PREDICTED: 60S ribosomal protein L23a-like [Trichogramma pretiosum]	GO:0005840//ribosome;	GO:0000166//nucleotide binding;GO:0003735//structural constituent of ribosome;	ko05171(Coronavirus disease - COVID-19);ko03010(Ribosome)	ko05171(Coronavirus disease - COVID-19);ko03010(Ribosome)
LOC113828146	27.7373	14.5061	40.9685	2.82423	1.49786	0.011525	0.319528	NW_020872287.1	347366	398697	+	1581	LOC113828146	-	-	PF02822;PF00093	rhaNOG09050;opiNOG14703	WV	-	gi|321475717|gb|EFX86679.1| hypothetical protein DAPPUDRAFT_313009 [Daphnia pulex]	-	-	-	-
LOC113811600	37.7824	54.5812	20.9836	0.384447	-1.37914	0.0115618	0.319528	NW_020869660.1	648152	650801	+	650	LOC113811600	GO:0005840;GO:0005739	K17403	PF14955	opiNOG30871	J	sp|Q9VCC3|RT24_DROME 28S ribosomal protein S24, mitochondrial OS=Drosophila melanogaster GN=mRpS24 PE=3 SV=1	gi|1022773970|gb|KZS18008.1| 28S ribosomal protein S24, mitochondrial [Daphnia magna]	-	GO:0005840//ribosome;GO:0005739//mitochondrion;	-	-
LOC113806448	3.55668	6.32838	0.784982	0.124042	-3.0111	0.0115975	0.319528	NW_020869102.1	43845	56340	+	1072	LOC113806448	-	-	PF04832	opiNOG36467;NOG224145;opiNOG17349;veNOG11102;veNOG20571	SR	sp|Q5ZMB2|HEBP1_CHICK Heme-binding protein 1 OS=Gallus gallus GN=HEBP1 PE=2 SV=1	gi|209736622|gb|ACI69180.1| Heme-binding protein 2 [Salmo salar]	-	-	-	-
LOC113830393	57.9995	83.233	32.766	0.393666	-1.34496	0.0116005	0.319528	NW_020872632.1	1830	11903	-	940	LOC113830393	-	-	PF15136	veNOG24801	S	sp|Q9UFG5|CS025_HUMAN UPF0449 protein C19orf25 OS=Homo sapiens GN=C19orf25 PE=1 SV=2	gi|657579920|ref|XP_008293899.1| PREDICTED: UPF0449 protein C19orf25 homolog [Stegastes partitus] gi|657579922|ref|XP_008293900.1| PREDICTED: UPF0449 protein C19orf25 homolog [Stegastes partitus]	-	-	-	-
LOC113815146	203.556	370.062	37.0492	0.100116	-3.32025	0.0116092	0.319528	NW_020870061.1	600805	602018	+	1214	LOC113815146	GO:0005524	K05692	PF00022	COG5277;veNOG08692	Z	sp|P68136|ACTS_RAT Actin, alpha skeletal muscle OS=Rattus norvegicus GN=Acta1 PE=1 SV=1	gi|3907622|gb|AAC78682.1| actin 2 [Penaeus monodon]	-	GO:0005524//ATP binding;	ko05418(Fluid shear stress and atherosclerosis);ko05416(Viral myocarditis);ko05414(Dilated cardiomyopathy);ko05412(Arrhythmogenic right ventricular cardiomyopathy);ko05410(Hypertrophic cardiomyopathy);ko05225(Hepatocellular carcinoma);ko05205(Proteoglycans in cancer);ko05164(Influenza A);ko05135(Yersinia infection);ko05132(Salmonella infection);ko05131(Shigellosis);ko05130(Pathogenic Escherichia …	ko05418(Fluid shear stress and atherosclerosis);ko05416(Viral myocarditis);ko05414(Dilated cardiomyopathy);ko05412(Arrhythmogenic right ventricular cardiomyopathy);ko05410(Hypertrophic cardiomyopathy);ko05225(Hepatocellular carcinoma);ko05205(Proteoglycans in cancer);ko05164(Influenza A);ko05135(Yersinia infection);ko05132(Salmonella infection);ko05131(Shigellosis);ko05130(Pathogenic Escherichia …
LOC113824188	260.709	154.866	366.551	2.36689	1.24299	0.0116155	0.319528	NW_020868578.1	322964	360338	-	4249	LOC113824188	-	K06220	PF02205	KOG1830;opiNOG20936;opiNOG36199	Z	sp|Q8VHI6|WASF3_MOUSE Wiskott-Aldrich syndrome protein family member 3 OS=Mus musculus GN=Wasf3 PE=1 SV=1	gi|646714103|gb|KDR18196.1| Wiskott-Aldrich syndrome protein family member 3 [Zootermopsis nevadensis]	-	-	-	-
LOC113801258	1.78265	0	3.56529	Inf	Inf	0.0116181	0.319528	NW_020872824.1	115178	135180	-	1737	LOC113801258	-	K04577	PF00002	opiNOG11297	T	sp|Q68EK2|CALRL_DANRE Calcitonin gene-related peptide type 1 receptor OS=Danio rerio GN=calcrla PE=2 SV=1	gi|926607015|ref|XP_013789156.1| PREDICTED: LOW QUALITY PROTEIN: calcitonin gene-related peptide type 1 receptor-like [Limulus polyphemus]	-	-	ko04270(Vascular smooth muscle contraction);ko04080(Neuroactive ligand-receptor interaction)	ko04270(Vascular smooth muscle contraction);ko04080(Neuroactive ligand-receptor interaction)
LOC113820833	21.3916	8.51136	34.2719	4.0266	2.00956	0.0116311	0.319528	NW_020870686.1	171696	265333	-	1383	LOC113820833	-	K00901	-	opiNOG62211;opiNOG02576	TI	sp|Q09103|DGK2_DROME Eye-specific diacylglycerol kinase OS=Drosophila melanogaster GN=rdgA PE=2 SV=2	gi|646722967|gb|KDR23761.1| Eye-specific diacylglycerol kinase [Zootermopsis nevadensis]	-	-	ko05231(Choline metabolism in cancer);ko04361(Axon regeneration);ko04072(Phospholipase D signaling pathway);ko04070(Phosphatidylinositol signaling system);ko00564(Glycerophospholipid metabolism);ko00561(Glycerolipid metabolism)	ko05231(Choline metabolism in cancer);ko04361(Axon regeneration);ko04072(Phospholipase D signaling pathway);ko04070(Phosphatidylinositol signaling system);ko00564(Glycerophospholipid metabolism);ko00561(Glycerolipid metabolism)
LOC113808821	81.5643	50.9753	112.153	2.20015	1.1376	0.0116454	0.319528	NW_020869350.1	329582	342588	-	2095	LOC113808821	-	-	PF13602;PF08240	opiNOG29814	C	sp|Q0VC50|RT4I1_BOVIN Reticulon-4-interacting protein 1, mitochondrial OS=Bos taurus GN=RTN4IP1 PE=2 SV=1	gi|646720597|gb|KDR22258.1| Reticulon-4-interacting protein 1-like protein, mitochondrial [Zootermopsis nevadensis]	-	-	-	-
LOC113828505	6.84722	1.428	12.2664	8.58996	3.10265	0.0116994	0.320266	NW_020872403.1	156589	174469	-	1681	LOC113828505	GO:0005634;GO:0006355;GO:0016568	K18403	PF11717;PF05712	opiNOG07193	KB	sp|Q5R6Y9|MS3L1_PONAB Male-specific lethal 3 homolog OS=Pongo abelii GN=MSL3 PE=2 SV=1	gi|584199714|gb|AHI85703.1| male-specific lethal 3 [Macrobrachium nipponense]	GO:0006355//regulation of transcription, DNA-templated;GO:0016568//chromatin organization;	GO:0005634//nucleus;	-	-
LOC113828001	12.7945	6.23701	19.3519	3.10276	1.63355	0.0117472	0.320266	NW_020872239.1	21875	69377	+	2348	LOC113828001	-	K16175	PF13855	opiNOG02275	T	sp|Q7KRY7|LAP4_DROME Protein lap4 OS=Drosophila melanogaster GN=scrib PE=1 SV=1	gi|808120169|ref|XP_012163538.1| PREDICTED: protein lap4 isoform X4 [Bombus terrestris]	-	-	ko05203(Viral carcinogenesis);ko05165(Human papillomavirus infection);ko04530(Tight junction);ko04391(Hippo signaling pathway - fly);ko04390(Hippo signaling pathway)	ko05203(Viral carcinogenesis);ko05165(Human papillomavirus infection);ko04530(Tight junction);ko04391(Hippo signaling pathway - fly);ko04390(Hippo signaling pathway)
LOC113803887	34.2564	20.1416	48.3712	2.40156	1.26397	0.0117803	0.320266	NW_020868812.1	129216	176704	-	1907	LOC113803887	GO:0003779;GO:0005856;GO:0019898;GO:0005198;GO:0005737	K06107	PF08736;PF09380;PF00373;PF09379	opiNOG02862;veNOG09975	R	sp|Q9Z2H5|E41L1_MOUSE Band 4.1-like protein 1 OS=Mus musculus GN=Epb41l1 PE=1 SV=2	gi|444175741|emb|CCI09964.1| coracle, partial [Blattella germanica]	-	GO:0005856//cytoskeleton;GO:0019898//extrinsic component of membrane;GO:0005737//cytoplasm;	GO:0003779//actin binding;GO:0005198//structural molecule activity;	-
LOC113804701	160.301	79.7766	240.825	3.01875	1.59395	0.0117865	0.320266	NW_020868912.1	123678	130707	-	1261	LOC113804701	-	-	PF00047;PF13927	opiNOG10936	T	sp|P15364|AMAL_DROME Protein amalgam OS=Drosophila melanogaster GN=Ama PE=2 SV=2	gi|939663596|ref|XP_014279371.1| PREDICTED: neural cell adhesion molecule 1 isoform X2 [Halyomorpha halys]	-	-	-	-
LOC113802524	161.287	92.1451	230.428	2.50071	1.32234	0.0118041	0.320266	NW_020872930.1	736218	751148	+	3394	LOC113802524	-	K03002	PF06883;PF00562;PF04561;PF04560;PF04565;PF04563	opiNOG00810	K	sp|P70700|RPA2_MOUSE DNA-directed RNA polymerase I subunit RPA2 OS=Mus musculus GN=Polr1b PE=1 SV=2	gi|291244544|ref|XP_002742157.1| PREDICTED: DNA-directed RNA polymerase I subunit RPA2-like [Saccoglossus kowalevskii]	-	-	ko03020(RNA polymerase)	ko03020(RNA polymerase)
LOC113816303	15.1561	7.18915	23.1231	3.21639	1.68544	0.0118057	0.320266	NW_020870169.1	391735	399488	+	274	LOC113816303	GO:0007264;GO:0005525;GO:0055037;GO:0006887	K07904	-	COG1100;veNOG06444;opiNOG03386	RU	sp|Q5ZJN2|RB11A_CHICK Ras-related protein Rab-11A OS=Gallus gallus GN=RAB11A PE=2 SV=1	gi|262400949|gb|ACY66377.1| RAB11a member RAS oncogene family [Scylla paramamosain]	GO:0055037//recycling endosome;	GO:0005525//GTP binding;	ko05164(Influenza A);ko04972(Pancreatic secretion);ko04962(Vasopressin-regulated water reabsorption);ko04961(Endocrine and other factor-regulated calcium reabsorption);ko04144(Endocytosis)	ko05164(Influenza A);ko04972(Pancreatic secretion);ko04962(Vasopressin-regulated water reabsorption);ko04961(Endocrine and other factor-regulated calcium reabsorption);ko04144(Endocytosis)
LOC113818861	3.3577	6.20202	0.513373	0.0827751	-3.59466	0.0118694	0.321389	NW_020870449.1	1102297	1108857	-	368	LOC113818861	-	K18163	PF00494	veNOG08925;opiNOG08292	I	sp|A2AIL4|NDUF6_MOUSE NADH dehydrogenase (ubiquinone) complex I, assembly factor 6 OS=Mus musculus GN=Ndufaf6 PE=1 SV=1	gi|443695159|gb|ELT96120.1| hypothetical protein CAPTEDRAFT_179390 [Capitella teleta]	-	-	ko04714(Thermogenesis)	ko04714(Thermogenesis)
LOC113807311	58.8059	83.5194	34.0925	0.408198	-1.29266	0.0119067	0.321795	NW_020869181.1	740381	745676	+	411	LOC113807311	GO:0005743;GO:0070469;GO:0055114	K03946	-	veNOG23110	C	sp|Q02370|NDUA2_BOVIN NADH dehydrogenase [ubiquinone] 1 alpha subcomplex subunit 2 OS=Bos taurus GN=NDUFA2 PE=1 SV=2	gi|443683732|gb|ELT87889.1| hypothetical protein CAPTEDRAFT_108701 [Capitella teleta]	GO:0005743//mitochondrial inner membrane;GO:0070469//respirasome;	-	ko05415(Diabetic cardiomyopathy);ko05208(Chemical carcinogenesis - reactive oxygen species);ko05022(Pathways of neurodegeneration - multiple diseases);ko05020(Prion disease);ko05016(Huntington disease);ko05014(Amyotrophic lateral sclerosis);ko05012(Parkinson disease);ko05010(Alzheimer disease);ko04932(Non-alcoholic fatty liver disease);ko04723(Retrograde endocannabinoid signaling);ko04714(Thermog…	ko05415(Diabetic cardiomyopathy);ko05208(Chemical carcinogenesis - reactive oxygen species);ko05022(Pathways of neurodegeneration - multiple diseases);ko05020(Prion disease);ko05016(Huntington disease);ko05014(Amyotrophic lateral sclerosis);ko05012(Parkinson disease);ko05010(Alzheimer disease);ko04932(Non-alcoholic fatty liver disease);ko04723(Retrograde endocannabinoid signaling);ko04714(Thermog…
LOC113808698	1264.11	786.7	1741.53	2.21372	1.14647	0.01197	0.322155	NW_020869330.1	189673	249044	+	2667	LOC113808698	GO:0000982;GO:0005634;GO:0000978;GO:0006355	K09033	PF00170	opiNOG42497;opiNOG17004	K	sp|Q8WYK2|JDP2_HUMAN Jun dimerization protein 2 OS=Homo sapiens GN=JDP2 PE=1 SV=1	gi|1022774494|gb|KZS18476.1| Basic leucine zipper transcriptional factor ATF-like 3 [Daphnia magna]	GO:0006355//regulation of transcription, DNA-templated;	GO:0005634//nucleus;	GO:0000982//DNA-binding transcription factor activity, RNA polymerase II-specific;GO:0000978//RNA polymerase II cis-regulatory region sequence-specific DNA binding;	-
LOC113812060	157.339	94.5926	220.085	2.32667	1.21826	0.0119834	0.322155	NW_020869716.1	985028	988339	+	1191	LOC113812060	GO:0016020	-	-	opiNOG05578	I	sp|Q9VRJ2|FITM_DROME FIT family protein CG10671 OS=Drosophila melanogaster GN=CG10671 PE=1 SV=1	gi|646701391|gb|KDR11133.1| FIT family protein [Zootermopsis nevadensis]	-	GO:0016020//membrane;	-	-
LOC113813901	12.4999	5.6859	19.3139	3.3968	1.76418	0.0119872	0.322155	NW_020869922.1	416618	432620	-	1109	LOC113813901	-	K10669	PF01885	veNOG13477;opiNOG25349	J	sp|Q5EAR5|TRPT1_DANRE tRNA 2&apos;-phosphotransferase 1 OS=Danio rerio GN=trpt1 PE=2 SV=2	gi|260781042|ref|XP_002585636.1| hypothetical protein BRAFLDRAFT_274539 [Branchiostoma floridae] gi|229270657|gb|EEN41647.1| hypothetical protein BRAFLDRAFT_274539 [Branchiostoma floridae]	-	-	-	-
LOC113807002	8.61448	3.78425	13.4447	3.55281	1.82896	0.0120194	0.322419	NW_020869147.1	695772	699580	-	876	LOC113807002	-	-	-	veNOG05871	S	sp|Q5EA03|TM186_BOVIN Transmembrane protein 186 OS=Bos taurus GN=TMEM186 PE=2 SV=1	gi|961106219|ref|XP_014777237.1| PREDICTED: transmembrane protein 186-like [Octopus bimaculoides] gi|961106222|ref|XP_014777238.1| PREDICTED: transmembrane protein 186-like [Octopus bimaculoides] gi|961106225|ref|XP_014777239.1| PREDICTED: transmembrane protein 186-like [Octopus bimaculoides] gi|961106228|ref|XP_014777240.1| PREDICTED: transmembrane protein 186-like [Octopus bimaculoides] gi|9183…	-	-	-	-
LOC113815517	3.42351	0.631584	6.21543	9.84102	3.29881	0.0121215	0.323898	NW_020870091.1	1066457	1076634	+	1910	LOC113815517	GO:0042995;GO:0015630;GO:0044430;GO:0005739	K16742	PF11527	veNOG10145;opiNOG17126	T	sp|Q7SYL1|AR2BP_DANRE ADP-ribosylation factor-like protein 2-binding protein OS=Danio rerio GN=arl2bp PE=1 SV=2	gi|340374355|ref|XP_003385703.1| PREDICTED: ADP-ribosylation factor-like protein 2-binding protein [Amphimedon queenslandica]	-	GO:0042995//cell projection;GO:0015630//microtubule cytoskeleton;GO:0044430//obsolete cytoskeletal part;GO:0005739//mitochondrion;	-	-
LOC113815498	725.052	1034.95	415.159	0.401141	-1.31782	0.0121412	0.323898	NW_020870090.1	284377	289915	+	2524	LOC113815498	GO:0007264;GO:0016021;GO:0005622;GO:0005525	K07897	PF00071	opiNOG01735;veNOG02613	U	sp|P51150|RAB7A_MOUSE Ras-related protein Rab-7a OS=Mus musculus GN=Rab7a PE=1 SV=2	gi|544371448|gb|AGW22131.1| WSSV receptor Rab7, partial [Penaeus monodon]	GO:0016021//integral component of membrane;GO:0005622//intracellular anatomical structure;	GO:0005525//GTP binding;	ko05152(Tuberculosis);ko05146(Amoebiasis);ko05132(Salmonella infection);ko04145(Phagosome);ko04144(Endocytosis);ko04140(Autophagy - animal);ko04137(Mitophagy - animal)	ko05152(Tuberculosis);ko05146(Amoebiasis);ko05132(Salmonella infection);ko04145(Phagosome);ko04144(Endocytosis);ko04140(Autophagy - animal);ko04137(Mitophagy - animal)
LOC113806346	2.3949	4.62283	0.16696	0.0361164	-4.7912	0.0121569	0.323898	NW_020869089.1	190723	194458	-	1221	LOC113806346	GO:0008152;GO:0016787	K19269	-	opiNOG07978	P	sp|D3ZDK7|PGP_RAT Glycerol-3-phosphate phosphatase OS=Rattus norvegicus GN=Pgp PE=1 SV=1	gi|924558854|gb|ALC43866.1| CG5567, partial [Drosophila busckii]	-	GO:0016787//hydrolase activity;	ko00630(Glyoxylate and dicarboxylate metabolism)	ko00630(Glyoxylate and dicarboxylate metabolism)
LOC113815872	10.2205	4.32404	16.117	3.7273	1.89813	0.0121644	0.323898	NW_020868305.1	687990	699161	-	3280	LOC113815872	-	K16684	PF00769;PF09380;PF00373;PF09379	opiNOG05112;opiNOG08305	R	sp|P59750|MERL_PAPAN Merlin OS=Papio anubis GN=NF2 PE=3 SV=1	gi|749783325|ref|XP_011145685.1| PREDICTED: merlin isoform X2 [Harpegnathos saltator]	-	-	ko04530(Tight junction);ko04392(Hippo signaling pathway - multiple species);ko04391(Hippo signaling pathway - fly);ko04390(Hippo signaling pathway)	ko04530(Tight junction);ko04392(Hippo signaling pathway - multiple species);ko04391(Hippo signaling pathway - fly);ko04390(Hippo signaling pathway)
LOC113820465	3.01729	0.550198	5.48437	9.968	3.3173	0.0122159	0.324668	NW_020868536.1	186220	189157	+	1674	LOC113820465	-	-	-	opiNOG41105	S	-	-	-	-	-	-
LOC113805444	40.8161	22.9063	58.7259	2.56375	1.35825	0.0122681	0.325454	NW_020868994.1	170207	209093	-	3263	LOC113805444	-	-	PF00642	opiNOG05355	O	sp|Q86B79|UNK_DROME RING finger protein unkempt OS=Drosophila melanogaster GN=unk PE=1 SV=1	gi|646715449|gb|KDR19061.1| RING finger protein unkempt-like protein [Zootermopsis nevadensis]	-	-	-	-
LOC113804377	19.0885	29.0693	9.10763	0.313308	-1.67435	0.0123112	0.325642	NW_020868868.1	178415	208155	-	4219	LOC113804377	-	K08855	PF10409;PF00069	opiNOG05725	T	sp|P97874|GAK_RAT Cyclin-G-associated kinase OS=Rattus norvegicus GN=Gak PE=1 SV=1	gi|751447876|ref|XP_011178096.1| PREDICTED: cyclin-G-associated kinase [Bactrocera cucurbitae]	-	-	-	-
LOC113812013	43.4422	22.4282	64.4562	2.87389	1.52301	0.0123204	0.325642	NW_020869712.1	603740	642863	-	985	LOC113812013	GO:0016310;GO:0016301	K20317	PF09744	opiNOG05734	T	sp|Q9GQF1|JIP3_DROME JNK-interacting protein 3 OS=Drosophila melanogaster GN=syd PE=1 SV=1	gi|953224062|gb|ALO61081.1| C-jun-amino-terminal kinase-interacting protein 4 [Eriocheir sinensis]	GO:0016310//phosphorylation;	-	GO:0016301//kinase activity;	-
LOC113810148	4072.02	5650.31	2493.74	0.441345	-1.18002	0.0123438	0.325664	NW_020869497.1	61382	72110	-	472	LOC113810148	GO:0030529;GO:0006412	K02943	PF00428	veNOG25124;opiNOG41752	J	sp|P02399|RLA2_ARTSA 60S acidic ribosomal protein P2 OS=Artemia salina PE=1 SV=1	gi|264667055|gb|ACY71124.1| 60S acidic ribosomal protein P2-like protein [Scylla paramamosain]	GO:0030529//ribonucleoprotein complex;	-	ko05171(Coronavirus disease - COVID-19);ko03010(Ribosome)	ko05171(Coronavirus disease - COVID-19);ko03010(Ribosome)
LOC113814953	38.8901	19.5494	58.2308	2.97865	1.57466	0.0123873	0.326215	NW_020868474.1	307546	315608	-	1825	LOC113814953	GO:0009987	K04365	PF02196;PF00130	opiNOG06795	T	sp|P11346|KRAF1_DROME Raf homolog serine/threonine-protein kinase phl OS=Drosophila melanogaster GN=phl PE=1 SV=6	gi|939698108|ref|XP_014293223.1| PREDICTED: raf homolog serine/threonine-protein kinase phl [Halyomorpha halys]	-	-	ko05226(Gastric cancer);ko05225(Hepatocellular carcinoma);ko05224(Breast cancer);ko05223(Non-small cell lung cancer);ko05221(Acute myeloid leukemia);ko05220(Chronic myeloid leukemia);ko05219(Bladder cancer);ko05218(Melanoma);ko05216(Thyroid cancer);ko05215(Prostate cancer);ko05214(Glioma);ko05213(Endometrial cancer);ko05212(Pancreatic cancer);ko05211(Renal cell carcinoma);ko05210(Colorectal cance…	ko05226(Gastric cancer);ko05225(Hepatocellular carcinoma);ko05224(Breast cancer);ko05223(Non-small cell lung cancer);ko05221(Acute myeloid leukemia);ko05220(Chronic myeloid leukemia);ko05219(Bladder cancer);ko05218(Melanoma);ko05216(Thyroid cancer);ko05215(Prostate cancer);ko05214(Glioma);ko05213(Endometrial cancer);ko05212(Pancreatic cancer);ko05211(Renal cell carcinoma);ko05210(Colorectal cance…
LOC113809089	750.984	352.612	1149.36	3.25955	1.70467	0.0124717	0.327838	NW_020869390.1	228458	232548	+	4091	LOC113809089	-	-	-	-	-	-	-	-	-	-	-
LOC113821858	15.4624	8.00547	22.9193	2.86295	1.5175	0.0125206	0.328246	NW_020870800.1	77530	242784	-	4908	LOC113821858	GO:0044699;GO:0009987	K06052	PF00008;PF12661;PF07645	veNOG05140;opiNOG01410	T	sp|Q90Y54|JAG1B_DANRE Protein jagged-1b OS=Danio rerio GN=jag1b PE=2 SV=1	gi|926575297|gb|ALD49506.1| jagged-1 protein [Nilaparvata lugens]	-	-	ko05224(Breast cancer);ko05207(Chemical carcinogenesis - receptor activation);ko05200(Pathways in cancer);ko05165(Human papillomavirus infection);ko04668(TNF signaling pathway);ko04658(Th1 and Th2 cell differentiation);ko04371(Apelin signaling pathway);ko04330(Notch signaling pathway);ko01522(Endocrine resistance)	ko05224(Breast cancer);ko05207(Chemical carcinogenesis - receptor activation);ko05200(Pathways in cancer);ko05165(Human papillomavirus infection);ko04668(TNF signaling pathway);ko04658(Th1 and Th2 cell differentiation);ko04371(Apelin signaling pathway);ko04330(Notch signaling pathway);ko01522(Endocrine resistance)
LOC113825270	3.55632	6.37006	0.742582	0.116574	-3.10069	0.0125361	0.328246	NW_020871323.1	75984	77036	+	941	LOC113825270	-	-	PF00011	KOG3591	O	sp|P15990|CRYAA_SPAEH Alpha-crystallin A chain OS=Spalax ehrenbergi GN=CRYAA PE=3 SV=1	gi|356651196|gb|AET34915.1| heat shock protein 21 [Macrobrachium rosenbergii]	-	-	-	-
LOC113823430	2216.22	3079.34	1353.09	0.439411	-1.18636	0.0126293	0.328246	NW_020868571.1	620834	624925	+	382	LOC113823430	GO:0005840;GO:0006412;GO:0003735	K02905	-	opiNOG41531	J	sp|Q24154|RL29_DROME 60S ribosomal protein L29 OS=Drosophila melanogaster GN=RpL29 PE=1 SV=1	gi|646698088|gb|KDR09435.1| 60S ribosomal protein L29 [Zootermopsis nevadensis]	GO:0005840//ribosome;	GO:0003735//structural constituent of ribosome;	ko05171(Coronavirus disease - COVID-19);ko03010(Ribosome)	ko05171(Coronavirus disease - COVID-19);ko03010(Ribosome)
LOC113824457	3.79874	6.83942	0.758059	0.110837	-3.17349	0.0126585	0.328246	NW_020871105.1	230483	274165	+	5895	LOC113824457	GO:0005615;GO:0010951;GO:0004866	K06530	PF07677;PF10569;PF00207;PF07678;PF07703;PF01835	COG2373;opiNOG01698	OR	sp|Q6YHK3|CD109_HUMAN CD109 antigen OS=Homo sapiens GN=CD109 PE=1 SV=2	gi|331031262|gb|AEC50085.1| TEP isoform 1 [Pacifastacus leniusculus]	GO:0010951//negative regulation of endopeptidase activity;	GO:0005615//extracellular space;	GO:0004866//endopeptidase inhibitor activity;	-
LOC113821269	14.505	22.0662	6.94377	0.314679	-1.66805	0.012722	0.328246	NW_020870734.1	820313	821802	-	855	LOC113821269	-	K13355	-	veNOG05245	L	sp|Q5PQ50|NUD19_XENLA Nucleoside diphosphate-linked moiety X motif 19 OS=Xenopus laevis GN=nudt19 PE=2 SV=1	gi|926621642|ref|XP_013776167.1| PREDICTED: nucleoside diphosphate-linked moiety X motif 19, mitochondrial-like isoform X3 [Limulus polyphemus] gi|926621644|ref|XP_013776168.1| PREDICTED: nucleoside diphosphate-linked moiety X motif 19, mitochondrial-like isoform X3 [Limulus polyphemus] gi|926621646|ref|XP_013776169.1| PREDICTED: nucleoside diphosphate-linked moiety X motif 19, mitochondrial-like…	-	-	ko04146(Peroxisome)	ko04146(Peroxisome)
LOC113829352	74.3964	118.049	30.7439	0.260433	-1.94101	0.0127594	0.328246	NW_020872515.1	221129	226930	-	5011	LOC113829352	-	K08455	PF00002;PF01825	opiNOG04686;opiNOG22978;KOG4193;opiNOG33395	T	sp|C6KFA3|AGRG6_DANRE Adhesion G-protein coupled receptor G6 OS=Danio rerio GN=adgrg6 PE=1 SV=1	gi|341870822|gb|AEK99382.1| lipoprotein receptor [Callinectes sapidus]	-	-	-	-
LOC113823325	100.142	59.6157	140.668	2.35958	1.23853	0.0127687	0.328246	NW_020870984.1	541386	561384	+	4705	LOC113823325	-	-	PF15904;PF13516	opiNOG10433	R	sp|Q3TAA7|S11IP_MOUSE Serine/threonine-protein kinase 11-interacting protein OS=Mus musculus GN=Stk11ip PE=1 SV=1	gi|646722115|gb|KDR23218.1| Serine/threonine kinase 11-interacting protein [Zootermopsis nevadensis]	-	-	-	-
LOC113819153	8.79545	3.5308	14.0601	3.98213	1.99354	0.0127727	0.328246	NW_020870491.1	752389	753845	-	1457	LOC113819153	-	-	-	-	-	-	-	-	-	-	-
LOC113801962	299.06	425.542	172.578	0.40555	-1.30205	0.0127742	0.328246	NW_020868671.1	57510	67928	-	1219	LOC113801962	-	-	PF14050	opiNOG09410;meNOG07021	T	sp|Q63525|NUDC_RAT Nuclear migration protein nudC OS=Rattus norvegicus GN=Nudc PE=1 SV=1	gi|930670589|gb|KPJ11405.1| Nuclear migration protein nudC, partial [Papilio machaon]	-	-	-	-
LOC113809884	2.9435	0.288592	5.59842	19.3991	4.27792	0.0127803	0.328246	NW_020869469.1	633402	635413	+	773	LOC113809884	-	-	PF00096	opiNOG12392;KOG1721;NOG97139;COG5048;veNOG00329	RK	sp|Q96NI8|ZN570_HUMAN Zinc finger protein 570 OS=Homo sapiens GN=ZNF570 PE=2 SV=1	gi|974120778|ref|XP_015260057.1| PREDICTED: gastrula zinc finger protein XlCGF52.1-like isoform X2 [Cyprinodon variegatus]	-	-	-	-
LOC113820677	16.3532	24.7166	7.98984	0.323258	-1.62924	0.0127815	0.328246	NW_020870669.1	211769	213166	-	979	LOC113820677	-	K09542	PF00011	KOG3591;opiNOG20746;opiNOG31046	O	sp|P02515|HSP22_DROME Heat shock protein 22 OS=Drosophila melanogaster GN=Hsp22 PE=1 SV=4	gi|815789454|ref|XP_012215270.1| PREDICTED: LOW QUALITY PROTEIN: protein lethal(2)essential for life-like [Linepithema humile]	-	-	ko04213(Longevity regulating pathway - multiple species);ko04141(Protein processing in endoplasmic reticulum)	ko04213(Longevity regulating pathway - multiple species);ko04141(Protein processing in endoplasmic reticulum)
LOC113829953	4.29602	1.28113	7.31091	5.70661	2.51263	0.0127824	0.328246	NW_020868640.1	56438	80179	-	3731	LOC113829953	GO:0016020;GO:0009653;GO:0005201;GO:0005578;GO:0005044;GO:0090287;GO:0005509;GO:0006898	-	PF00008;PF07645;PF12662;PF00683	opiNOG10574	T	sp|Q61555|FBN2_MOUSE Fibrillin-2 OS=Mus musculus GN=Fbn2 PE=1 SV=2	gi|321472519|gb|EFX83489.1| hypothetical protein DAPPUDRAFT_315775 [Daphnia pulex]	GO:0009653//anatomical structure morphogenesis;GO:0090287//regulation of cellular response to growth factor stimulus;GO:0006898//receptor-mediated endocytosis;	GO:0016020//membrane;GO:0005578//extracellular matrix;	GO:0005201//extracellular matrix structural constituent;GO:0005044//scavenger receptor activity;GO:0005509//calcium ion binding;	-
LOC113824875	12.2658	22.6839	1.8477	0.0814539	-3.61787	0.0127835	0.328246	NW_020871192.1	60122	64937	-	1233	LOC113824875	GO:0003796	-	PF05497	opiNOG46696;opiNOG40771;opiNOG36744	R	sp|Q6L6Q6|LYS_CRAGI Lysozyme OS=Crassostrea gigas GN=lysoz PE=2 SV=1	gi|270161184|gb|ACZ63472.1| i-type lysozyme-like protein 2 [Penaeus monodon]	-	-	GO:0003796//lysozyme activity;	-
LOC113800210	1.80723	0	3.61447	Inf	Inf	0.012918	0.330625	NW_020872697.1	46839	49233	+	890	LOC113800210	-	K17903	PF04847	veNOG13997;veNOG10353	T	sp|Q3ZC15|RCAN2_BOVIN Calcipressin-2 OS=Bos taurus GN=RCAN2 PE=2 SV=1	gi|675386664|gb|KFM79561.1| Calcipressin-3, partial [Stegodyphus mimosarum]	-	-	ko04919(Thyroid hormone signaling pathway)	ko04919(Thyroid hormone signaling pathway)
LOC113802493	63.3959	89.1752	37.6166	0.421828	-1.24527	0.0129241	0.330625	NW_020872922.1	50222	52958	+	662	LOC113802493	-	K15129	PF10232	opiNOG00518	K	sp|A1ZBT5|MED8_DROME Mediator of RNA polymerase II transcription subunit 8 OS=Drosophila melanogaster GN=MED8 PE=2 SV=1	gi|646704240|gb|KDR12538.1| Mediator of RNA polymerase II transcription subunit 8 [Zootermopsis nevadensis]	-	-	-	-
LOC113805147	10.8439	4.70028	16.9875	3.61415	1.85366	0.0129636	0.330625	NW_020868952.1	606514	625736	+	3340	LOC113805147	GO:0003723	K20100	PF04146	opiNOG18353	AT	sp|Q96MU7|YTDC1_HUMAN YTH domain-containing protein 1 OS=Homo sapiens GN=YTHDC1 PE=1 SV=3	gi|646698960|gb|KDR09839.1| YTH domain-containing protein 1 [Zootermopsis nevadensis]	-	-	GO:0003723//RNA binding;	-
LOC113829609	115.209	66.7328	163.684	2.45283	1.29445	0.0129834	0.330625	NW_020868639.1	134456	148323	+	1809	LOC113829609	GO:0016020;GO:0004826;GO:0006432;GO:0044822;GO:0000166;GO:0009328	K01889	PF01409	veNOG00870	J	sp|Q505J8|SYFA_RAT Phenylalanine--tRNA ligase alpha subunit OS=Rattus norvegicus GN=Farsa PE=1 SV=1	gi|817189459|ref|XP_012270058.1| PREDICTED: probable phenylalanine--tRNA ligase alpha subunit isoform X1 [Orussus abietinus]	GO:0016020//membrane;GO:0009328//phenylalanine-tRNA ligase complex;	GO:0004826//phenylalanine-tRNA ligase activity;GO:0044822//RNA binding;GO:0000166//nucleotide binding;	ko00970(Aminoacyl-tRNA biosynthesis)	ko00970(Aminoacyl-tRNA biosynthesis)
LOC113805927	235.541	323.944	147.138	0.45421	-1.13857	0.0130513	0.330625	NW_020869041.1	112142	117317	+	1449	LOC113805927	-	-	PF10208	opiNOG18011	R	sp|B4K5R6|ARMET_DROMO Mesencephalic astrocyte-derived neurotrophic factor homolog OS=Drosophila mojavensis GN=Manf PE=3 SV=1	gi|769834784|ref|XP_011647494.1| PREDICTED: LOW QUALITY PROTEIN: mesencephalic astrocyte-derived neurotrophic factor homolog [Pogonomyrmex barbatus]	-	-	-	-
LOC113822102	49.2104	30.8142	67.6065	2.194	1.13357	0.0130718	0.330625	NW_020870827.1	27917	86647	+	2422	LOC113822102	-	-	-	-	-	-	-	-	-	-	-
LOC113826818	84.6577	44.1692	125.146	2.83334	1.50251	0.0130968	0.330625	NW_020871832.1	62788	84863	+	1025	LOC113826818	-	-	-	-	-	-	-	-	-	-	-
LOC113827805	26.3038	13.9194	38.6882	2.77944	1.4748	0.0131307	0.330625	NW_020872179.1	225635	247389	+	1037	LOC113827805	-	K04515	PF00069	opiNOG02391;KOG0033	T	sp|Q00168|KCC2A_DROME Calcium/calmodulin-dependent protein kinase type II alpha chain OS=Drosophila melanogaster GN=CaMKII PE=1 SV=1	gi|820834502|ref|XP_012347732.1| PREDICTED: calcium/calmodulin-dependent protein kinase type II alpha chain isoform X34 [Apis florea]	-	-	ko05417(Lipid and atherosclerosis);ko05415(Diabetic cardiomyopathy);ko05214(Glioma);ko05205(Proteoglycans in cancer);ko05200(Pathways in cancer);ko05152(Tuberculosis);ko05031(Amphetamine addiction);ko05022(Pathways of neurodegeneration - multiple diseases);ko05012(Parkinson disease);ko04971(Gastric acid secretion);ko04934(Cushing syndrome);ko04925(Aldosterone synthesis and secretion);ko04922(Gluc…	ko05417(Lipid and atherosclerosis);ko05415(Diabetic cardiomyopathy);ko05214(Glioma);ko05205(Proteoglycans in cancer);ko05200(Pathways in cancer);ko05152(Tuberculosis);ko05031(Amphetamine addiction);ko05022(Pathways of neurodegeneration - multiple diseases);ko05012(Parkinson disease);ko04971(Gastric acid secretion);ko04934(Cushing syndrome);ko04925(Aldosterone synthesis and secretion);ko04922(Gluc…
LOC113821297	396.512	593.713	199.312	0.335704	-1.57474	0.0131425	0.330625	NW_020870736.1	43918	54102	-	797	LOC113821297	-	-	PF15393	veNOG19812;opiNOG40163	S	sp|Q5BJC4|CH033_DANRE UPF0488 protein C8orf33 homolog OS=Danio rerio GN=zgc:112185 PE=2 SV=1	gi|679138541|gb|KFW67241.1| UPF0488 protein C8orf33, partial [Pygoscelis adeliae]	-	-	-	-
LOC113821706	12.1763	5.67272	18.6799	3.29293	1.71937	0.013189	0.330625	NW_020870789.1	414375	421423	-	2244	LOC113821706	-	K10453	PF07707;PF01344;PF00651	opiNOG20048;veNOG00289;opiNOG10651	T	sp|Q9H2C0|GAN_HUMAN Gigaxonin OS=Homo sapiens GN=GAN PE=1 SV=1	gi|443712655|gb|ELU05864.1| hypothetical protein CAPTEDRAFT_177887 [Capitella teleta]	-	-	-	-
LOC113816383	230.117	123.007	337.227	2.74152	1.45498	0.0131994	0.330625	NW_020870179.1	277814	317926	-	1657	LOC113816383	GO:0046872	K11974	-	opiNOG68430;opiNOG13249	OR	-	gi|1022773115|gb|KZS17227.1| putative E3 ubiquitin-protein ligase RNF31 [Daphnia magna]	-	GO:0046872//metal ion binding;	ko05131(Shigellosis);ko04621(NOD-like receptor signaling pathway);ko04217(Necroptosis)	ko05131(Shigellosis);ko04621(NOD-like receptor signaling pathway);ko04217(Necroptosis)
LOC113822473	825.988	1202.28	449.698	0.374038	-1.41874	0.0132028	0.330625	NW_020870883.1	46740	69519	-	1533	LOC113822473	-	-	-	-	-	-	-	-	-	-	-
LOC113812144	19.3836	36.4598	2.30747	0.0632881	-3.98192	0.0132033	0.330625	NW_020869727.1	48136	49132	+	702	LOC113812144	-	K09542	PF00011	opiNOG40608;opiNOG31046	O	sp|P82147|L2EFL_DROME Protein lethal(2)essential for life OS=Drosophila melanogaster GN=l(2)efl PE=1 SV=1	gi|91718824|gb|ABE57139.1| heat shock protein Hsp21.7 [Liriomyza sativae]	-	-	ko04213(Longevity regulating pathway - multiple species);ko04141(Protein processing in endoplasmic reticulum)	ko04213(Longevity regulating pathway - multiple species);ko04141(Protein processing in endoplasmic reticulum)
LOC113810588	29.0194	17.1131	40.9257	2.39148	1.2579	0.0132129	0.330625	NW_020869537.1	827603	913758	+	1690	LOC113810588	GO:0005634;GO:0008283;GO:0048513;GO:0006355;GO:0043565;GO:0003700;GO:0006915	K15614	PF00046;PF16878	opiNOG05242;veNOG01448	K	sp|Q6NZ04|SIX1B_DANRE Homeobox protein six1b OS=Danio rerio GN=six1b PE=1 SV=1	gi|675384534|gb|KFM77431.1| Homeobox protein SIX1, partial [Stegodyphus mimosarum]	GO:0005634//nucleus;	GO:0043565//sequence-specific DNA binding;GO:0003700//DNA-binding transcription factor activity;	ko05202(Transcriptional misregulation in cancer)	ko05202(Transcriptional misregulation in cancer)
LOC113818208	3.7587	1.03749	6.47992	6.24579	2.64288	0.0132204	0.330625	NW_020870376.1	284746	326661	+	1191	LOC113818208	-	-	-	-	-	-	-	-	-	-	-
LOC113825502	30.7876	17.9581	43.6171	2.42882	1.28026	0.0132488	0.330761	NW_020871399.1	52992	72414	+	459	LOC113825502	-	-	-	opiNOG77973;opiNOG79692;meNOG57630	SR	-	gi|1028675521|ref|XP_016656182.1| PREDICTED: shootin-1-like [Acyrthosiphon pisum]	-	-	-	-
LOC113820508	196.344	97.601	295.086	3.02339	1.59617	0.0133529	0.332784	NW_020870648.1	227817	260289	-	4009	LOC113820508	-	K11583	-	opiNOG13100;opiNOG63512	TR	-	gi|1022772087|gb|KZS16282.1| Serine/threonine-protein phosphatase 2A regulatory subunit B&apos;&apos; subunit beta [Daphnia magna]	-	-	ko05165(Human papillomavirus infection);ko04728(Dopaminergic synapse);ko04261(Adrenergic signaling in cardiomyocytes);ko04152(AMPK signaling pathway);ko04151(PI3K-Akt signaling pathway);ko04071(Sphingolipid signaling pathway);ko03015(mRNA surveillance pathway)	ko05165(Human papillomavirus infection);ko04728(Dopaminergic synapse);ko04261(Adrenergic signaling in cardiomyocytes);ko04152(AMPK signaling pathway);ko04151(PI3K-Akt signaling pathway);ko04071(Sphingolipid signaling pathway);ko03015(mRNA surveillance pathway)
LOC113818683	6.41819	2.09833	10.738	5.11743	2.35542	0.0133861	0.332882	NW_020870422.1	82563	96616	+	1786	LOC113818683	GO:0005488	-	PF00651	opiNOG18548;opiNOG29107;opiNOG26100	KR	sp|P42284|LOLA2_DROME Longitudinals lacking protein, isoforms H/M/V OS=Drosophila melanogaster GN=lola PE=1 SV=2	gi|760485122|gb|AJP31314.1| broad-complex-like protein [Macrobrachium nipponense]	-	-	GO:0005488//binding;	-
LOC113811414	105.334	47.672	162.997	3.41913	1.77363	0.0134222	0.332882	NW_020868441.1	82693	102028	-	1947	LOC113811414	-	K17943	-	opiNOG43140;opiNOG08152;opiNOG47254	J	sp|Q80U58|PUM2_MOUSE Pumilio homolog 2 OS=Mus musculus GN=Pum2 PE=1 SV=2	gi|759038282|ref|XP_011351665.1| PREDICTED: pumilio homolog 2-like isoform X1 [Cerapachys biroi] gi|759038284|ref|XP_011351666.1| PREDICTED: pumilio homolog 2-like isoform X1 [Cerapachys biroi] gi|759038286|ref|XP_011351667.1| PREDICTED: pumilio homolog 2-like isoform X1 [Cerapachys biroi] gi|759038288|ref|XP_011351668.1| PREDICTED: pumilio homolog 2-like isoform X1 [Cerapachys biroi]	-	-	ko05017(Spinocerebellar ataxia)	ko05017(Spinocerebellar ataxia)
LOC113820785	9.88769	3.79398	15.9814	4.2123	2.07461	0.0134302	0.332882	NW_020870678.1	202930	209694	+	1495	LOC113820785	GO:0043167	K07963	PF00643	veNOG05805;opiNOG05894	OU	sp|Q8BGX0|TRI23_MOUSE E3 ubiquitin-protein ligase TRIM23 OS=Mus musculus GN=Trim23 PE=2 SV=1	gi|646718730|gb|KDR21099.1| GTP-binding protein ARD-1 [Zootermopsis nevadensis]	-	-	GO:0043167//ion binding;	-
LOC113800650	265.563	366.614	164.512	0.448733	-1.15607	0.0134493	0.332882	NW_020872752.1	144895	180760	-	1417	LOC113800650	GO:0016020	-	PF04790	opiNOG25462	Z	sp|P82347|SGCD_MOUSE Delta-sarcoglycan OS=Mus musculus GN=Sgcd PE=1 SV=1	gi|646711473|gb|KDR16618.1| Delta-sarcoglycan, partial [Zootermopsis nevadensis]	-	GO:0016020//membrane;	-	-
LOC113828583	2.85483	0.446983	5.26267	11.7738	3.55751	0.0135132	0.333395	NW_020872416.1	283900	299948	+	2667	LOC113828583	-	K04623	PF01094;PF00003	opiNOG36029	T	sp|P22815|BOSS_DROME Protein bride of sevenless OS=Drosophila melanogaster GN=boss PE=2 SV=3	gi|926648287|ref|XP_013790555.1| PREDICTED: protein bride of sevenless-like [Limulus polyphemus]	-	-	ko04013(MAPK signaling pathway - fly)	ko04013(MAPK signaling pathway - fly)
LOC113828617	695.773	972.305	419.241	0.431183	-1.21363	0.0135235	0.333395	NW_020872420.1	604420	609788	+	527	LOC113828617	GO:0016020	-	-	opiNOG42528;NOG91131	S	-	gi|1012982152|gb|KYQ55972.1| hypothetical protein ALC60_05255 [Trachymyrmex zeteki]	-	GO:0016020//membrane;	-	-
LOC113826313	40.1045	58.3457	21.8632	0.374719	-1.41612	0.0135512	0.333395	NW_020871658.1	905	5333	-	657	LOC113826313	GO:0042254;GO:0030684;GO:0044428	K14771	PF03914	veNOG06752;opiNOG06649	J	sp|Q8BHY2|NOC4L_MOUSE Nucleolar complex protein 4 homolog OS=Mus musculus GN=Noc4l PE=2 SV=1	gi|242019101|ref|XP_002430004.1| nucleolar complex protein, putative [Pediculus humanus corporis] gi|212515062|gb|EEB17266.1| nucleolar complex protein, putative [Pediculus humanus corporis]	GO:0042254//ribosome biogenesis;	GO:0030684//preribosome;GO:0044428//obsolete nuclear part;	-	-
LOC113814405	6.96267	11.5487	2.37661	0.20579	-2.28076	0.013582	0.333395	NW_020869982.1	669364	684042	-	2643	LOC113814405	-	K14613	PF07690	opiNOG20911;opiNOG12600	R	sp|Q6DCX5|PCFT_XENLA Proton-coupled folate transporter OS=Xenopus laevis GN=slc46a1 PE=2 SV=1	gi|347972151|ref|XP_562320.4| AGAP004562-PA [Anopheles gambiae str. PEST] gi|333469195|gb|EAL40562.4| AGAP004562-PA [Anopheles gambiae str. PEST]	-	-	ko04978(Mineral absorption);ko04977(Vitamin digestion and absorption);ko01523(Antifolate resistance)	ko04978(Mineral absorption);ko04977(Vitamin digestion and absorption);ko01523(Antifolate resistance)
LOC113810728	41.6415	76.7432	6.53978	0.0852164	-3.55272	0.0135858	0.333395	NW_020869549.1	118194	129174	-	4323	LOC113810728	-	K11126	PF12009	veNOG00703;opiNOG07547	LB	sp|Q1PS67|TERT_ORYLA Telomerase reverse transcriptase OS=Oryzias latipes GN=tert PE=1 SV=2	gi|1022756419|gb|KZS03214.1| Telomerase reverse transcriptase [Daphnia magna]	-	-	ko05226(Gastric cancer);ko05225(Hepatocellular carcinoma);ko05200(Pathways in cancer);ko05166(Human T-cell leukemia virus 1 infection);ko05165(Human papillomavirus infection)	ko05226(Gastric cancer);ko05225(Hepatocellular carcinoma);ko05200(Pathways in cancer);ko05166(Human T-cell leukemia virus 1 infection);ko05165(Human papillomavirus infection)
LOC113824006	3.19781	0.488063	5.90756	12.1041	3.59742	0.0136927	0.33368	NW_020871057.1	1219	12716	-	1330	LOC113824006	-	-	-	-	-	-	-	-	-	-	-
LOC113818210	1.72537	3.45074	0	0	-Inf	0.0137154	0.33368	NW_020870376.1	374479	377603	-	1680	LOC113818210	-	-	-	opiNOG65430;veNOG33614;KOG1181	S	-	gi|440905039|gb|ELR55482.1| hypothetical protein M91_10366, partial [Bos mutus]	-	-	-	-
LOC113828560	1.75044	0	3.50088	Inf	Inf	0.0137321	0.33368	NW_020872411.1	84188	96000	-	4216	LOC113828560	-	-	PF05729	opiNOG18685;veNOG11439;veNOG28540;opiNOG28540;opiNOG13257	R	sp|D4A523|NLRP3_RAT NACHT, LRR and PYD domains-containing protein 3 OS=Rattus norvegicus GN=Nlrp3 PE=3 SV=2	gi|919061934|ref|XP_013412618.1| PREDICTED: uncharacterized protein LOC106175254 [Lingula anatina]	-	-	-	-
LOC113824568	7.23698	2.57094	11.903	4.62982	2.21096	0.0137478	0.33368	NW_020871126.1	269645	290881	+	535	LOC113824568	-	K11205	-	opiNOG03880	E	-	-	-	-	ko04216(Ferroptosis);ko00480(Glutathione metabolism);ko00270(Cysteine and methionine metabolism)	ko04216(Ferroptosis);ko00480(Glutathione metabolism);ko00270(Cysteine and methionine metabolism)
LOC113805411	103.797	64.1557	143.438	2.23578	1.16078	0.0137507	0.33368	NW_020868989.1	172869	279000	+	2370	LOC113805411	-	-	PF00047;PF07679	opiNOG03754	T	sp|G5ED00|ZIG8_CAEEL Zwei Ig domain protein zig-8 OS=Caenorhabditis elegans GN=zig-8 PE=2 SV=1	gi|1008429808|ref|XP_015840876.1| PREDICTED: lachesin isoform X2 [Tribolium castaneum]	-	-	-	-
LOC113802349	2.50102	0.275099	4.72694	17.1827	4.10288	0.0137549	0.33368	NW_020872898.1	369728	380017	-	1640	LOC113802349	-	-	PF08205;PF13927	opiNOG05265;KOG3510	T	sp|Q08180|ICCR_DROME Irregular chiasm C-roughest protein OS=Drosophila melanogaster GN=rst PE=1 SV=2	gi|241862297|ref|XP_002416368.1| irregular chiasm C-roughest protein, putative [Ixodes scapularis] gi|215510582|gb|EEC20035.1| irregular chiasm C-roughest protein, putative, partial [Ixodes scapularis]	-	-	-	-
LOC113830409	11.6014	4.72343	18.4794	3.91228	1.96801	0.0137595	0.33368	NW_020868647.1	33712	53214	+	3338	LOC113830409	-	-	PF00282	opiNOG03875	E	sp|Q99K01|PDXD1_MOUSE Pyridoxal-dependent decarboxylase domain-containing protein 1 OS=Mus musculus GN=Pdxdc1 PE=1 SV=2	gi|646723805|gb|KDR24299.1| Pyridoxal-dependent decarboxylase domain-containing protein 1 [Zootermopsis nevadensis]	-	-	-	-
LOC113821730	2.65085	0.314711	4.98698	15.8462	3.98607	0.0138111	0.334368	NW_020870791.1	477018	485551	+	1634	LOC113821730	-	K01054	PF12146	veNOG00901	I	sp|O35678|MGLL_MOUSE Monoglyceride lipase OS=Mus musculus GN=Mgll PE=1 SV=1	gi|908496201|ref|XP_013060523.1| PREDICTED: monoglyceride lipase-like [Biomphalaria glabrata] gi|908496204|ref|XP_013060524.1| PREDICTED: monoglyceride lipase-like [Biomphalaria glabrata]	-	-	ko04923(Regulation of lipolysis in adipocytes);ko04723(Retrograde endocannabinoid signaling);ko04714(Thermogenesis);ko00561(Glycerolipid metabolism)	ko04923(Regulation of lipolysis in adipocytes);ko04723(Retrograde endocannabinoid signaling);ko04714(Thermogenesis);ko00561(Glycerolipid metabolism)
LOC113810729	190.214	77.9407	302.488	3.881	1.95643	0.0139007	0.335645	NW_020869549.1	140128	199491	+	2301	LOC113810729	-	-	-	-	-	-	-	-	-	-	-
LOC113812019	68.4043	96.3778	40.4308	0.419503	-1.25325	0.0139105	0.335645	NW_020869712.1	902710	909327	+	1056	LOC113812019	GO:0000045;GO:0005737	K08336	PF04110	opiNOG37648;NOG48909	O	sp|O94817|ATG12_HUMAN Ubiquitin-like protein ATG12 OS=Homo sapiens GN=ATG12 PE=1 SV=1	gi|357631472|gb|EHJ78946.1| autophagy related protein Atg12-like protein [Danaus plexippus]	GO:0005737//cytoplasm;	-	ko05131(Shigellosis);ko04622(RIG-I-like receptor signaling pathway);ko04621(NOD-like receptor signaling pathway);ko04140(Autophagy - animal);ko04136(Autophagy - other);ko04068(FoxO signaling pathway)	ko05131(Shigellosis);ko04622(RIG-I-like receptor signaling pathway);ko04621(NOD-like receptor signaling pathway);ko04140(Autophagy - animal);ko04136(Autophagy - other);ko04068(FoxO signaling pathway)
LOC113824352	99.0902	59.9472	138.233	2.30592	1.20534	0.0139468	0.33596	NW_020871094.1	444651	522349	+	2267	LOC113824352	-	-	PF03694	opiNOG40752	S	sp|Q5R589|ERG28_PONAB Probable ergosterol biosynthetic protein 28 OS=Pongo abelii GN=ERG28 PE=2 SV=1	gi|939263135|ref|XP_014251518.1| PREDICTED: uncharacterized protein LOC106667830 [Cimex lectularius]	-	-	-	-
LOC113809165	43.1205	24.9354	61.3056	2.45858	1.29782	0.0139725	0.336015	NW_020869396.1	385165	395503	+	6148	LOC113809165	-	-	-	-	-	-	gi|939638578|ref|XP_014270322.1| PREDICTED: uncharacterized protein LOC106677121 isoform X2 [Halyomorpha halys]	-	-	-	-
LOC113820021	4.71257	8.23237	1.19277	0.144888	-2.78699	0.014248	0.342071	NW_020870597.1	487750	497942	-	5040	LOC113820021	-	K05627	PF08397;PF14604	opiNOG18207	Z	sp|Q9DBJ3|BI2L1_MOUSE Brain-specific angiogenesis inhibitor 1-associated protein 2-like protein 1 OS=Mus musculus GN=Baiap2l1 PE=1 SV=1	gi|646699512|gb|KDR10092.1| hypothetical protein L798_15329, partial [Zootermopsis nevadensis]	-	-	ko05135(Yersinia infection);ko05130(Pathogenic Escherichia coli infection);ko04810(Regulation of actin cytoskeleton);ko04520(Adherens junction)	ko05135(Yersinia infection);ko05130(Pathogenic Escherichia coli infection);ko04810(Regulation of actin cytoskeleton);ko04520(Adherens junction)
LOC113810133	6.2894	2.35711	10.2217	4.33653	2.11654	0.0143201	0.342094	NW_020869496.1	94284	97302	-	760	LOC113810133	-	-	-	-	-	-	-	-	-	-	-
LOC113827978	24.2343	12.7409	35.7277	2.80418	1.48758	0.0143209	0.342094	NW_020872229.1	272381	278579	+	1415	LOC113827978	-	-	-	-	-	-	-	-	-	-	-
LOC113814525	19.6967	9.80491	29.5885	3.01772	1.59346	0.0143534	0.342094	NW_020869997.1	759107	781539	+	7115	LOC113814525	-	K09237	PF00096;PF00651	opiNOG05105;opiNOG30432;opiNOG29107;opiNOG29365	KR	sp|P17789|TTKB_DROME Protein tramtrack, beta isoform OS=Drosophila melanogaster GN=ttk PE=1 SV=2	gi|325303180|tpg|DAA34418.1| TPA_inf: BTB/POZ and Kelch domain-containing protein [Amblyomma variegatum]	-	-	ko04013(MAPK signaling pathway - fly)	ko04013(MAPK signaling pathway - fly)
LOC113810598	21.1777	30.9815	11.374	0.367123	-1.44566	0.0143666	0.342094	NW_020869537.1	517543	522634	+	613	LOC113810598	GO:0015991;GO:0033180;GO:0046961	K02151	PF01990	opiNOG34028	C	sp|Q1HQK8|VATF_AEDAE V-type proton ATPase subunit F OS=Aedes aegypti GN=AAEL002464 PE=2 SV=1	gi|321461967|gb|EFX72994.1| hypothetical protein DAPPUDRAFT_308028 [Daphnia pulex] gi|1022770434|gb|KZS14848.1| V-type proton ATPase subunit F [Daphnia magna]	GO:0033180//proton-transporting V-type ATPase, V1 domain;	GO:0046961//proton-transporting ATPase activity, rotational mechanism;	ko05323(Rheumatoid arthritis);ko05165(Human papillomavirus infection);ko05120(Epithelial cell signaling in Helicobacter pylori infection);ko05110(Vibrio cholerae infection);ko04966(Collecting duct acid secretion);ko04721(Synaptic vesicle cycle);ko04150(mTOR signaling pathway);ko04145(Phagosome);ko00190(Oxidative phosphorylation)	ko05323(Rheumatoid arthritis);ko05165(Human papillomavirus infection);ko05120(Epithelial cell signaling in Helicobacter pylori infection);ko05110(Vibrio cholerae infection);ko04966(Collecting duct acid secretion);ko04721(Synaptic vesicle cycle);ko04150(mTOR signaling pathway);ko04145(Phagosome);ko00190(Oxidative phosphorylation)
LOC113820679	41.5595	78.7494	4.36956	0.0554869	-4.17171	0.0143677	0.342094	NW_020870669.1	262826	263982	+	1021	LOC113820679	-	-	-	-	-	-	-	-	-	-	-
LOC113828312	53.7027	79.2021	28.2033	0.356094	-1.48967	0.0144147	0.342647	NW_020872357.1	192	848	+	657	LOC113828312	GO:0004784;GO:0019430;GO:0046872;GO:0055114	K04564	-	rhaNOG05895	P	sp|P31161|SODM1_CAEEL Superoxide dismutase [Mn] 1, mitochondrial OS=Caenorhabditis elegans GN=sod-2 PE=1 SV=1	gi|77955974|gb|ABB05539.1| mitochondrial manganese superoxide dismutase [Fenneropenaeus chinensis]	-	GO:0004784//superoxide dismutase activity;GO:0046872//metal ion binding;	ko05417(Lipid and atherosclerosis);ko05208(Chemical carcinogenesis - reactive oxygen species);ko05016(Huntington disease);ko04213(Longevity regulating pathway - multiple species);ko04212(Longevity regulating pathway - worm);ko04211(Longevity regulating pathway);ko04146(Peroxisome);ko04068(FoxO signaling pathway);ko04013(MAPK signaling pathway - fly)	ko05417(Lipid and atherosclerosis);ko05208(Chemical carcinogenesis - reactive oxygen species);ko05016(Huntington disease);ko04213(Longevity regulating pathway - multiple species);ko04212(Longevity regulating pathway - worm);ko04211(Longevity regulating pathway);ko04146(Peroxisome);ko04068(FoxO signaling pathway);ko04013(MAPK signaling pathway - fly)
LOC113817473	197.295	284.827	109.763	0.385367	-1.3757	0.014452	0.342832	NW_020870299.1	217214	227188	+	1547	LOC113817473	-	K14775	PF00687	veNOG11157;opiNOG18855	S	sp|Q8BVY0|RL1D1_MOUSE Ribosomal L1 domain-containing protein 1 OS=Mus musculus GN=Rsl1d1 PE=1 SV=1	gi|919023262|ref|XP_013395541.1| PREDICTED: ribosomal L1 domain-containing protein 1-like [Lingula anatina]	-	-	-	-
LOC113816194	25.6688	13.7328	37.6048	2.73833	1.45329	0.0144921	0.342832	NW_020870150.1	95027	107435	-	2770	LOC113816194	GO:0055085;GO:0016021	-	-	opiNOG33942	S	-	gi|321466027|gb|EFX77025.1| hypothetical protein DAPPUDRAFT_27196, partial [Daphnia pulex]	GO:0055085//transmembrane transport;	GO:0016021//integral component of membrane;	-	-
LOC113820263	14.1334	7.28276	20.984	2.88133	1.52673	0.0144939	0.342832	NW_020870619.1	72389	76881	+	4325	LOC113820263	GO:0044424	K17696	PF00010	opiNOG40514;opiNOG42241;opiNOG25790	RK	sp|P18491|EMC_DROME Protein extra-macrochaetae OS=Drosophila melanogaster GN=emc PE=2 SV=2	gi|170041370|ref|XP_001848438.1| conserved hypothetical protein [Culex quinquefasciatus] gi|167864947|gb|EDS28330.1| conserved hypothetical protein [Culex quinquefasciatus]	GO:0044424//obsolete intracellular part;	-	ko04350(TGF-beta signaling pathway)	ko04350(TGF-beta signaling pathway)
LOC113801858	122.425	205.062	39.7877	0.194028	-2.36567	0.0145247	0.342998	NW_020872850.1	80450	84142	-	2750	LOC113801858	-	-	PF00011	KOG3591;opiNOG40608	O	sp|P02515|HSP22_DROME Heat shock protein 22 OS=Drosophila melanogaster GN=Hsp22 PE=1 SV=4	gi|356651196|gb|AET34915.1| heat shock protein 21 [Macrobrachium rosenbergii]	-	-	-	-
LOC113812537	598.506	838.852	358.16	0.426964	-1.22781	0.0145489	0.343006	NW_020869773.1	285568	295585	+	1000	LOC113812537	GO:0008616;GO:0006400;GO:0008479	-	PF05670	opiNOG21899	S	sp|Q7T312|CCD25_DANRE Coiled-coil domain-containing protein 25 OS=Danio rerio GN=ccdc25 PE=1 SV=1	gi|157126636|ref|XP_001654684.1| AAEL010586-PA [Aedes aegypti] gi|157128023|ref|XP_001661278.1| AAEL010990-PA [Aedes aegypti] gi|108872745|gb|EAT36970.1| AAEL010990-PA [Aedes aegypti] gi|108873207|gb|EAT37432.1| AAEL010586-PA [Aedes aegypti]	GO:0008616//queuosine biosynthetic process;GO:0006400//tRNA modification;	-	GO:0008479//queuine tRNA-ribosyltransferase activity;	-
LOC113803428	16.3238	8.91521	23.7325	2.66202	1.41252	0.0146114	0.343917	NW_020868756.1	58866	83156	-	2245	LOC113803428	-	-	PF16737;PF00628	opiNOG12507	R	sp|Q96QT6|PHF12_HUMAN PHD finger protein 12 OS=Homo sapiens GN=PHF12 PE=1 SV=2	gi|189238110|ref|XP_001814014.1| PREDICTED: PHD finger protein 12 [Tribolium castaneum] gi|270008739|gb|EFA05187.1| hypothetical protein TcasGA2_TC015317 [Tribolium castaneum]	-	-	-	-
LOC113812874	12.3412	24.4589	0.223604	0.00914205	-6.77327	0.0146921	0.345253	NW_020869811.1	150336	164946	-	3177	LOC113812874	GO:0016787	K01077	PF00245	opiNOG04478	P	sp|Q92058|PPBT_CHICK Alkaline phosphatase, tissue-nonspecific isozyme OS=Gallus gallus GN=ALPL PE=2 SV=1	gi|926637143|ref|XP_013784535.1| PREDICTED: alkaline phosphatase, tissue-nonspecific isozyme-like, partial [Limulus polyphemus]	-	GO:0016787//hydrolase activity;	ko00790(Folate biosynthesis);ko00730(Thiamine metabolism)	ko00790(Folate biosynthesis);ko00730(Thiamine metabolism)
LOC113811463	19146.5	11967.7	26325.4	2.19971	1.13731	0.0147275	0.345521	NW_020869641.1	1116667	1320128	-	23862	LOC113811463	-	K10380	PF00531;PF00791;PF12796;PF00023;PF13857	opiNOG25517;veNOG01923	ST	sp|Q01484|ANK2_HUMAN Ankyrin-2 OS=Homo sapiens GN=ANK2 PE=1 SV=4	gi|951540112|ref|XP_014473053.1| PREDICTED: ankyrin-3-like isoform X17 [Dinoponera quadriceps]	-	-	ko05205(Proteoglycans in cancer);ko04624(Toll and Imd signaling pathway)	ko05205(Proteoglycans in cancer);ko04624(Toll and Imd signaling pathway)
LOC113810241	674.398	927.244	421.552	0.454628	-1.13724	0.0147607	0.345737	NW_020868431.1	330650	362801	+	6815	LOC113810241	GO:0005634;GO:0005524;GO:0005737;GO:0008360;GO:0018105;GO:0004674;GO:0016055;GO:0006909	K08957	PF00069	veNOG05062	D	sp|Q8BK63|KC1A_MOUSE Casein kinase I isoform alpha OS=Mus musculus GN=Csnk1a1 PE=1 SV=2	gi|926644535|ref|XP_013788540.1| PREDICTED: casein kinase I isoform alpha isoform X1 [Limulus polyphemus]	GO:0005634//nucleus;GO:0005737//cytoplasm;	GO:0005524//ATP binding;GO:0004674//protein serine/threonine kinase activity;	ko05226(Gastric cancer);ko05225(Hepatocellular carcinoma);ko05224(Breast cancer);ko05165(Human papillomavirus infection);ko05022(Pathways of neurodegeneration - multiple diseases);ko05010(Alzheimer disease);ko04341(Hedgehog signaling pathway - fly);ko04340(Hedgehog signaling pathway);ko04310(Wnt signaling pathway)	ko05226(Gastric cancer);ko05225(Hepatocellular carcinoma);ko05224(Breast cancer);ko05165(Human papillomavirus infection);ko05022(Pathways of neurodegeneration - multiple diseases);ko05010(Alzheimer disease);ko04341(Hedgehog signaling pathway - fly);ko04340(Hedgehog signaling pathway);ko04310(Wnt signaling pathway)
LOC113804958	45.6743	22.5557	68.793	3.04992	1.60877	0.0147852	0.345749	NW_020868934.1	68563	79743	+	2426	LOC113804958	-	K10349	PF13637;PF12796;PF00023	opiNOG13308;veNOG14777	R	sp|Q5ZM55|FEM1B_CHICK Protein fem-1 homolog B OS=Gallus gallus GN=FEM1B PE=2 SV=1	gi|902942566|gb|AKS25865.1| Fem-1B [Eriocheir sinensis]	-	-	-	-
LOC113822947	65.9321	38.705	93.1592	2.4069	1.26718	0.0148122	0.345819	NW_020870938.1	43799	57202	-	3418	LOC113822947	-	K20131	PF02204	opiNOG01911	U	sp|O18973|RABX5_BOVIN Rab5 GDP/GTP exchange factor OS=Bos taurus GN=RABGEF1 PE=1 SV=1	gi|926634217|ref|XP_013782947.1| PREDICTED: rab5 GDP/GTP exchange factor-like [Limulus polyphemus]	-	-	-	-
LOC113818520	14.6511	6.96992	22.3324	3.20411	1.67992	0.0148407	0.345924	NW_020870406.1	255065	263692	+	1134	LOC113818520	-	K14291	PF10258	opiNOG14739;veNOG03126	A	sp|Q9H814|PHAX_HUMAN Phosphorylated adapter RNA export protein OS=Homo sapiens GN=PHAX PE=1 SV=1	gi|755956205|ref|XP_011303365.1| PREDICTED: phosphorylated adapter RNA export protein [Fopius arisanus] gi|755956208|ref|XP_011303366.1| PREDICTED: phosphorylated adapter RNA export protein [Fopius arisanus] gi|755956212|ref|XP_011303367.1| PREDICTED: phosphorylated adapter RNA export protein [Fopius arisanus]	-	-	ko03013(Nucleocytoplasmic transport)	ko03013(Nucleocytoplasmic transport)
LOC113812730	19.596	38.3479	0.844019	0.0220095	-5.50573	0.0148657	0.345945	NW_020869791.1	535561	536108	-	432	LOC113812730	-	K09542	-	opiNOG20746;opiNOG34870;opiNOG31046;meNOG11624	O	sp|P82147|L2EFL_DROME Protein lethal(2)essential for life OS=Drosophila melanogaster GN=l(2)efl PE=1 SV=1	gi|1000761178|ref|XP_015603615.1| PREDICTED: protein lethal(2)essential for life-like [Cephus cinctus]	-	-	ko04213(Longevity regulating pathway - multiple species);ko04141(Protein processing in endoplasmic reticulum)	ko04213(Longevity regulating pathway - multiple species);ko04141(Protein processing in endoplasmic reticulum)
LOC113825297	188.195	283.764	92.626	0.326419	-1.6152	0.0149493	0.346591	NW_020871323.1	216595	219141	+	1863	LOC113825297	-	K09542	PF00011	KOG3591;opiNOG20746;opiNOG31046	O	sp|P02515|HSP22_DROME Heat shock protein 22 OS=Drosophila melanogaster GN=Hsp22 PE=1 SV=4	gi|356651196|gb|AET34915.1| heat shock protein 21 [Macrobrachium rosenbergii]	-	-	ko04213(Longevity regulating pathway - multiple species);ko04141(Protein processing in endoplasmic reticulum)	ko04213(Longevity regulating pathway - multiple species);ko04141(Protein processing in endoplasmic reticulum)
LOC113812615	70.7701	43.608	97.9323	2.24574	1.16719	0.0149644	0.346591	NW_020869783.1	452200	485356	-	5844	LOC113812615	-	-	PF00200;PF08516;PF01421;PF01562	opiNOG05846	O	sp|Q61824|ADA12_MOUSE Disintegrin and metalloproteinase domain-containing protein 12 OS=Mus musculus GN=Adam12 PE=1 SV=2	gi|1032765966|ref|XP_016841440.1| PREDICTED: uncharacterized protein LOC100118678 [Nasonia vitripennis]	-	-	-	-
LOC113820873	11.113	5.01882	17.2072	3.42853	1.77759	0.0149656	0.346591	NW_020870688.1	1323359	1333321	+	1261	LOC113820873	GO:0016740	-	PF08241	veNOG13655;opiNOG15436	R	sp|Q9H8H3|MET7A_HUMAN Methyltransferase-like protein 7A OS=Homo sapiens GN=METTL7A PE=1 SV=1	gi|1022778198|gb|KZS21692.1| Methyltransferase 7A-like protein [Daphnia magna]	-	-	GO:0016740//transferase activity;	-
LOC113823644	13.7201	6.15266	21.2875	3.45989	1.79073	0.0150964	0.348125	NW_020868572.1	109817	114381	+	1194	LOC113823644	-	K12199	-	veNOG00994;opiNOG12672	SU	sp|Q32L63|VTA1_BOVIN Vacuolar protein sorting-associated protein VTA1 homolog OS=Bos taurus GN=VTA1 PE=2 SV=1	gi|939262371|ref|XP_014251111.1| PREDICTED: vacuolar protein sorting-associated protein VTA1 homolog [Cimex lectularius]	-	-	ko04144(Endocytosis)	ko04144(Endocytosis)
LOC113823833	14.7779	6.70951	22.8464	3.40507	1.76768	0.0151324	0.348125	NW_020871029.1	422010	430730	-	1844	LOC113823833	-	K04354	-	veNOG01236	T	-	gi|646706148|gb|KDR13526.1| Protein phosphatase PP2A 55 kDa regulatory subunit, partial [Zootermopsis nevadensis]	-	-	ko05165(Human papillomavirus infection);ko05160(Hepatitis C);ko05142(Chagas disease);ko04728(Dopaminergic synapse);ko04530(Tight junction);ko04391(Hippo signaling pathway - fly);ko04390(Hippo signaling pathway);ko04261(Adrenergic signaling in cardiomyocytes);ko04152(AMPK signaling pathway);ko04151(PI3K-Akt signaling pathway);ko04071(Sphingolipid signaling pathway);ko03015(mRNA surveillance pathwa…	ko05165(Human papillomavirus infection);ko05160(Hepatitis C);ko05142(Chagas disease);ko04728(Dopaminergic synapse);ko04530(Tight junction);ko04391(Hippo signaling pathway - fly);ko04390(Hippo signaling pathway);ko04261(Adrenergic signaling in cardiomyocytes);ko04152(AMPK signaling pathway);ko04151(PI3K-Akt signaling pathway);ko04071(Sphingolipid signaling pathway);ko03015(mRNA surveillance pathwa…
LOC113817336	23.5767	9.5043	37.6491	3.96127	1.98596	0.0151648	0.348125	NW_020868494.1	495524	513943	-	596	LOC113817336	GO:0004657;GO:0006562;GO:0055114	K00318	-	opiNOG06210	E	sp|Q04499|PROD_DROME Proline dehydrogenase 1, mitochondrial OS=Drosophila melanogaster GN=slgA PE=2 SV=2	gi|288899102|gb|ADC67083.1| proline dehydrogenase isoform 3 [Leptinotarsa decemlineata]	-	GO:0004657//proline dehydrogenase activity;	ko00330(Arginine and proline metabolism)	ko00330(Arginine and proline metabolism)
LOC113812931	10.5374	5.06033	16.0145	3.16472	1.66208	0.0151678	0.348125	NW_020869822.1	66253	89638	+	2004	LOC113812931	GO:0005525;GO:0003924	K17065	PF01031;PF00350	opiNOG00509	U	sp|O00429|DNM1L_HUMAN Dynamin-1-like protein OS=Homo sapiens GN=DNM1L PE=1 SV=2	gi|820862873|ref|XP_012348136.1| PREDICTED: dynamin-1-like protein [Apis florea]	-	GO:0005525//GTP binding;GO:0003924//GTPase activity;	ko04668(TNF signaling pathway);ko04621(NOD-like receptor signaling pathway);ko04217(Necroptosis);ko04214(Apoptosis - fly)	ko04668(TNF signaling pathway);ko04621(NOD-like receptor signaling pathway);ko04217(Necroptosis);ko04214(Apoptosis - fly)
LOC113829569	38.8983	20.5692	57.2274	2.78219	1.47622	0.0151804	0.348125	NW_020872548.1	139566	266252	+	6029	LOC113829569	-	-	PF00053;PF07645;PF14670	veNOG07886;opiNOG07478	T	sp|Q80V70|MEGF6_MOUSE Multiple epidermal growth factor-like domains protein 6 OS=Mus musculus GN=Megf6 PE=2 SV=3	gi|973186243|ref|XP_015216975.1| PREDICTED: multiple epidermal growth factor-like domains protein 6 [Lepisosteus oculatus]	-	-	-	-
LOC113803401	100.172	61.407	138.936	2.26255	1.17795	0.0151837	0.348125	NW_020868752.1	172050	183432	-	2492	LOC113803401	-	-	PF00046	-	-	-	-	-	-	-	-
LOC113808308	10.5132	5.00552	16.0208	3.20063	1.67835	0.015201	0.348125	NW_020869292.1	180164	214253	+	2733	LOC113808308	-	K18469	PF00566	opiNOG01825;veNOG08127	U	sp|Q80XQ2|TBCD5_MOUSE TBC1 domain family member 5 OS=Mus musculus GN=Tbc1d5 PE=1 SV=2	gi|918291383|gb|KOF69489.1| hypothetical protein OCBIM_22004739mg [Octopus bimaculoides]	-	-	-	-
LOC113816496	102.696	143.65	61.7423	0.429811	-1.21823	0.0152559	0.348601	NW_020870187.1	243985	255424	-	1070	LOC113816496	-	-	-	-	-	-	-	-	-	-	-
LOC113804805	44.546	24.6843	64.4078	2.60926	1.38364	0.0152702	0.348601	NW_020868918.1	1121378	1147370	+	3216	LOC113804805	-	-	PF15045	veNOG01256;NOG79442;opiNOG18882;opiNOG18516	S	sp|Q80WT5|AFTIN_MOUSE Aftiphilin OS=Mus musculus GN=Aftph PE=1 SV=2	gi|919101252|ref|XP_013386982.1| PREDICTED: aftiphilin-like isoform X1 [Lingula anatina]	-	-	-	-
LOC113825275	38.0977	20.1116	56.0837	2.78863	1.47955	0.0153967	0.350041	NW_020868325.1	450050	460372	+	797	LOC113825275	-	K14838	PF00076	veNOG14372;opiNOG13298	R	sp|Q3SZM1|MK67I_BOVIN MKI67 FHA domain-interacting nucleolar phosphoprotein OS=Bos taurus GN=NIFK PE=2 SV=1	gi|751220039|ref|XP_011163131.1| PREDICTED: MKI67 FHA domain-interacting nucleolar phosphoprotein [Solenopsis invicta]	-	-	-	-
LOC113802400	3.24031	0.762387	5.71823	7.50043	2.90697	0.0153986	0.350041	NW_020872907.1	1138515	1151359	+	4258	LOC113802400	GO:0016020;GO:0044763;GO:0050789;GO:0044767	K02599	PF00008;PF12661;PF07645	opiNOG01410	T	sp|P07207|NOTCH_DROME Neurogenic locus Notch protein OS=Drosophila melanogaster GN=N PE=1 SV=3	gi|117670124|gb|ABK56706.1| notch protein [Parhyale hawaiensis]	GO:0016020//membrane;	-	ko05224(Breast cancer);ko05206(MicroRNAs in cancer);ko05200(Pathways in cancer);ko05165(Human papillomavirus infection);ko05020(Prion disease);ko04919(Thyroid hormone signaling pathway);ko04658(Th1 and Th2 cell differentiation);ko04361(Axon regeneration);ko04330(Notch signaling pathway);ko04320(Dorso-ventral axis formation);ko01522(Endocrine resistance)	ko05224(Breast cancer);ko05206(MicroRNAs in cancer);ko05200(Pathways in cancer);ko05165(Human papillomavirus infection);ko05020(Prion disease);ko04919(Thyroid hormone signaling pathway);ko04658(Th1 and Th2 cell differentiation);ko04361(Axon regeneration);ko04330(Notch signaling pathway);ko04320(Dorso-ventral axis formation);ko01522(Endocrine resistance)
LOC113813958	3.18542	0.825297	5.54554	6.71945	2.74834	0.0154154	0.350041	NW_020869935.1	647305	681589	+	4481	LOC113813958	-	-	PF08205;PF13927;PF00041;PF07679;PF13895	opiNOG03611	T	sp|Q9R044|NPHN_RAT Nephrin OS=Rattus norvegicus GN=Nphs1 PE=1 SV=2	gi|241839651|ref|XP_002415268.1| nephrin, putative [Ixodes scapularis] gi|215509480|gb|EEC18933.1| nephrin, putative, partial [Ixodes scapularis]	-	-	-	-
LOC113799895	1.921	3.842	0	0	-Inf	0.0154305	0.350041	NW_020868652.1	479390	482426	-	1010	LOC113799895	-	K00628	PF08445	opiNOG45536;opiNOG42634;opiNOG46120;veNOG00085;opiNOG21414	R	-	gi|974121609|ref|XP_015260506.1| PREDICTED: glycine N-acyltransferase-like protein 3 isoform X2 [Cyprinodon variegatus]	-	-	ko00360(Phenylalanine metabolism)	ko00360(Phenylalanine metabolism)
LOC113812709	9.71503	18.3473	1.08275	0.059014	-4.0828	0.0156041	0.353424	NW_020869791.1	433314	437475	-	1051	LOC113812709	-	K09542	PF00011	KOG3591;opiNOG20746;meNOG01579	O	sp|P02517|HSP26_DROME Heat shock protein 26 OS=Drosophila melanogaster GN=Hsp26 PE=1 SV=2	gi|356651196|gb|AET34915.1| heat shock protein 21 [Macrobrachium rosenbergii]	-	-	ko04213(Longevity regulating pathway - multiple species);ko04141(Protein processing in endoplasmic reticulum)	ko04213(Longevity regulating pathway - multiple species);ko04141(Protein processing in endoplasmic reticulum)
LOC113803667	1.7051	3.4102	0	0	-Inf	0.0156295	0.353443	NW_020868790.1	1479860	1485643	-	1467	LOC113803667	GO:0005615	K13963	PF00079	opiNOG22207;opiNOG04087;opiNOG27312;veNOG02914	V	sp|Q5I0S8|ILEU_XENTR Leukocyte elastase inhibitor OS=Xenopus tropicalis GN=serpinb1 PE=2 SV=1	gi|494879550|gb|AGL39540.1| serine proteinase inhibitor [Litopenaeus vannamei]	GO:0005615//extracellular space;	-	ko05146(Amoebiasis)	ko05146(Amoebiasis)
LOC113813518	215.353	300.268	130.437	0.434403	-1.20289	0.0157109	0.354269	NW_020869886.1	470779	529726	-	9783	LOC113813518	GO:0009987	K13708	PF06920;PF16172;PF14429	veNOG00166;opiNOG77629;opiNOG00105	T	sp|Q14185|DOCK1_HUMAN Dedicator of cytokinesis protein 1 OS=Homo sapiens GN=DOCK1 PE=1 SV=2	gi|646721109|gb|KDR22579.1| hypothetical protein L798_12707, partial [Zootermopsis nevadensis]	-	-	ko05135(Yersinia infection);ko05131(Shigellosis);ko05100(Bacterial invasion of epithelial cells);ko04810(Regulation of actin cytoskeleton);ko04666(Fc gamma R-mediated phagocytosis);ko04510(Focal adhesion)	ko05135(Yersinia infection);ko05131(Shigellosis);ko05100(Bacterial invasion of epithelial cells);ko04810(Regulation of actin cytoskeleton);ko04666(Fc gamma R-mediated phagocytosis);ko04510(Focal adhesion)
LOC113811249	106.284	39.0534	173.515	4.44303	2.15154	0.0157152	0.354269	NW_020869615.1	859854	933543	+	3187	LOC113811249	-	-	PF13672	opiNOG09259	T	sp|Q0KIA2|Y9801_DROME PP2C-like domain-containing protein CG9801 OS=Drosophila melanogaster GN=CG9801 PE=2 SV=1	gi|675379929|gb|KFM72831.1| PP2C-like domain-containing protein, partial [Stegodyphus mimosarum]	-	-	-	-
LOC113824430	1332.98	1890.62	775.329	0.410093	-1.28598	0.0157469	0.354409	NW_020871102.1	310906	327601	+	6415	LOC113824430	GO:0055085;GO:0005509;GO:0006412;GO:0016021;GO:0005743;GO:0003735	K14684	PF00153	opiNOG02408	C	sp|Q6NYZ6|SCM2A_DANRE Calcium-binding mitochondrial carrier protein SCaMC-2-A OS=Danio rerio GN=slc25a25a PE=2 SV=1	gi|939630745|ref|XP_014278972.1| PREDICTED: calcium-binding mitochondrial carrier protein SCaMC-3 isoform X2 [Halyomorpha halys]	GO:0055085//transmembrane transport;GO:0006412//translation;	GO:0016021//integral component of membrane;GO:0005743//mitochondrial inner membrane;	GO:0005509//calcium ion binding;GO:0003735//structural constituent of ribosome;	-
LOC113819241	95.0292	46.9613	143.097	3.04713	1.60745	0.0157706	0.354409	NW_020870500.1	79678	103468	+	996	LOC113819241	-	K19530	PF02493	opiNOG06269;KOG0231	R	sp|Q9ET78|JPH2_MOUSE Junctophilin-2 OS=Mus musculus GN=Jph2 PE=1 SV=2	gi|1035600669|ref|XP_016907764.1| PREDICTED: junctophilin-1-like isoform X2 [Apis cerana]	-	-	-	-
LOC113810156	1.61683	3.23366	0	0	-Inf	0.0158628	0.355924	NW_020869497.1	461929	488052	-	1562	LOC113810156	-	-	-	-	-	-	-	-	-	-	-
LOC113808471	36.2911	20.9363	51.6459	2.46682	1.30265	0.0158911	0.356005	NW_020869302.1	36296	54411	-	3091	LOC113808471	-	-	PF10257	veNOG03583;opiNOG04917	S	sp|A0JPG1|F16B1_XENLA Protein FAM160B1 OS=Xenopus laevis GN=fam160b1 PE=2 SV=1	gi|148228605|ref|NP_001090553.1| protein FAM160B1 [Xenopus laevis] gi|145566931|sp|A0JPG1.1|F16B1_XENLA RecName: Full=Protein FAM160B1 [Xenopus laevis] gi|117558210|gb|AAI27408.1| LOC100036789 protein [Xenopus laevis]	-	-	-	-
LOC113816694	2111.68	2971.24	1252.11	0.421411	-1.2467	0.0159808	0.357458	NW_020868485.1	815743	825528	-	2670	LOC113816694	-	K09542	PF00011	opiNOG20746;opiNOG31046;opiNOG19069	O	sp|P82147|L2EFL_DROME Protein lethal(2)essential for life OS=Drosophila melanogaster GN=l(2)efl PE=1 SV=1	gi|356651196|gb|AET34915.1| heat shock protein 21 [Macrobrachium rosenbergii]	-	-	ko04213(Longevity regulating pathway - multiple species);ko04141(Protein processing in endoplasmic reticulum)	ko04213(Longevity regulating pathway - multiple species);ko04141(Protein processing in endoplasmic reticulum)
LOC113829864	200.237	127.443	273.031	2.14238	1.09921	0.0160119	0.3576	NW_020872576.1	344587	581581	-	2174	LOC113829864	-	-	PF00435	COG5069;opiNOG02329;opiNOG31481	ZS	sp|Q9VDW6|DMDA_DROME Dystrophin, isoforms A/C/F/G/H OS=Drosophila melanogaster GN=Dys PE=1 SV=3	gi|1009386704|gb|KYN08878.1| Dystrophin, isoforms A/C/F/G/H [Trachymyrmex cornetzi]	-	-	-	-
LOC113820809	32.7438	17.6723	47.8153	2.70565	1.43598	0.0161704	0.36058	NW_020870680.1	108332	126799	+	9799	LOC113820809	-	K16768	-	opiNOG81353;opiNOG16653;veNOG09560	Z	sp|Q5VT06|CE350_HUMAN Centrosome-associated protein 350 OS=Homo sapiens GN=CEP350 PE=1 SV=1	gi|926632593|ref|XP_013782069.1| PREDICTED: centrosome-associated protein 350-like [Limulus polyphemus]	-	-	-	-
LOC113824679	11.597	4.91528	18.2786	3.71874	1.89481	0.0164018	0.364668	NW_020871135.1	265127	292649	-	7177	LOC113824679	-	-	PF13086;PF07145;PF13087	opiNOG00243	A	sp|P42694|HELZ_HUMAN Probable helicase with zinc finger domain OS=Homo sapiens GN=HELZ PE=1 SV=2	gi|170039626|ref|XP_001847630.1| helicase with zinc finger [Culex quinquefasciatus] gi|167863148|gb|EDS26531.1| helicase with zinc finger [Culex quinquefasciatus]	-	-	-	-
LOC113819646	1.81961	0	3.63921	Inf	Inf	0.0164044	0.364668	NW_020870546.1	75017	85920	-	2397	LOC113819646	-	-	-	opiNOG07137;opiNOG67119	S	-	gi|998503390|ref|XP_015511801.1| PREDICTED: uncharacterized protein LOC107218438 [Neodiprion lecontei]	-	-	-	-
LOC113820145	1.70579	0	3.41159	Inf	Inf	0.0165001	0.365837	NW_020870605.1	287175	301531	-	1145	LOC113820145	-	K11269	-	opiNOG02806	L	sp|Q6NU40|CTF18_XENLA Chromosome transmission fidelity protein 18 homolog OS=Xenopus laevis GN=chtf18 PE=2 SV=1	gi|762155064|ref|XP_011415623.1| PREDICTED: chromosome transmission fidelity protein 18 homolog, partial [Crassostrea gigas]	-	-	-	-
LOC113817071	62.6526	36.6246	88.6806	2.42134	1.27581	0.0165409	0.365837	NW_020870243.1	494796	520944	+	5790	LOC113817071	GO:0044260;GO:0043229;GO:0008168;GO:0044238;GO:0032259	K11423	PF00856;PF00397	COG2940;opiNOG05426;veNOG11916	RKU	sp|E9Q5F9|SETD2_MOUSE Histone-lysine N-methyltransferase SETD2 OS=Mus musculus GN=Setd2 PE=1 SV=1	gi|646723933|gb|KDR24367.1| putative histone-lysine N-methyltransferase [Zootermopsis nevadensis]	GO:0043229//intracellular organelle;	GO:0008168//methyltransferase activity;	ko00310(Lysine degradation)	ko00310(Lysine degradation)
LOC113809595	20.9513	30.7442	11.1583	0.362941	-1.46219	0.0165439	0.365837	NW_020868289.1	341648	347280	-	321	LOC113809595	-	-	PF14960	-	-	-	gi|646703159|gb|KDR11975.1| Up-regulated during skeletal muscle growth protein 5 [Zootermopsis nevadensis]	-	-	-	-
LOC113823589	460.701	285.719	635.684	2.22486	1.15371	0.0165714	0.365837	NW_020871004.1	155738	172468	+	1410	LOC113823589	GO:0055114;GO:0001731;GO:0016282;GO:0003743;GO:0006446;GO:0080019;GO:0033290;GO:0005852	K03254	-	opiNOG03075;inNOG00759	J	sp|Q173M7|EIF3A_AEDAE Eukaryotic translation initiation factor 3 subunit A OS=Aedes aegypti GN=eIF3-S10 PE=3 SV=1	gi|321463997|gb|EFX75008.1| hypothetical protein DAPPUDRAFT_226467 [Daphnia pulex]	GO:0055114//obsolete oxidation-reduction process;GO:0001731//formation of translation preinitiation complex;GO:0006446//regulation of translational initiation;	GO:0016282//eukaryotic 43S preinitiation complex;GO:0033290//eukaryotic 48S preinitiation complex;GO:0005852//eukaryotic translation initiation factor 3 complex;	GO:0003743//translation initiation factor activity;GO:0080019//fatty-acyl-CoA reductase (alcohol-forming) activity;	-
LOC113815769	18.8129	9.59952	28.0262	2.91954	1.54574	0.0165839	0.365837	NW_020870110.1	1027410	1037402	-	3932	LOC113815769	-	-	PF03348	KOG2592;veNOG04697	S	sp|Q13530|SERC3_HUMAN Serine incorporator 3 OS=Homo sapiens GN=SERINC3 PE=2 SV=2	gi|926629281|ref|XP_013780282.1| PREDICTED: serine incorporator 5-like [Limulus polyphemus]	-	-	-	-
LOC113825430	14.0056	27.1452	0.866033	0.0319038	-4.97013	0.0166745	0.367173	NW_020871357.1	166116	168073	+	1393	LOC113825430	-	-	-	NOG208518;NOG198755	S	sp|Q00725|SGS4_DROME Salivary glue protein Sgs-4 OS=Drosophila melanogaster GN=Sgs4 PE=2 SV=1	gi|734549753|gb|KHN77690.1| Splicing factor 3A subunit 2 [Toxocara canis]	-	-	-	-
LOC113828208	105.811	149.075	62.5459	0.419559	-1.25305	0.0167222	0.367173	NW_020872315.1	59660	129794	+	5315	LOC113828208	GO:0003707;GO:0005634;GO:0006355;GO:0043565;GO:0008270;GO:0043401;GO:0003700	K08705	PF00104;PF00105	opiNOG08104;meNOG54361	TK	sp|P33244|FTZF1_DROME Nuclear hormone receptor FTZ-F1 OS=Drosophila melanogaster GN=ftz-f1 PE=1 SV=2	gi|5306097|gb|AAD41899.1| fushi tarazu-factor 1 [Metapenaeus ensis]	GO:0006355//regulation of transcription, DNA-templated;GO:0043401//steroid hormone mediated signaling pathway;	GO:0005634//nucleus;	GO:0003707//steroid hormone receptor activity;GO:0043565//sequence-specific DNA binding;GO:0008270//zinc ion binding;GO:0003700//DNA-binding transcription factor activity;	-
LOC113819694	96.9537	140.049	53.8583	0.384567	-1.37869	0.0167283	0.367173	NW_020870551.1	280421	284601	-	313	LOC113819694	GO:0030515;GO:0042254;GO:0001522	K11130	-	opiNOG41575	A	sp|Q6DRH5|NOP10_DANRE H/ACA ribonucleoprotein complex subunit 3 OS=Danio rerio GN=nop10 PE=3 SV=1	gi|110749879|ref|XP_001120529.1| PREDICTED: H/ACA ribonucleoprotein complex subunit 3 [Apis mellifera] gi|572298609|ref|XP_006615452.1| PREDICTED: H/ACA ribonucleoprotein complex subunit 3-like [Apis dorsata] gi|1035625526|ref|XP_016920818.1| PREDICTED: H/ACA ribonucleoprotein complex subunit 3 [Apis cerana]	-	GO:0030515//snoRNA binding;	ko03008(Ribosome biogenesis in eukaryotes)	ko03008(Ribosome biogenesis in eukaryotes)
LOC113821704	11.274	5.6473	16.9006	2.99269	1.58144	0.0167465	0.367173	NW_020870789.1	214074	239862	+	3408	LOC113821704	GO:0003677;GO:0006281;GO:0006468;GO:0016905	K10260	PF12937;PF00400;PF12836	opiNOG05035;veNOG05534;meNOG60417	R	sp|D3Z902|FBXW7_RAT F-box/WD repeat-containing protein 7 OS=Rattus norvegicus GN=Fbxw7 PE=1 SV=2	gi|291232858|ref|XP_002736371.1| PREDICTED: F-box/WD repeat-containing protein 7-like isoform X1 [Saccoglossus kowalevskii] gi|960884952|gb|ALR88567.1| f-box/wd repeat-containing protein 7-like 077 [Saccoglossus kowalevskii]	-	GO:0003677//DNA binding;GO:0016905//myosin heavy chain kinase activity;	ko04120(Ubiquitin mediated proteolysis)	ko04120(Ubiquitin mediated proteolysis)
LOC113827920	4.13865	1.21324	7.06406	5.82249	2.54164	0.0168161	0.36814	NW_020872218.1	45917	53244	+	2992	LOC113827920	-	-	-	-	-	-	-	-	-	-	-
LOC113805099	5.36132	1.95326	8.76938	4.48962	2.16659	0.0168866	0.368602	NW_020868949.1	272120	278861	+	2950	LOC113805099	-	K01482	PF02274	opiNOG11718	R	sp|O94760|DDAH1_HUMAN N(G),N(G)-dimethylarginine dimethylaminohydrolase 1 OS=Homo sapiens GN=DDAH1 PE=1 SV=3	gi|1022759407|gb|KZS05741.1| N(G),N(G)-dimethylarginine dimethylaminohydrolase 1 [Daphnia magna]	-	-	-	-
LOC113829563	2.40326	0.275099	4.53142	16.472	4.04194	0.0168884	0.368602	NW_020872545.1	173647	217009	-	1489	LOC113829563	-	K05119	PF00629	meNOG42245;NOG02336	TR	-	gi|170048483|ref|XP_001870683.1| leukocyte receptor tyrosine protein kinase [Culex quinquefasciatus] gi|167870596|gb|EDS33979.1| leukocyte receptor tyrosine protein kinase [Culex quinquefasciatus]	-	-	ko05235(PD-L1 expression and PD-1 checkpoint pathway in cancer);ko05223(Non-small cell lung cancer);ko05200(Pathways in cancer)	ko05235(PD-L1 expression and PD-1 checkpoint pathway in cancer);ko05223(Non-small cell lung cancer);ko05200(Pathways in cancer)
LOC113820492	11.4204	4.93378	17.9069	3.62945	1.85975	0.016949	0.368889	NW_020870645.1	482210	498252	-	3318	LOC113820492	-	-	PF00514	opiNOG14595;veNOG10989	T	sp|P52306|GDS1_HUMAN Rap1 GTPase-GDP dissociation stimulator 1 OS=Homo sapiens GN=RAP1GDS1 PE=1 SV=3	gi|646701505|gb|KDR11195.1| Rap1 GTPase-GDP dissociation stimulator 1-B [Zootermopsis nevadensis]	-	-	-	-
LOC113804345	26.2594	14.3078	38.211	2.67065	1.41719	0.01697	0.368889	NW_020868866.1	253448	353908	-	2587	LOC113804345	-	-	-	-	-	-	-	-	-	-	-
LOC113811175	17.8508	9.8518	25.8498	2.62387	1.39169	0.0170327	0.368889	NW_020869608.1	11227	14645	+	1386	LOC113811175	-	K06820	PF01403	opiNOG05413;meNOG08278;opiNOG15487	T	sp|Q9V4A7|PLXB_DROME Plexin-B OS=Drosophila melanogaster GN=PlexB PE=1 SV=2	gi|1022766818|gb|KZS11825.1| Plexin-A4 [Daphnia magna]	-	-	ko04360(Axon guidance)	ko04360(Axon guidance)
LOC113828038	1.67333	0	3.34667	Inf	Inf	0.0170889	0.368889	NW_020872253.1	143213	154153	-	3899	LOC113828038	GO:0097159;GO:1901363;GO:0016787;GO:0043167	K10896	PF00271;PF04851;PF16783	opiNOG04201;veNOG12355	L	sp|Q8IYD8|FANCM_HUMAN Fanconi anemia group M protein OS=Homo sapiens GN=FANCM PE=1 SV=2	gi|919084528|ref|XP_013379529.1| PREDICTED: Fanconi anemia group M protein-like [Lingula anatina]	-	GO:0097159//organic cyclic compound binding;GO:1901363//heterocyclic compound binding;GO:0016787//hydrolase activity;GO:0043167//ion binding;	ko03460(Fanconi anemia pathway)	ko03460(Fanconi anemia pathway)
LOC113807140	1700.48	2379.47	1021.49	0.429293	-1.21997	0.0171069	0.368889	NW_020869159.1	318654	326084	-	706	LOC113807140	GO:0005840;GO:0006412;GO:0003735	K02938	PF03947	opiNOG02672	J	sp|Q9U9L2|RL8_ANOGA 60S ribosomal protein L8 OS=Anopheles gambiae GN=RpL8 PE=2 SV=2	gi|83939666|gb|ABC48600.1| ribosomal protein L8 [Litopenaeus vannamei]	GO:0005840//ribosome;	GO:0003735//structural constituent of ribosome;	ko05171(Coronavirus disease - COVID-19);ko03010(Ribosome)	ko05171(Coronavirus disease - COVID-19);ko03010(Ribosome)
LOC113802300	16.637	8.57775	24.6963	2.87911	1.52562	0.017135	0.368889	NW_020872893.1	499263	525131	+	8170	LOC113802300	-	-	PF05041	opiNOG04700;veNOG05226	S	sp|Q96RV3|PCX1_HUMAN Pecanex-like protein 1 OS=Homo sapiens GN=PCNX1 PE=1 SV=2	gi|817065459|ref|XP_012254523.1| PREDICTED: pecanex-like protein 1 isoform X3 [Athalia rosae]	-	-	-	-
LOC113802482	13.7543	6.38032	21.1283	3.31147	1.72747	0.0171375	0.368889	NW_020872922.1	768740	778764	+	4610	LOC113802482	GO:0006413;GO:0003743;GO:0005737;GO:0048312	K03255	PF13424;PF12807;PF13236;PF15044	opiNOG01245	S	sp|B0W2S0|CLU_CULQU Clustered mitochondria protein homolog OS=Culex quinquefasciatus GN=CPIJ001445 PE=3 SV=1	gi|646701586|gb|KDR11240.1| hypothetical protein L798_14504, partial [Zootermopsis nevadensis]	GO:0006413//translational initiation;GO:0048312//intracellular distribution of mitochondria;	GO:0005737//cytoplasm;	GO:0003743//translation initiation factor activity;	-
LOC113819972	418.947	572.237	265.656	0.464241	-1.10705	0.0171996	0.368889	NW_020870589.1	28141	30857	-	1732	LOC113819972	-	-	-	opiNOG19312	S	-	gi|665817371|ref|XP_008557453.1| PREDICTED: uncharacterized protein LOC103578228, partial [Microplitis demolitor]	-	-	-	-
LOC113804178	32.8661	18.0668	47.6655	2.63829	1.39961	0.0172281	0.368889	NW_020868855.1	580929	582121	-	870	LOC113804178	-	K16779	PF06428	veNOG04331;opiNOG04837	U	sp|Q8VDV3|R3GEF_MOUSE Guanine nucleotide exchange factor for Rab-3A OS=Mus musculus GN=Rab3il1 PE=1 SV=1	gi|998510972|ref|XP_015515985.1| PREDICTED: rab-3A-interacting protein-like, partial [Neodiprion lecontei]	-	-	-	-
LOC113811824	11.8639	3.94008	19.7878	5.02217	2.32831	0.017231	0.368889	NW_020869694.1	78541	82163	+	744	LOC113811824	-	-	-	-	-	-	-	-	-	-	-
LOC113799985	486.932	675.373	298.491	0.441965	-1.178	0.0172599	0.368889	NW_020872681.1	53673	69711	-	9694	LOC113799985	-	K12385	PF16414;PF02460;PF12349	opiNOG01085	I	sp|O15118|NPC1_HUMAN Niemann-Pick C1 protein OS=Homo sapiens GN=NPC1 PE=1 SV=2	gi|808134582|ref|XP_012169744.1| PREDICTED: Niemann-Pick C1 protein isoform X3 [Bombus terrestris]	-	-	ko04979(Cholesterol metabolism);ko04142(Lysosome)	ko04979(Cholesterol metabolism);ko04142(Lysosome)
LOC113801212	8.6936	13.7007	3.68652	0.269076	-1.89391	0.0172604	0.368889	NW_020872814.1	252510	264808	+	2871	LOC113801212	-	K18734	PF10220	opiNOG13988	S	sp|B0W730|SMG8_CULQU Protein SMG8 OS=Culex quinquefasciatus GN=CPIJ003128 PE=3 SV=1	gi|970913601|ref|XP_015123122.1| PREDICTED: protein SMG8 isoform X1 [Diachasma alloeum]	-	-	-	-
LOC113804532	10.8647	4.91912	16.8103	3.41735	1.77288	0.0172967	0.368889	NW_020868886.1	1336182	1373783	+	2961	LOC113804532	-	-	PF09794	opiNOG07803	S	sp|Q80U56|AVL9_MOUSE Late secretory pathway protein AVL9 homolog OS=Mus musculus GN=Avl9 PE=1 SV=2	gi|1008456306|ref|XP_015840195.1| PREDICTED: late secretory pathway protein AVL9 homolog isoform X2 [Tribolium castaneum]	-	-	-	-
LOC113823696	35.2421	51.3329	19.1513	0.37308	-1.42244	0.0173195	0.368889	NW_020868290.1	593593	600038	+	1018	LOC113823696	-	K06134	PF03232	veNOG10388;opiNOG21039	H	sp|Q2TBW2|COQ7_BOVIN 5-demethoxyubiquinone hydroxylase, mitochondrial OS=Bos taurus GN=COQ7 PE=2 SV=1	gi|808121838|ref|XP_012164260.1| PREDICTED: ubiquinone biosynthesis protein COQ7 homolog isoform X1 [Bombus terrestris]	-	-	ko00130(Ubiquinone and other terpenoid-quinone biosynthesis)	ko00130(Ubiquinone and other terpenoid-quinone biosynthesis)
LOC113806775	263.491	163.326	363.655	2.22656	1.15482	0.0173348	0.368889	NW_020869128.1	1394387	1401363	+	3354	LOC113806775	GO:0042284;GO:0030148;GO:0016021;GO:0055114	K04712	PF08557;PF00487	opiNOG03291	I	sp|Q3ZBY7|DEGS1_BOVIN Sphingolipid delta(4)-desaturase DES1 OS=Bos taurus GN=DEGS1 PE=2 SV=1	gi|1006592253|gb|AMQ48728.1| delta-4 desaturase [Macrobrachium nipponense]	GO:0016021//integral component of membrane;	GO:0042284//sphingolipid delta-4 desaturase activity;	ko04071(Sphingolipid signaling pathway);ko00600(Sphingolipid metabolism)	ko04071(Sphingolipid signaling pathway);ko00600(Sphingolipid metabolism)
LOC113802000	4.68639	9.18298	0.189792	0.0206678	-5.59647	0.0173682	0.368889	NW_020872862.1	421429	423667	+	1870	LOC113802000	GO:0003779;GO:0005524;GO:0003774;GO:0016459	K10352	PF01576	NOG01706;opiNOG70769;COG5022;opiNOG01431	Z	sp|P05661|MYSA_DROME Myosin heavy chain, muscle OS=Drosophila melanogaster GN=Mhc PE=1 SV=4	gi|343183153|dbj|BAK61429.1| myosin heavy chain type a [Marsupenaeus japonicus]	GO:0016459//myosin complex;	GO:0003779//actin binding;GO:0005524//ATP binding;GO:0003774//cytoskeletal motor activity;	ko05130(Pathogenic Escherichia coli infection);ko04810(Regulation of actin cytoskeleton);ko04530(Tight junction);ko04270(Vascular smooth muscle contraction)	ko05130(Pathogenic Escherichia coli infection);ko04810(Regulation of actin cytoskeleton);ko04530(Tight junction);ko04270(Vascular smooth muscle contraction)
LOC113805055	15.7817	8.9832	22.5801	2.51359	1.32975	0.0173682	0.368889	NW_020868944.1	123381	130856	+	858	LOC113805055	-	-	PF00169	opiNOG08018	T	sp|Q8N4B1|SESQ1_HUMAN Sesquipedalian-1 OS=Homo sapiens GN=FAM109A PE=1 SV=1	gi|952530462|gb|KRT83644.1| Pleckstrin homology domain containing protein, partial [Oryctes borbonicus]	-	-	-	-
LOC113823650	15.1931	22.9527	7.43351	0.323862	-1.62655	0.0173794	0.368889	NW_020871008.1	195634	196350	+	717	LOC113823650	GO:0016740	K03861	PF08510	opiNOG32088;veNOG19346	S	sp|Q9JHG1|PIGP_MOUSE Phosphatidylinositol N-acetylglucosaminyltransferase subunit P OS=Mus musculus GN=Pigp PE=2 SV=1	gi|646702236|gb|KDR11570.1| Phosphatidylinositol N-acetylglucosaminyltransferase subunit P [Zootermopsis nevadensis]	-	GO:0016740//transferase activity;	ko00563(Glycosylphosphatidylinositol (GPI)-anchor biosynthesis)	ko00563(Glycosylphosphatidylinositol (GPI)-anchor biosynthesis)
LOC113803461	309.267	201.399	417.136	2.0712	1.05046	0.0173881	0.368889	NW_020868762.1	34825	99065	-	1063	LOC113803461	GO:0005523;GO:0051694	K10370	-	opiNOG09551	Z	sp|O01479|TMOD_CAEEL Tropomodulin OS=Caenorhabditis elegans GN=unc-94 PE=1 SV=2	gi|759035941|ref|XP_011341954.1| PREDICTED: tropomodulin isoform X4 [Cerapachys biroi]	GO:0051694//pointed-end actin filament capping;	-	GO:0005523//tropomyosin binding;	-
LOC113820939	1.88706	0	3.77411	Inf	Inf	0.0174796	0.369894	NW_020870691.1	128819	130465	-	1647	LOC113820939	-	-	PF03281	opiNOG00590;veNOG00909	T	sp|O70299|MB211_MOUSE Putative nucleotidyltransferase MAB21L1 OS=Mus musculus GN=Mab21l1 PE=2 SV=1	gi|926650211|ref|XP_013791591.1| PREDICTED: protein mab-21-like 2 [Limulus polyphemus]	-	-	-	-
LOC113817808	82.7311	115.807	49.6549	0.428772	-1.22172	0.0175121	0.369894	NW_020870327.1	227513	237803	+	845	LOC113817808	GO:0005665;GO:0003677;GO:0001055;GO:0006360;GO:0005666;GO:0001054;GO:0006366;GO:0001056;GO:0005736;GO:0006383	K03013	PF03871;PF01191	COG2012;opiNOG01327	K	sp|Q5R587|RPAB1_PONAB DNA-directed RNA polymerases I, II, and III subunit RPABC1 OS=Pongo abelii GN=POLR2E PE=2 SV=1	gi|149287100|gb|ABR23449.1| 25-kDa subunit RNA polymerase [Ornithodoros parkeri]	GO:0005665//RNA polymerase II, core complex;GO:0005666//RNA polymerase III complex;GO:0005736//RNA polymerase I complex;	GO:0003677//DNA binding;GO:0001055//RNA polymerase II activity;GO:0001054//RNA polymerase I activity;GO:0001056//RNA polymerase III activity;	ko05016(Huntington disease);ko04623(Cytosolic DNA-sensing pathway);ko03020(RNA polymerase)	ko05016(Huntington disease);ko04623(Cytosolic DNA-sensing pathway);ko03020(RNA polymerase)
LOC113829849	27.2467	2.57155	51.9218	20.1909	4.33563	0.0175365	0.369894	NW_020872574.1	88001	89838	+	1557	LOC113829849	-	-	-	-	-	-	-	-	-	-	-
LOC113800243	4.00387	7.03058	0.977167	0.138988	-2.84697	0.0175382	0.369894	NW_020872701.1	325275	325946	+	672	LOC113800243	-	K04397	PF00656	KOG3573;opiNOG19332;opiNOG39697;meNOG13989	D	sp|P97864|CASP7_MOUSE Caspase-7 OS=Mus musculus GN=Casp7 PE=1 SV=2	gi|158302558|ref|XP_001230552.2| Anopheles gambiae str. PEST AGAP012945-PA [Anopheles gambiae str. PEST] gi|157020954|gb|EAU77793.2| AGAP012945-PA [Anopheles gambiae str. PEST]	-	-	ko05417(Lipid and atherosclerosis);ko05200(Pathways in cancer);ko05134(Legionellosis);ko05133(Pertussis);ko05132(Salmonella infection);ko05130(Pathogenic Escherichia coli infection);ko05022(Pathways of neurodegeneration - multiple diseases);ko05010(Alzheimer disease);ko04932(Non-alcoholic fatty liver disease);ko04668(TNF signaling pathway);ko04215(Apoptosis - multiple species);ko04214(Apoptosis -…	ko05417(Lipid and atherosclerosis);ko05200(Pathways in cancer);ko05134(Legionellosis);ko05133(Pertussis);ko05132(Salmonella infection);ko05130(Pathogenic Escherichia coli infection);ko05022(Pathways of neurodegeneration - multiple diseases);ko05010(Alzheimer disease);ko04932(Non-alcoholic fatty liver disease);ko04668(TNF signaling pathway);ko04215(Apoptosis - multiple species);ko04214(Apoptosis -…
LOC113808033	36.1689	20.3636	51.9742	2.55231	1.3518	0.0176445	0.371593	NW_020869254.1	52725	59567	-	685	LOC113808033	-	-	-	-	-	-	-	-	-	-	-
LOC113802681	37.3998	21.1595	53.6402	2.53504	1.34201	0.0177148	0.372394	NW_020868675.1	250484	258439	-	7357	LOC113802681	GO:0032502;GO:0044699	K02599	PF00066;PF00008;PF06816;PF07645;PF12661;PF12796;PF07684;PF11936	opiNOG01410	T	sp|P07207|NOTCH_DROME Neurogenic locus Notch protein OS=Drosophila melanogaster GN=N PE=1 SV=3	gi|117670124|gb|ABK56706.1| notch protein [Parhyale hawaiensis]	-	-	ko05224(Breast cancer);ko05206(MicroRNAs in cancer);ko05200(Pathways in cancer);ko05165(Human papillomavirus infection);ko05020(Prion disease);ko04919(Thyroid hormone signaling pathway);ko04658(Th1 and Th2 cell differentiation);ko04361(Axon regeneration);ko04330(Notch signaling pathway);ko04320(Dorso-ventral axis formation);ko01522(Endocrine resistance)	ko05224(Breast cancer);ko05206(MicroRNAs in cancer);ko05200(Pathways in cancer);ko05165(Human papillomavirus infection);ko05020(Prion disease);ko04919(Thyroid hormone signaling pathway);ko04658(Th1 and Th2 cell differentiation);ko04361(Axon regeneration);ko04330(Notch signaling pathway);ko04320(Dorso-ventral axis formation);ko01522(Endocrine resistance)
LOC113812462	59.3712	82.8073	35.9351	0.43396	-1.20437	0.0177367	0.372394	NW_020869768.1	167245	169396	-	933	LOC113812462	-	-	-	opiNOG12280;veNOG11170	T	sp|O89050|MKLN1_MOUSE Muskelin OS=Mus musculus GN=Mkln1 PE=1 SV=1	gi|704529477|ref|XP_010180022.1| PREDICTED: muskelin, partial [Mesitornis unicolor]	-	-	-	-
LOC113805156	90.6676	125.775	55.5604	0.441745	-1.17871	0.0177601	0.372394	NW_020868954.1	219338	256364	+	707	LOC113805156	GO:0016021;GO:0005789;GO:0008236;GO:0006465	K13280	PF00717	veNOG01032;opiNOG16068	U	sp|Q9D8V7|SC11C_MOUSE Signal peptidase complex catalytic subunit SEC11C OS=Mus musculus GN=Sec11c PE=1 SV=3	gi|260792617|ref|XP_002591311.1| hypothetical protein BRAFLDRAFT_76762 [Branchiostoma floridae] gi|229276515|gb|EEN47322.1| hypothetical protein BRAFLDRAFT_76762 [Branchiostoma floridae]	GO:0016021//integral component of membrane;GO:0005789//endoplasmic reticulum membrane;	GO:0008236//serine-type peptidase activity;	ko03060(Protein export)	ko03060(Protein export)
LOC113813138	11.1938	5.48941	16.8981	3.07831	1.62214	0.0178556	0.373335	NW_020869841.1	463333	482499	-	3072	LOC113813138	-	-	PF05225	opiNOG18147	R	-	gi|936689534|ref|XP_014222744.1| PREDICTED: broad-complex core protein isoforms 1/2/3/4/5-like isoform X2 [Trichogramma pretiosum]	-	-	-	-
LOC113803149	14.0142	7.01154	21.0169	2.99748	1.58375	0.0178885	0.373335	NW_020868717.1	28315	41688	-	2004	LOC113803149	-	-	PF03435	opiNOG14746	S	sp|Q8NBX0|SCPDL_HUMAN Saccharopine dehydrogenase-like oxidoreductase OS=Homo sapiens GN=SCCPDH PE=1 SV=1	gi|926639907|ref|XP_013786029.1| PREDICTED: saccharopine dehydrogenase-like oxidoreductase isoform X1 [Limulus polyphemus]	-	-	-	-
LOC113811397	46.9358	29.3454	64.5263	2.19885	1.13675	0.0179136	0.373335	NW_020869638.1	1242246	1285092	-	3235	LOC113811397	-	K11140	PF11838;PF01433	opiNOG01460	OE	sp|P15145|AMPN_PIG Aminopeptidase N OS=Sus scrofa GN=ANPEP PE=1 SV=4	gi|1000763322|ref|XP_015604737.1| PREDICTED: aminopeptidase Ey [Cephus cinctus] gi|1000763324|ref|XP_015604738.1| PREDICTED: aminopeptidase Ey [Cephus cinctus] gi|1000763326|ref|XP_015604739.1| PREDICTED: aminopeptidase Ey [Cephus cinctus]	-	-	ko04640(Hematopoietic cell lineage);ko04614(Renin-angiotensin system);ko00480(Glutathione metabolism)	ko04640(Hematopoietic cell lineage);ko04614(Renin-angiotensin system);ko00480(Glutathione metabolism)
LOC113822978	15.7985	24.2804	7.31659	0.301338	-1.73055	0.0179317	0.373335	NW_020870940.1	57261	61572	-	1960	LOC113822978	-	-	-	opiNOG22516;meNOG16584	S	-	gi|1022777151|gb|KZS20736.1| Uncharacterized protein APZ42_012397 [Daphnia magna]	-	-	-	-
LOC113824940	31.9197	18.2878	45.5515	2.49082	1.31662	0.0179346	0.373335	NW_020871225.1	343316	352319	+	2204	LOC113824940	GO:0000166;GO:0016874;GO:0043167	K01968	PF02785;PF00364;PF02786;PF00289	veNOG09865	IE	sp|Q96RQ3|MCCA_HUMAN Methylcrotonoyl-CoA carboxylase subunit alpha, mitochondrial OS=Homo sapiens GN=MCCC1 PE=1 SV=3	gi|116487525|gb|AAI25959.1| Zgc:154106 [Danio rerio]	-	GO:0000166//nucleotide binding;GO:0016874//ligase activity;GO:0043167//ion binding;	ko00280(Valine, leucine and isoleucine degradation)	ko00280(Valine, leucine and isoleucine degradation)
LOC113807599	39.352	20.5801	58.124	2.82428	1.49788	0.0179632	0.37339	NW_020869206.1	266201	273157	-	1753	LOC113807599	GO:0003677;GO:0000794;GO:0044454	K10864	PF13589;PF01119	opiNOG07997;veNOG06232	L	sp|P54277|PMS1_HUMAN PMS1 protein homolog 1 OS=Homo sapiens GN=PMS1 PE=1 SV=1	gi|762090494|ref|XP_011427622.1| PREDICTED: PMS1 protein homolog 1-like isoform X1 [Crassostrea gigas] gi|405976389|gb|EKC40895.1| PMS1-like protein 1 [Crassostrea gigas]	-	GO:0000794//condensed nuclear chromosome;GO:0044454//obsolete nuclear chromosome part;	GO:0003677//DNA binding;	-
LOC113828239	24.7702	14.3109	35.2294	2.46172	1.29967	0.0180099	0.373822	NW_020872327.1	186935	200265	+	3394	LOC113828239	GO:0016021;GO:0008270	K10661	PF12906	veNOG11768	O	sp|Q6ZQ89|MARH6_MOUSE E3 ubiquitin-protein ligase MARCH6 OS=Mus musculus GN=March6 PE=2 SV=2	gi|762158835|ref|XP_011417610.1| PREDICTED: E3 ubiquitin-protein ligase MARCH6-like isoform X1 [Crassostrea gigas]	GO:0016021//integral component of membrane;	GO:0008270//zinc ion binding;	ko04141(Protein processing in endoplasmic reticulum)	ko04141(Protein processing in endoplasmic reticulum)
LOC113802836	2.29858	4.40738	0.189792	0.0430623	-4.53743	0.01805	0.374115	NW_020872964.1	338133	346523	-	1726	LOC113802836	-	-	PF00149	opiNOG11890;veNOG09691;KOG3947	R	sp|Q9CZJ0|MPPD2_MOUSE Metallophosphoesterase MPPED2 OS=Mus musculus GN=Mpped2 PE=2 SV=1	gi|926640958|ref|XP_013786596.1| PREDICTED: metallophosphoesterase domain-containing protein 1-like [Limulus polyphemus]	-	-	-	-
LOC113823797	17.9635	10.1367	25.7903	2.54426	1.34724	0.0180935	0.374479	NW_020871018.1	24882	29360	+	1374	LOC113823797	GO:0016021	-	PF04678	opiNOG07482;veNOG00684	SR	sp|Q3UMR5|MCU_MOUSE Calcium uniporter protein, mitochondrial OS=Mus musculus GN=Mcu PE=1 SV=2	gi|646698882|gb|KDR09811.1| hypothetical protein L798_15805, partial [Zootermopsis nevadensis]	-	GO:0016021//integral component of membrane;	-	-
LOC113821067	21.2042	12.1163	30.2922	2.50012	1.322	0.0181561	0.374857	NW_020870704.1	57855	70781	+	1124	LOC113821067	GO:0006627;GO:0005743;GO:0008236	K09647	PF00717	opiNOG33347	U	sp|Q9CQU8|IMP1L_MOUSE Mitochondrial inner membrane protease subunit 1 OS=Mus musculus GN=Immp1l PE=1 SV=1	gi|646706780|gb|KDR13846.1| Mitochondrial inner membrane protease subunit 1 [Zootermopsis nevadensis]	GO:0005743//mitochondrial inner membrane;	GO:0008236//serine-type peptidase activity;	ko03060(Protein export)	ko03060(Protein export)
LOC113826351	52.0361	30.6202	73.4521	2.39881	1.26232	0.0181639	0.374857	NW_020868601.1	130881	147606	-	2823	LOC113826351	-	-	PF00646;PF00076	opiNOG02550;opiNOG71771;opiNOG03911	TPR	sp|Q9C5D2|FBL4_ARATH F-box/LRR-repeat protein 4 OS=Arabidopsis thaliana GN=FBL4 PE=2 SV=1	gi|1009566252|ref|XP_015915562.1| PREDICTED: putative RNA-binding protein EEED8.10 [Parasteatoda tepidariorum]	-	-	-	-
LOC113800480	113.532	70.0826	156.982	2.23996	1.16347	0.0182054	0.375178	NW_020872727.1	521640	568619	-	4095	LOC113800480	-	K10582	-	opiNOG09843;opiNOG81287	O	sp|Q8WVN8|UB2Q2_HUMAN Ubiquitin-conjugating enzyme E2 Q2 OS=Homo sapiens GN=UBE2Q2 PE=1 SV=1	gi|817068074|ref|XP_012255958.1| PREDICTED: ubiquitin-conjugating enzyme E2 Q2 [Athalia rosae]	-	-	ko04120(Ubiquitin mediated proteolysis)	ko04120(Ubiquitin mediated proteolysis)
LOC113812927	25.7859	8.22625	43.3455	5.26917	2.39758	0.0182942	0.375478	NW_020869820.1	326363	326707	+	345	LOC113812927	-	-	-	-	-	-	-	-	-	-	-
LOC113817988	51.3063	24.6848	77.9278	3.15691	1.65851	0.0183089	0.375478	NW_020870347.1	108543	171983	+	1747	LOC113817988	-	K13207	PF00076	opiNOG01319	A	sp|Q792H5|CELF2_RAT CUGBP Elav-like family member 2 OS=Rattus norvegicus GN=Celf2 PE=2 SV=1	gi|926611048|ref|XP_013791878.1| PREDICTED: CUGBP Elav-like family member 2 isoform X5 [Limulus polyphemus]	-	-	-	-
LOC113821659	32.8927	47.882	17.9034	0.373907	-1.41925	0.0183613	0.375478	NW_020870786.1	535400	542717	+	1068	LOC113821659	-	K00825	PF00155	veNOG02026;opiNOG04127	E	sp|Q8N5Z0|AADAT_HUMAN Kynurenine/alpha-aminoadipate aminotransferase, mitochondrial OS=Homo sapiens GN=AADAT PE=1 SV=2	gi|321479278|gb|EFX90234.1| hypothetical protein DAPPUDRAFT_299942 [Daphnia pulex]	-	-	ko00380(Tryptophan metabolism);ko00310(Lysine degradation);ko00300(Lysine biosynthesis)	ko00380(Tryptophan metabolism);ko00310(Lysine degradation);ko00300(Lysine biosynthesis)
LOC113827925	72.761	110.907	34.6151	0.312109	-1.67988	0.0184149	0.375478	NW_020868617.1	132491	135425	-	688	LOC113827925	-	K14649	PF10406	opiNOG09714	K	sp|Q7ZYA2|TAF8_XENLA Transcription initiation factor TFIID subunit 8 OS=Xenopus laevis GN=taf8 PE=2 SV=1	gi|936717560|ref|XP_014236710.1| PREDICTED: transcription initiation factor TFIID subunit 8-like [Trichogramma pretiosum]	-	-	ko03022(Basal transcription factors)	ko03022(Basal transcription factors)
LOC113818542	181.207	248.278	114.135	0.459706	-1.12122	0.0184222	0.375478	NW_020870413.1	172516	183587	+	739	LOC113818542	GO:0008270	K03868	PF12678	opiNOG33610	O	sp|Q9W5E1|RBX1A_DROME RING-box protein 1A OS=Drosophila melanogaster GN=Roc1a PE=1 SV=1	gi|909559337|ref|XP_013134717.1| PREDICTED: RING-box protein 1A [Papilio polytes] gi|910343055|ref|XP_013175279.1| PREDICTED: RING-box protein 1A [Papilio xuthus] gi|943944945|ref|XP_014355770.1| PREDICTED: RING-box protein 1A [Papilio machaon] gi|930648894|gb|KPI91242.1| RING-box protein 1A [Papilio xuthus] gi|930676734|gb|KPJ16872.1| RING-box protein 1A [Papilio machaon]	-	GO:0008270//zinc ion binding;	ko05211(Renal cell carcinoma);ko05200(Pathways in cancer);ko05170(Human immunodeficiency virus 1 infection);ko05131(Shigellosis);ko04710(Circadian rhythm);ko04350(TGF-beta signaling pathway);ko04341(Hedgehog signaling pathway - fly);ko04310(Wnt signaling pathway);ko04141(Protein processing in endoplasmic reticulum);ko04120(Ubiquitin mediated proteolysis);ko04114(Oocyte meiosis);ko04110(Cell cycle…	ko05211(Renal cell carcinoma);ko05200(Pathways in cancer);ko05170(Human immunodeficiency virus 1 infection);ko05131(Shigellosis);ko04710(Circadian rhythm);ko04350(TGF-beta signaling pathway);ko04341(Hedgehog signaling pathway - fly);ko04310(Wnt signaling pathway);ko04141(Protein processing in endoplasmic reticulum);ko04120(Ubiquitin mediated proteolysis);ko04114(Oocyte meiosis);ko04110(Cell cycle…
LOC113829946	52.6208	74.0183	31.2233	0.421832	-1.24526	0.0184281	0.375478	NW_020872590.1	761091	768294	+	930	LOC113829946	GO:0097159;GO:1901363	K00791	PF12874;PF01715	veNOG01963;opiNOG01310	J	sp|Q80UN9|MOD5_MOUSE tRNA dimethylallyltransferase OS=Mus musculus GN=Trit1 PE=2 SV=2	gi|646713076|gb|KDR17577.1| tRNA isopentenyltransferase, mitochondrial [Zootermopsis nevadensis]	-	-	GO:0097159//organic cyclic compound binding;GO:1901363//heterocyclic compound binding;	-
LOC113809801	18.4892	9.53007	27.4482	2.88017	1.52615	0.0184346	0.375478	NW_020869458.1	534914	551287	-	1266	LOC113809801	GO:0030686;GO:0034511;GO:0000462;GO:0044822;GO:0003924;GO:0005730;GO:0000479;GO:0005525	K14569	PF08142	opiNOG01866	J	sp|Q14692|BMS1_HUMAN Ribosome biogenesis protein BMS1 homolog OS=Homo sapiens GN=BMS1 PE=1 SV=1	gi|701404151|ref|XP_009969647.1| PREDICTED: ribosome biogenesis protein BMS1 homolog, partial [Tyto alba]	GO:0030686//90S preribosome;GO:0005730//nucleolus;	GO:0034511//U3 snoRNA binding;GO:0044822//RNA binding;GO:0003924//GTPase activity;GO:0005525//GTP binding;	ko03008(Ribosome biogenesis in eukaryotes)	ko03008(Ribosome biogenesis in eukaryotes)
LOC113829053	12.0236	18.7122	5.33492	0.285104	-1.81044	0.0184451	0.375478	NW_020872468.1	14215	19443	+	1694	LOC113829053	-	K12310	PF00704	veNOG12049	G	sp|Q01460|DIAC_RAT Di-N-acetylchitobiase OS=Rattus norvegicus GN=Ctbs PE=1 SV=1	gi|499021575|ref|XP_004561563.1| PREDICTED: di-N-acetylchitobiase [Maylandia zebra]	-	-	-	-
LOC113825233	476.8	289.106	664.495	2.29845	1.20066	0.0184546	0.375478	NW_020868589.1	120810	141085	-	7643	LOC113825233	-	K11447	PF02373	NOG04682;opiNOG03939	R	sp|O15550|KDM6A_HUMAN Lysine-specific demethylase 6A OS=Homo sapiens GN=KDM6A PE=1 SV=2	gi|350408486|ref|XP_003488419.1| PREDICTED: histone demethylase UTY isoform X1 [Bombus impatiens]	-	-	ko05202(Transcriptional misregulation in cancer)	ko05202(Transcriptional misregulation in cancer)
LOC113805252	2.11968	0.275099	3.96427	14.4103	3.84903	0.0185391	0.376665	NW_020868966.1	1135683	1150975	-	1872	LOC113805252	-	-	-	-	-	-	gi|662205149|ref|XP_008475974.1| PREDICTED: uncharacterized protein LOC103512952, partial [Diaphorina citri]	-	-	-	-
LOC113829907	65.8423	91.4641	40.2206	0.439741	-1.18527	0.0185889	0.377146	NW_020872584.1	6114	6800	-	687	LOC113829907	GO:0016020	-	-	inNOG08772;opiNOG38376;opiNOG44256	S	sp|Q9VW12|U389_DROME UPF0389 protein CG9231 OS=Drosophila melanogaster GN=CG9231 PE=1 SV=1	gi|157128284|ref|XP_001661382.1| AAEL002328-PA [Aedes aegypti] gi|108882269|gb|EAT46494.1| AAEL002328-PA [Aedes aegypti]	-	GO:0016020//membrane;	-	-
LOC113809312	39.4002	24.488	54.3123	2.21791	1.1492	0.0186173	0.377189	NW_020868426.1	186004	212402	-	2185	LOC113809312	-	-	PF07002;PF00168	veNOG02945;opiNOG03246	T	sp|Q86YQ8|CPNE8_HUMAN Copine-8 OS=Homo sapiens GN=CPNE8 PE=1 SV=2	gi|919072194|ref|XP_013417378.1| PREDICTED: copine-8-like isoform X1 [Lingula anatina]	-	-	-	-
LOC113807988	28.7125	17.3398	40.0853	2.31174	1.20898	0.0186584	0.377493	NW_020869247.1	179958	243371	-	2353	LOC113807988	-	K09597	PF04258	veNOG04234;opiNOG13964	R	sp|Q5F383|SPP2B_CHICK Signal peptide peptidase-like 2B OS=Gallus gallus GN=SPPL2B PE=2 SV=1	gi|926637107|ref|XP_013784516.1| PREDICTED: signal peptide peptidase-like 2B [Limulus polyphemus]	-	-	-	-
LOC113818526	34.6891	19.2559	50.1222	2.60295	1.38015	0.0187336	0.378481	NW_020870407.1	23339	41126	-	4987	LOC113818526	-	-	-	-	-	-	-	-	-	-	-
LOC113823162	43.0686	62.7991	23.3381	0.371632	-1.42806	0.0188202	0.379699	NW_020870961.1	571407	571797	+	391	LOC113823162	GO:0016020	K03961	-	opiNOG30758	C	-	gi|668451122|gb|KFB40303.1| AGAP007297-PA-like protein [Anopheles sinensis]	GO:0016020//membrane;	-	ko05415(Diabetic cardiomyopathy);ko05208(Chemical carcinogenesis - reactive oxygen species);ko05022(Pathways of neurodegeneration - multiple diseases);ko05020(Prion disease);ko05016(Huntington disease);ko05014(Amyotrophic lateral sclerosis);ko05012(Parkinson disease);ko05010(Alzheimer disease);ko04932(Non-alcoholic fatty liver disease);ko04723(Retrograde endocannabinoid signaling);ko04714(Thermog…	ko05415(Diabetic cardiomyopathy);ko05208(Chemical carcinogenesis - reactive oxygen species);ko05022(Pathways of neurodegeneration - multiple diseases);ko05020(Prion disease);ko05016(Huntington disease);ko05014(Amyotrophic lateral sclerosis);ko05012(Parkinson disease);ko05010(Alzheimer disease);ko04932(Non-alcoholic fatty liver disease);ko04723(Retrograde endocannabinoid signaling);ko04714(Thermog…
LOC113817251	2.05851	3.87858	0.238439	0.0614758	-4.02384	0.0188484	0.379737	NW_020870272.1	234741	245788	+	2117	LOC113817251	-	-	-	-	-	-	-	-	-	-	-
LOC113830567	6.02505	2.03337	10.0167	4.92616	2.30046	0.018884	0.379921	NW_020872654.1	91377	92961	+	1256	LOC113830567	-	-	-	-	-	-	-	-	-	-	-
LOC113829528	360.247	483.566	236.927	0.489959	-1.02927	0.0189523	0.380419	NW_020872541.1	837475	842534	-	2292	LOC113829528	GO:0005783;GO:0003756;GO:0045454	K09580	PF13848;PF00085	opiNOG01596	O	sp|P54399|PDI_DROME Protein disulfide-isomerase OS=Drosophila melanogaster GN=Pdi PE=2 SV=1	gi|225382096|gb|ACN89260.1| protein disulfide isomerase [Litopenaeus vannamei]	GO:0005783//endoplasmic reticulum;	GO:0003756//protein disulfide isomerase activity;	ko04141(Protein processing in endoplasmic reticulum)	ko04141(Protein processing in endoplasmic reticulum)
LOC113822324	56.529	79.2746	33.7835	0.426158	-1.23054	0.0189615	0.380419	NW_020870862.1	109899	131882	+	6080	LOC113822324	GO:0016020;GO:0005794;GO:0016740	K00710	PF02709;PF00652	opiNOG04930	O	sp|Q6WV20|GALT1_DROME Polypeptide N-acetylgalactosaminyltransferase 1 OS=Drosophila melanogaster GN=GalNAc-T1 PE=2 SV=2	gi|926606689|ref|XP_013771905.1| PREDICTED: polypeptide N-acetylgalactosaminyltransferase 1-like [Limulus polyphemus]	GO:0016020//membrane;GO:0005794//Golgi apparatus;	GO:0016740//transferase activity;	ko00514(Other types of O-glycan biosynthesis);ko00512(Mucin type O-glycan biosynthesis)	ko00514(Other types of O-glycan biosynthesis);ko00512(Mucin type O-glycan biosynthesis)
LOC113813050	194.749	127.442	262.056	2.05628	1.04004	0.0190536	0.381322	NW_020869830.1	698	12189	+	3932	LOC113813050	-	K06265	PF05454	opiNOG02450	W	sp|Q28685|DAG1_RABIT Dystroglycan OS=Oryctolagus cuniculus GN=DAG1 PE=1 SV=1	gi|646722043|gb|KDR23168.1| Dystroglycan, partial [Zootermopsis nevadensis]	-	-	ko05416(Viral myocarditis);ko05414(Dilated cardiomyopathy);ko05412(Arrhythmogenic right ventricular cardiomyopathy);ko05410(Hypertrophic cardiomyopathy);ko04512(ECM-receptor interaction)	ko05416(Viral myocarditis);ko05414(Dilated cardiomyopathy);ko05412(Arrhythmogenic right ventricular cardiomyopathy);ko05410(Hypertrophic cardiomyopathy);ko04512(ECM-receptor interaction)
LOC113814019	87.1473	54.9286	119.366	2.17311	1.11976	0.0191014	0.381322	NW_020869938.1	246291	249374	-	1772	LOC113814019	GO:0016310;GO:0016301	K04739	PF00027	veNOG02911;opiNOG05041	T	sp|P31321|KAP1_HUMAN cAMP-dependent protein kinase type I-beta regulatory subunit OS=Homo sapiens GN=PRKAR1B PE=1 SV=4	gi|892168477|gb|AKQ77108.1| protein kinase A regulatory subunit 1 [Panulirus interruptus]	-	GO:0016301//kinase activity;	ko04910(Insulin signaling pathway)	ko04910(Insulin signaling pathway)
LOC113804244	32.5011	18.2069	46.7952	2.57019	1.36187	0.0191188	0.381322	NW_020868857.1	519652	525855	+	1429	LOC113804244	-	K13109	PF07808	opiNOG10799;veNOG07871	ST	sp|Q9Z1M8|RED_MOUSE Protein Red OS=Mus musculus GN=Ik PE=1 SV=2	gi|1009587503|ref|XP_015923022.1| PREDICTED: protein Red-like [Parasteatoda tepidariorum]	-	-	-	-
LOC113809410	1.57133	0	3.14266	Inf	Inf	0.019161	0.381322	NW_020869426.1	201762	205595	+	846	LOC113809410	-	-	-	-	-	-	-	-	-	-	-
LOC113813399	13.1156	6.25695	19.9743	3.19234	1.67461	0.0191733	0.381322	NW_020869868.1	386044	392550	-	1292	LOC113813399	-	K09524	PF00226	opiNOG29343	O	sp|P92029|DNJ60_DROME DnaJ-like protein 60 OS=Drosophila melanogaster GN=DnaJ-60 PE=2 SV=1	gi|524896905|ref|XP_005104922.1| PREDICTED: dnaJ homolog subfamily C member 4-like [Aplysia californica]	-	-	-	-
LOC113828314	1.56929	0	3.13857	Inf	Inf	0.0192064	0.381322	NW_020872358.1	73253	104889	-	2200	LOC113828314	GO:0016020;GO:0006790;GO:1901135;GO:0008146;GO:0043170;GO:0016021;GO:0043436	K02513	PF03567	veNOG10526;opiNOG08035	O	sp|Q76KB1|HS2ST_CHICK Heparan sulfate 2-O-sulfotransferase 1 OS=Gallus gallus GN=HS2ST1 PE=1 SV=1	gi|675379819|gb|KFM72721.1| Heparan sulfate 2-O-sulfotransferase 1, partial [Stegodyphus mimosarum]	GO:0016020//membrane;GO:0016021//integral component of membrane;	GO:0008146//sulfotransferase activity;	ko00534(Glycosaminoglycan biosynthesis - heparan sulfate / heparin)	ko00534(Glycosaminoglycan biosynthesis - heparan sulfate / heparin)
LOC113804621	40.7814	66.2385	15.3243	0.231351	-2.11185	0.0192172	0.381322	NW_020868895.1	431982	437614	+	1841	LOC113804621	-	-	PF13193;PF00501	opiNOG01979	I	sp|Q54P77|4CL1_DICDI Probable 4-coumarate--CoA ligase 1 OS=Dictyostelium discoideum GN=4cl1 PE=3 SV=1	gi|919013493|ref|XP_013391251.1| PREDICTED: 4-coumarate--CoA ligase 1-like, partial [Lingula anatina]	-	-	-	-
LOC113804715	7914.1	10807.7	5020.52	0.464533	-1.10615	0.0192323	0.381322	NW_020868913.1	458706	464814	+	515	LOC113804715	GO:0005840;GO:0006412;GO:0003735	K02918	PF00831	veNOG21321	J	sp|P17078|RL35_RAT 60S ribosomal protein L35 OS=Rattus norvegicus GN=Rpl35 PE=1 SV=3	gi|328899610|gb|AEB54642.1| ribosomal protein L35 [Procambarus clarkii]	GO:0005840//ribosome;	GO:0003735//structural constituent of ribosome;	ko05171(Coronavirus disease - COVID-19);ko03010(Ribosome)	ko05171(Coronavirus disease - COVID-19);ko03010(Ribosome)
LOC113821429	58.5709	80.849	36.2928	0.448897	-1.15554	0.0192687	0.381322	NW_020870758.1	281890	302367	-	3624	LOC113821429	GO:0043928;GO:0034473;GO:0017091;GO:0034427;GO:0000176;GO:0034476;GO:0071028;GO:0000467;GO:0071035;GO:0044424;GO:0000177;GO:0016740;GO:0034475;GO:0071038;GO:0071042	K12589	PF01138	veNOG05270;opiNOG01958;opiNOG09772	AJ	sp|Q9D0M0|EXOS7_MOUSE Exosome complex exonuclease RRP42 OS=Mus musculus GN=Exosc7 PE=1 SV=2	gi|321475502|gb|EFX86465.1| hypothetical protein DAPPUDRAFT_222073 [Daphnia pulex]	GO:0000176//nuclear exosome (RNase complex);GO:0044424//obsolete intracellular part;GO:0000177//cytoplasmic exosome (RNase complex);	GO:0017091//mRNA 3'-UTR AU-rich region binding;GO:0016740//transferase activity;	ko03018(RNA degradation)	ko03018(RNA degradation)
LOC113820250	1313.25	1827.63	798.881	0.437114	-1.19392	0.0192713	0.381322	NW_020870617.1	409257	412326	+	2123	LOC113820250	-	K10052	PF07716	opiNOG33614	K	sp|P49715|CEBPA_HUMAN CCAAT/enhancer-binding protein alpha OS=Homo sapiens GN=CEBPA PE=1 SV=3	gi|662184373|ref|XP_008471496.1| PREDICTED: CCAAT/enhancer-binding protein-like [Diaphorina citri]	-	-	-	-
LOC113815758	146.237	201.454	91.0205	0.451818	-1.14619	0.0193512	0.382379	NW_020870110.1	469942	480045	+	1336	LOC113815758	-	K17769	PF04281	opiNOG42641;opiNOG13543	ZU	sp|O17287|TOM22_CAEEL Mitochondrial import receptor subunit TOM22 homolog OS=Caenorhabditis elegans GN=tomm-22 PE=3 SV=1	gi|357608075|gb|EHJ65812.1| hypothetical protein KGM_13847 [Danaus plexippus]	-	-	-	-
LOC113803287	22.2307	11.6354	32.8259	2.82121	1.49631	0.0194264	0.38306	NW_020868737.1	262378	278170	-	1034	LOC113803287	-	K13983	PF14444	veNOG05706	A	-	gi|828206081|ref|XP_012556830.1| PREDICTED: probable RNA helicase SDE3 [Hydra vulgaris]	-	-	-	-
LOC113826295	54.1085	30.3782	77.8388	2.56233	1.35745	0.019464	0.38306	NW_020871648.1	31560	52350	+	1062	LOC113826295	GO:0005634;GO:0003723;GO:0005524;GO:0004004;GO:0010501	K14808	PF00270	veNOG05399	A	sp|Q8TDD1|DDX54_HUMAN ATP-dependent RNA helicase DDX54 OS=Homo sapiens GN=DDX54 PE=1 SV=2	gi|89269500|emb|CAJ82782.1| DEAD (Asp-Glu-Ala-Asp) box polypeptide 54, partial [Xenopus tropicalis]	GO:0010501//RNA secondary structure unwinding;	GO:0005634//nucleus;	GO:0003723//RNA binding;GO:0005524//ATP binding;GO:0004004//RNA helicase activity;	-
LOC113817382	50.8661	70.4565	31.2758	0.443902	-1.17169	0.0194655	0.38306	NW_020870291.1	228905	249785	+	1921	LOC113817382	-	K09454	PF12796	veNOG09063	K	sp|Q8TAK5|GABP2_HUMAN GA-binding protein subunit beta-2 OS=Homo sapiens GN=GABPB2 PE=1 SV=1	gi|1020511016|ref|XP_016094623.1| PREDICTED: GA-binding protein subunit beta-1-like isoform X1 [Sinocyclocheilus grahami]	-	-	-	-
LOC113819277	28.7984	16.8843	40.7124	2.41125	1.26978	0.0196077	0.385123	NW_020870501.1	531639	598347	-	2283	LOC113819277	GO:0005524;GO:0004672;GO:0006468	K08853	PF00069	meNOG09659;opiNOG05725;NOG11609;opiNOG77222	T	sp|F1SPM8|AAK1_PIG AP2-associated protein kinase 1 OS=Sus scrofa GN=AAK1 PE=2 SV=2	gi|675376047|gb|KFM68949.1| AP2-associated protein kinase 1, partial [Stegodyphus mimosarum]	GO:0006468//protein phosphorylation;	-	GO:0005524//ATP binding;GO:0004672//protein kinase activity;	-
LOC113801847	26.085	15.1731	36.9968	2.43831	1.28588	0.0196238	0.385123	NW_020872849.1	398012	437951	-	2350	LOC113801847	-	-	-	-	-	-	gi|646693309|gb|KDR07662.1| hypothetical protein L798_02686 [Zootermopsis nevadensis]	-	-	-	-
LOC113827868	1.46394	2.92788	0	0	-Inf	0.0197618	0.386484	NW_020872195.1	260516	269051	-	1758	LOC113827868	GO:0051603;GO:0004197;GO:0006624	K01369	PF01650	opiNOG15184	O	sp|Q9R0J8|LGMN_RAT Legumain OS=Rattus norvegicus GN=Lgmn PE=1 SV=1	gi|919020804|ref|XP_013394313.1| PREDICTED: legumain-like [Lingula anatina]	-	GO:0004197//cysteine-type endopeptidase activity;	ko04612(Antigen processing and presentation);ko04142(Lysosome)	ko04612(Antigen processing and presentation);ko04142(Lysosome)
LOC113808112	63305.9	42668.1	83943.8	1.96737	0.976267	0.0197685	0.386484	NW_020869262.1	1420967	1479317	+	2893	LOC113808112	-	-	PF01576	opiNOG03977	Z	sp|P35415|MYSP1_DROME Paramyosin, long form OS=Drosophila melanogaster GN=Prm PE=1 SV=1	gi|780657980|ref|XP_011692085.1| PREDICTED: paramyosin, long form [Wasmannia auropunctata] gi|780657985|ref|XP_011692086.1| PREDICTED: paramyosin, long form [Wasmannia auropunctata]	-	-	-	-
LOC113815636	5.10702	1.85244	8.3616	4.51383	2.17435	0.0197736	0.386484	NW_020870097.1	672972	767384	-	5009	LOC113815636	-	K20042	PF00611;PF10291	opiNOG01485	D	sp|Q502I9|FCHO2_DANRE F-BAR domain only protein 2 OS=Danio rerio GN=fcho2 PE=2 SV=1	gi|646707017|gb|KDR13951.1| FCH domain only protein 2 [Zootermopsis nevadensis]	-	-	-	-
LOC113827709	72.7289	43.5117	101.946	2.34296	1.22833	0.0198052	0.386578	NW_020868615.1	372105	374957	-	1550	LOC113827709	-	K10477	PF07707;PF00651	opiNOG40882	R	sp|Q2LE78|BTBD6_XENLA BTB/POZ domain-containing protein 6 OS=Xenopus laevis GN=btbd6 PE=1 SV=1	gi|646722249|gb|KDR23301.1| BTB/POZ domain-containing protein 2 [Zootermopsis nevadensis]	-	-	-	-
LOC113811300	1687.39	2304.2	1070.57	0.464619	-1.10588	0.0200755	0.391322	NW_020869623.1	134576	137671	+	2148	LOC113811300	-	-	-	-	-	-	-	-	-	-	-
LOC113810338	20.7613	10.9863	30.5364	2.7795	1.47483	0.020125	0.391757	NW_020869524.1	47738	73186	+	4863	LOC113810338	GO:0016740	K18529	PF13543;PF07714;PF00130	COG0515;opiNOG03029	T	sp|Q6VAB6|KSR2_HUMAN Kinase suppressor of Ras 2 OS=Homo sapiens GN=KSR2 PE=1 SV=2	gi|817195175|ref|XP_012273122.1| PREDICTED: kinase suppressor of Ras 2 isoform X2 [Orussus abietinus]	-	GO:0016740//transferase activity;	ko04014(Ras signaling pathway);ko04013(MAPK signaling pathway - fly)	ko04014(Ras signaling pathway);ko04013(MAPK signaling pathway - fly)
LOC113812135	97.7632	62.7788	132.748	2.11453	1.08034	0.0202932	0.394075	NW_020869724.1	329848	404701	+	5465	LOC113812135	GO:0035556;GO:0005085	K08810	PF00435;PF13716;PF00621	opiNOG03207	T	sp|P97924|KALRN_RAT Kalirin OS=Rattus norvegicus GN=Kalrn PE=1 SV=3	gi|1004402264|gb|KYB28883.1| Triple functional domain protein-like Protein [Tribolium castaneum]	GO:0035556//intracellular signal transduction;	-	GO:0005085//guanyl-nucleotide exchange factor activity;	-
LOC113809109	12.6886	20.0038	5.37342	0.26862	-1.89636	0.0202988	0.394075	NW_020869391.1	707386	713918	+	1845	LOC113809109	-	-	-	-	-	-	-	-	-	-	-
LOC113804995	1350.53	636.781	2064.27	3.24173	1.69676	0.0203565	0.394664	NW_020868938.1	474146	479151	+	5006	LOC113804995	-	-	-	opiNOG22697;opiNOG00963	TR	-	gi|817195648|ref|XP_012273370.1| PREDICTED: muscle M-line assembly protein unc-89-like isoform X3 [Orussus abietinus]	-	-	-	-
LOC113801845	429.037	286.623	571.451	1.99374	0.995474	0.0204022	0.395018	NW_020872849.1	384640	397671	-	3652	LOC113801845	-	K18343	PF16218	opiNOG02928;veNOG01939	S	sp|Q96BN8|OTUL_HUMAN Ubiquitin thioesterase otulin OS=Homo sapiens GN=OTULIN PE=1 SV=3	gi|646696296|gb|KDR08688.1| hypothetical protein L798_01586 [Zootermopsis nevadensis]	-	-	-	-
LOC113805103	6062.99	8243.05	3882.93	0.471055	-1.08603	0.0204392	0.395204	NW_020868368.1	704944	711964	-	692	LOC113805103	GO:0005840;GO:0006412;GO:0003735	K02951	PF01248	opiNOG29117;veNOG19158	J	sp|P46405|RS12_PIG 40S ribosomal protein S12 OS=Sus scrofa GN=RPS12 PE=2 SV=2	gi|356483027|emb|CCE46016.1| putative 40S ribosomal protein S12 [Nephrops norvegicus]	GO:0005840//ribosome;	GO:0003735//structural constituent of ribosome;	ko05171(Coronavirus disease - COVID-19);ko03010(Ribosome)	ko05171(Coronavirus disease - COVID-19);ko03010(Ribosome)
LOC113802470	195.319	121.698	268.94	2.2099	1.14398	0.0205947	0.397676	NW_020872917.1	12018	69164	+	3331	LOC113802470	-	K10694	PF13639	opiNOG38662	O	sp|Q08CN9|ZNRF2_DANRE E3 ubiquitin-protein ligase znrf2 OS=Danio rerio GN=znrf2 PE=2 SV=1	gi|665791386|ref|XP_008543245.1| PREDICTED: E3 ubiquitin-protein ligase znrf1 [Microplitis demolitor]	-	-	-	-
LOC113817823	10.7603	5.09885	16.4218	3.22068	1.68737	0.0206615	0.398238	NW_020870328.1	512809	522412	+	1362	LOC113817823	-	-	PF00431	veNOG07969	R	sp|Q9UKZ9|PCOC2_HUMAN Procollagen C-endopeptidase enhancer 2 OS=Homo sapiens GN=PCOLCE2 PE=1 SV=1	gi|584014008|ref|XP_006801791.1| PREDICTED: procollagen C-endopeptidase enhancer 2-like [Neolamprologus brichardi]	-	-	-	-
LOC113801177	30.432	18.2661	42.5979	2.33207	1.22161	0.0206791	0.398238	NW_020872809.1	274255	303812	+	5008	LOC113801177	-	K16602	PF03133	opiNOG03101	O	sp|Q5R978|TTLL5_PONAB Tubulin polyglutamylase TTLL5 OS=Pongo abelii GN=TTLL5 PE=2 SV=1	gi|759036701|ref|XP_011345929.1| PREDICTED: tubulin polyglutamylase TTLL5 isoform X2 [Cerapachys biroi] gi|607367308|gb|EZA61455.1| Tubulin polyglutamylase TTLL5 [Cerapachys biroi]	-	-	-	-
LOC113801925	6.49907	0.825297	12.1728	14.7497	3.88261	0.0208179	0.399615	NW_020872854.1	99395	109184	-	1914	LOC113801925	-	-	-	-	-	-	gi|919079564|ref|XP_013420951.1| PREDICTED: uncharacterized protein LOC106181188 isoform X4 [Lingula anatina]	-	-	-	-
LOC113818327	30.9411	16.0867	45.7956	2.8468	1.50934	0.0208183	0.399615	NW_020870383.1	402898	423230	+	3951	LOC113818327	-	-	-	-	-	-	-	-	-	-	-
LOC113808643	33.2417	19.2446	47.2389	2.45466	1.29552	0.0208338	0.399615	NW_020869321.1	479286	490223	-	913	LOC113808643	GO:0008299;GO:0002094;GO:0006744;GO:0031305	K06125	PF01040	opiNOG00717	H	sp|Q9VHS7|COQ2_DROME 4-hydroxybenzoate polyprenyltransferase, mitochondrial OS=Drosophila melanogaster GN=Coq2 PE=2 SV=1	gi|939264935|ref|XP_014252489.1| PREDICTED: 4-hydroxybenzoate polyprenyltransferase, mitochondrial [Cimex lectularius]	GO:0031305//integral component of mitochondrial inner membrane;	GO:0002094//polyprenyltransferase activity;	ko00130(Ubiquinone and other terpenoid-quinone biosynthesis)	ko00130(Ubiquinone and other terpenoid-quinone biosynthesis)
LOC113804567	13.8771	6.79047	20.9636	3.08721	1.62631	0.0209347	0.400151	NW_020868890.1	119145	147026	-	1781	LOC113804567	-	-	-	-	-	-	-	-	-	-	-
LOC113816086	14.7329	21.7052	7.76049	0.35754	-1.48382	0.0209451	0.400151	NW_020870136.1	262868	277934	-	1917	LOC113816086	-	-	PF00050;PF07648	veNOG07664;NOG90357;opiNOG37299	OWR	sp|P82968|MCPI_MELCP Four-domain proteases inhibitor OS=Melithaea caledonica PE=1 SV=1	gi|219809644|gb|ACL36280.1| Kazal-type serine proteinase inhibitor 1 [Fenneropenaeus chinensis]	-	-	-	-
LOC113810331	13.0008	6.77941	19.2221	2.83537	1.50353	0.0209702	0.400151	NW_020869524.1	1299	5128	+	1904	LOC113810331	-	-	PF00018	opiNOG14609;opiNOG41016	T	sp|P34258|YKA7_CAEEL Uncharacterized protein B0303.7 OS=Caenorhabditis elegans GN=B0303.7 PE=1 SV=5	gi|815826053|ref|XP_012234408.1| PREDICTED: SH3 domain-containing protein 19 isoform X1 [Linepithema humile]	-	-	-	-
LOC113819031	537.959	307.956	767.962	2.49374	1.31831	0.0210037	0.400151	NW_020870474.1	15131	41198	+	473	LOC113819031	GO:0098655;GO:0016021;GO:0015672;GO:0005261	-	-	opiNOG05693	S	sp|Q9NA75|T38B1_CAEEL Trimeric intracellular cation channel type 1B.1 OS=Caenorhabditis elegans GN=Y57A10A.10 PE=1 SV=2	gi|241997874|ref|XP_002433580.1| trimeric intracellular cation channel type A, putative [Ixodes scapularis] gi|215495339|gb|EEC04980.1| trimeric intracellular cation channel type A, putative [Ixodes scapularis]	GO:0098655//cation transmembrane transport;GO:0015672//inorganic cation transmembrane transport;	GO:0016021//integral component of membrane;	GO:0005261//cation channel activity;	-
LOC113808498	6.5625	2.18729	10.9377	5.00057	2.32209	0.021019	0.400151	NW_020869305.1	510106	514690	+	3752	LOC113808498	-	-	-	opiNOG42080	R	-	gi|1022759919|gb|KZS06218.1| Uncharacterized protein APZ42_030385 [Daphnia magna]	-	-	-	-
LOC113822158	9.49424	4.30109	14.6874	3.4148	1.7718	0.0210296	0.400151	NW_020870839.1	693956	700263	-	2486	LOC113822158	-	-	-	rhaNOG13500;opiNOG13943;veNOG09270	S	sp|Q96ER9|CCD51_HUMAN Coiled-coil domain-containing protein 51 OS=Homo sapiens GN=CCDC51 PE=1 SV=2	gi|240995613|ref|XP_002404631.1| serine/threonine specific phosphatase, putative [Ixodes scapularis] gi|215491633|gb|EEC01274.1| serine/threonine specific phosphatase, putative [Ixodes scapularis]	-	-	-	-
LOC113809356	246.283	336.415	156.152	0.464165	-1.10729	0.0210562	0.400151	NW_020869419.1	519631	522683	-	1022	LOC113809356	-	K12181	PF10075	veNOG09395;opiNOG12104	OT	sp|Q7ZUZ0|CSN8_DANRE COP9 signalosome complex subunit 8 OS=Danio rerio GN=cops8 PE=2 SV=1	gi|919089513|ref|XP_013381777.1| PREDICTED: COP9 signalosome complex subunit 8-like [Lingula anatina]	-	-	-	-
LOC113816835	10.6678	4.45229	16.8834	3.79207	1.92299	0.0210853	0.400176	NW_020870217.1	48176	58975	+	5162	LOC113816835	-	K06709	PF02373	opiNOG01844	L	sp|Q9V6L0|KDM4B_DROME Probable lysine-specific demethylase 4B OS=Drosophila melanogaster GN=Kdm4B PE=3 SV=3	gi|952540020|gb|KRT85493.1| hypothetical protein AMK59_1774 [Oryctes borbonicus]	-	-	-	-
LOC113826263	230.773	320.633	140.913	0.439484	-1.18612	0.0211328	0.400551	NW_020871636.1	658205	662756	-	1232	LOC113826263	GO:0016311;GO:0016791	K14819	PF00782	opiNOG04323	V	sp|Q9VWF4|DUSK4_DROME Dual specificity protein phosphatase MPK-4 OS=Drosophila melanogaster GN=MKP-4 PE=1 SV=1	gi|646699235|gb|KDR09954.1| Dual specificity protein phosphatase 12 [Zootermopsis nevadensis]	GO:0016311//dephosphorylation;	-	GO:0016791//phosphatase activity;	-
LOC113804830	1.91082	3.82164	0	0	-Inf	0.0211635	0.400604	NW_020868918.1	1388307	1402540	+	1770	LOC113804830	-	K17102	PF00178	opiNOG00579;veNOG00888	K	sp|O70273|EHF_MOUSE ETS homologous factor OS=Mus musculus GN=Ehf PE=2 SV=1	gi|926611247|ref|XP_013792893.1| PREDICTED: ETS homologous factor-like [Limulus polyphemus]	-	-	-	-
LOC113803690	36.5567	52.5819	20.5315	0.390466	-1.35673	0.0212454	0.401298	NW_020868792.1	98392	99365	+	417	LOC113803690	GO:0016853	K09579	-	opiNOG33341	O	sp|Q503Y7|PIN4_DANRE Peptidyl-prolyl cis-trans isomerase NIMA-interacting 4 OS=Danio rerio GN=pin4 PE=2 SV=1	gi|405973802|gb|EKC38494.1| Peptidyl-prolyl cis-trans isomerase NIMA-interacting 4 [Crassostrea gigas]	-	-	GO:0016853//isomerase activity;	-
LOC113815496	96.5911	136.327	56.8555	0.417054	-1.26169	0.0212558	0.401298	NW_020870090.1	247473	254510	-	3036	LOC113815496	-	K15014	PF01733	veNOG05160;opiNOG09824	FP	sp|O54698|S29A1_RAT Equilibrative nucleoside transporter 1 OS=Rattus norvegicus GN=Slc29a1 PE=1 SV=3	gi|646718741|gb|KDR21110.1| Equilibrative nucleoside transporter 3 [Zootermopsis nevadensis]	-	-	ko05034(Alcoholism)	ko05034(Alcoholism)
LOC113828957	5.31011	1.10546	9.51476	8.60705	3.10552	0.0213846	0.403201	NW_020872452.1	157754	169231	+	2523	LOC113828957	GO:0016324;GO:0000166;GO:0042626;GO:0016021;GO:0017127;GO:0033344;GO:0043235	-	PF01061;PF00005	opiNOG01294	Q	sp|Q9H222|ABCG5_HUMAN ATP-binding cassette sub-family G member 5 OS=Homo sapiens GN=ABCG5 PE=1 SV=1	gi|321458586|gb|EFX69652.1| hypothetical protein DAPPUDRAFT_300887 [Daphnia pulex]	GO:0033344//cholesterol efflux;	GO:0016324//apical plasma membrane;GO:0016021//integral component of membrane;GO:0043235//receptor complex;	GO:0000166//nucleotide binding;GO:0042626//ATPase-coupled transmembrane transporter activity;GO:0017127//cholesterol transfer activity;	-
LOC113809655	1.5909	0	3.18179	Inf	Inf	0.021431	0.403547	NW_020869443.1	33138	50429	+	1397	LOC113809655	GO:0097159;GO:1901363	K11090	PF08777;PF05383	opiNOG12853;veNOG10062	A	sp|Q26457|LA_AEDAL La protein homolog OS=Aedes albopictus PE=1 SV=1	gi|913303148|ref|XP_013200673.1| PREDICTED: la protein homolog [Amyelois transitella]	-	GO:0097159//organic cyclic compound binding;GO:1901363//heterocyclic compound binding;	ko05322(Systemic lupus erythematosus)	ko05322(Systemic lupus erythematosus)
LOC113814270	13.9078	7.03085	20.7847	2.95622	1.56375	0.0215443	0.404821	NW_020869971.1	306085	321592	+	4460	LOC113814270	-	-	PF08477	opiNOG00616;inNOG03751	TU	sp|Q3YEC7|RABL6_HUMAN Rab-like protein 6 OS=Homo sapiens GN=RABL6 PE=1 SV=2	gi|952512917|gb|KRT79575.1| ADP ribosylation factor [Oryctes borbonicus]	-	-	-	-
LOC113800059	188.589	108.237	268.941	2.48474	1.31309	0.0215549	0.404821	NW_020872689.1	268756	302166	+	6238	LOC113800059	-	-	PF01812	opiNOG01137;veNOG04095	H	sp|Q2KI24|MTHSD_BOVIN Methenyltetrahydrofolate synthase domain-containing protein OS=Bos taurus GN=MTHFSD PE=2 SV=1	gi|835867269|ref|XP_012775926.1| PREDICTED: methenyltetrahydrofolate synthase domain-containing protein isoform X2 [Maylandia zebra] gi|923875022|ref|XP_013771334.1| PREDICTED: methenyltetrahydrofolate synthase domain-containing protein isoform X1 [Pundamilia nyererei]	-	-	-	-
LOC113825976	24.5618	11.0613	38.0623	3.44105	1.78285	0.0216131	0.405371	NW_020871557.1	201519	205052	+	1080	LOC113825976	-	-	-	-	-	-	-	-	-	-	-
LOC113805392	5.65342	1.90179	9.40506	4.94536	2.30608	0.0216457	0.405371	NW_020868982.1	619555	650459	+	7685	LOC113805392	-	-	PF00063;PF00373;PF00612;PF00784	opiNOG01545	Z	sp|Q9U1M8|MYOI_DICDI Myosin-I heavy chain OS=Dictyostelium discoideum GN=myoI PE=1 SV=1	gi|972205515|ref|XP_015184986.1| PREDICTED: unconventional myosin-X isoform X1 [Polistes dominula]	-	-	-	-
LOC113803570	16.3966	7.52954	25.2637	3.35528	1.74643	0.0216732	0.405371	NW_020868778.1	56459	135783	-	1003	LOC113803570	-	-	PF02014	opiNOG14035;opiNOG08162	W	sp|Q9W770|SPON1_CHICK Spondin-1 OS=Gallus gallus GN=SPON1 PE=2 SV=1	gi|926634237|ref|XP_013782958.1| PREDICTED: spondin-1-like isoform X2 [Limulus polyphemus]	-	-	-	-
LOC113802610	2458.82	1359.16	3558.47	2.61814	1.38854	0.0216967	0.405371	NW_020872931.1	209323	268446	+	1903	LOC113802610	-	-	-	opiNOG37293	S	-	gi|321475107|gb|EFX86071.1| CG33205-PF-like protein [Daphnia pulex]	-	-	-	-
LOC113827307	6.80484	3.26973	10.3399	3.16232	1.66098	0.0217538	0.405911	NW_020872003.1	254403	263493	-	1833	LOC113827307	GO:0016021	-	PF06814	opiNOG04907	S	sp|Q28EW0|TM87A_XENTR Transmembrane protein 87A OS=Xenopus tropicalis GN=tmem87a PE=2 SV=1	gi|646695449|gb|KDR08347.1| hypothetical protein L798_01305 [Zootermopsis nevadensis]	-	GO:0016021//integral component of membrane;	-	-
LOC113828564	10.6819	18.6891	2.67478	0.14312	-2.8047	0.0218575	0.407318	NW_020872411.1	660583	673668	-	3331	LOC113828564	GO:0004252;GO:0006508	-	PF00089	COG5640;opiNOG07358	O	sp|Q05319|STUB_DROME Serine proteinase stubble OS=Drosophila melanogaster GN=Sb PE=2 SV=2	gi|414151640|gb|AFW98993.1| prophenoloxidase activating factor [Litopenaeus vannamei]	GO:0006508//proteolysis;	-	GO:0004252//serine-type endopeptidase activity;	-
LOC113807141	24.14	13.2462	35.0339	2.64483	1.40318	0.0219169	0.407416	NW_020869159.1	399558	435222	-	982	LOC113807141	-	K20173	PF11461	opiNOG19663	T	sp|O76878|RIPL_DROME RILP-like protein homolog OS=Drosophila melanogaster GN=CG11448 PE=1 SV=1	gi|755964040|ref|XP_011304715.1| PREDICTED: RILP-like protein homolog isoform X3 [Fopius arisanus]	-	-	-	-
LOC113809365	16.4208	9.35886	23.4827	2.50914	1.32719	0.0219408	0.407416	NW_020869419.1	1284124	1291510	-	1388	LOC113809365	GO:0016020;GO:0044238;GO:0005737;GO:0071704	K01805	-	opiNOG20677	G	sp|Q9FKK7|XYLA_ARATH Xylose isomerase OS=Arabidopsis thaliana GN=XYLA PE=2 SV=2	gi|999982736|gb|KXJ21884.1| Xylose isomerase [Exaiptasia pallida]	GO:0016020//membrane;GO:0005737//cytoplasm;	-	ko00051(Fructose and mannose metabolism);ko00040(Pentose and glucuronate interconversions)	ko00051(Fructose and mannose metabolism);ko00040(Pentose and glucuronate interconversions)
LOC113822818	195.425	287.413	103.438	0.359893	-1.47436	0.0219476	0.407416	NW_020870916.1	661236	671829	-	1485	LOC113822818	-	-	PF12260	opiNOG17417;veNOG08888	S	sp|B1H2T2|DIA1_XENTR Deleted in autism protein 1 homolog OS=Xenopus tropicalis PE=2 SV=1	gi|926612440|ref|XP_013794477.1| PREDICTED: deleted in autism protein 1-like [Limulus polyphemus]	-	-	-	-
LOC113812175	71.7444	49.054	94.4347	1.92512	0.944946	0.0219888	0.407566	NW_020869729.1	141614	189417	-	7585	LOC113812175	GO:0004713;GO:0000166;GO:0006468	K06619	PF00018;PF00017;PF07714;PF08919	opiNOG04477	T	sp|P00522|ABL_DROME Tyrosine-protein kinase Abl OS=Drosophila melanogaster GN=Abl PE=1 SV=3	gi|646718113|gb|KDR20715.1| Tyrosine-protein kinase Abl [Zootermopsis nevadensis]	-	GO:0004713//protein tyrosine kinase activity;GO:0000166//nucleotide binding;	ko05416(Viral myocarditis);ko05220(Chronic myeloid leukemia);ko05208(Chemical carcinogenesis - reactive oxygen species);ko05206(MicroRNAs in cancer);ko05200(Pathways in cancer);ko05130(Pathogenic Escherichia coli infection);ko04722(Neurotrophin signaling pathway);ko04360(Axon guidance);ko04110(Cell cycle);ko04014(Ras signaling pathway);ko04012(ErbB signaling pathway)	ko05416(Viral myocarditis);ko05220(Chronic myeloid leukemia);ko05208(Chemical carcinogenesis - reactive oxygen species);ko05206(MicroRNAs in cancer);ko05200(Pathways in cancer);ko05130(Pathogenic Escherichia coli infection);ko04722(Neurotrophin signaling pathway);ko04360(Axon guidance);ko04110(Cell cycle);ko04014(Ras signaling pathway);ko04012(ErbB signaling pathway)
LOC113799944	5.09709	1.12738	9.0668	8.04234	3.00762	0.0220347	0.407566	NW_020872673.1	19979	20512	+	369	LOC113799944	-	-	-	-	-	-	-	-	-	-	-
LOC113803286	1099.27	1511.72	686.827	0.454336	-1.13817	0.0220405	0.407566	NW_020868737.1	257482	259117	-	1636	LOC113803286	-	-	-	-	-	-	-	-	-	-	-
LOC113804006	22.6177	33.5053	11.7302	0.3501	-1.51416	0.0221402	0.408146	NW_020868833.1	396904	429960	-	2012	LOC113804006	GO:0004674;GO:0005524;GO:0006468	K08823	PF00069	opiNOG02191;meNOG03505	T	sp|P49762|DOA_DROME Serine/threonine-protein kinase Doa OS=Drosophila melanogaster GN=Doa PE=1 SV=2	gi|646695066|gb|KDR08240.1| Serine/threonine-protein kinase Doa [Zootermopsis nevadensis]	GO:0006468//protein phosphorylation;	-	GO:0004674//protein serine/threonine kinase activity;GO:0005524//ATP binding;	-
LOC113826338	600.75	834.534	366.966	0.439726	-1.18532	0.0222137	0.408146	NW_020871663.1	510385	548991	-	6472	LOC113826338	-	K15728	PF04571;PF08235;PF16876	opiNOG02416	I	sp|Q92539|LPIN2_HUMAN Phosphatidate phosphatase LPIN2 OS=Homo sapiens GN=LPIN2 PE=1 SV=1	gi|443682451|gb|ELT87039.1| hypothetical protein CAPTEDRAFT_223314 [Capitella teleta]	-	-	ko04936(Alcoholic liver disease);ko04150(mTOR signaling pathway);ko00564(Glycerophospholipid metabolism);ko00561(Glycerolipid metabolism)	ko04936(Alcoholic liver disease);ko04150(mTOR signaling pathway);ko00564(Glycerophospholipid metabolism);ko00561(Glycerolipid metabolism)
LOC113819495	74.1882	46.4564	101.92	2.19389	1.13349	0.0222266	0.408146	NW_020870529.1	1156301	1176195	+	2242	LOC113819495	-	-	PF00685	opiNOG16113	O	sp|Q8NCG5|CHST4_HUMAN Carbohydrate sulfotransferase 4 OS=Homo sapiens GN=CHST4 PE=1 SV=2	gi|321473273|gb|EFX84241.1| hypothetical protein DAPPUDRAFT_315075 [Daphnia pulex]	-	-	-	-
LOC113811701	18.7444	10.1509	27.3379	2.69315	1.42929	0.022234	0.408146	NW_020869673.1	611084	629444	+	3973	LOC113811701	-	K10443	PF07707;PF01344;PF00651	opiNOG01560	T	sp|Q70JS2|KELC_ANOST Ring canal kelch homolog OS=Anopheles stephensi GN=kel PE=2 SV=2	gi|646714071|gb|KDR18164.1| Ring canal kelch-like protein, partial [Zootermopsis nevadensis]	-	-	-	-
LOC113827328	1342.24	1837.67	846.799	0.4608	-1.11779	0.0222418	0.408146	NW_020872014.1	51560	55824	-	747	LOC113827328	-	K09550	PF01920	veNOG20108;opiNOG30195	O	sp|Q9NQP4|PFD4_HUMAN Prefoldin subunit 4 OS=Homo sapiens GN=PFDN4 PE=1 SV=1	gi|524898743|ref|XP_005105817.1| PREDICTED: prefoldin subunit 4-like isoform X1 [Aplysia californica] gi|871255504|ref|XP_012942125.1| PREDICTED: prefoldin subunit 4-like isoform X2 [Aplysia californica]	-	-	-	-
LOC113821708	3.69249	0.849347	6.53564	7.6949	2.9439	0.0222419	0.408146	NW_020870789.1	273393	273744	-	352	LOC113821708	-	K16175	-	NOG71338;opiNOG02275	ST	sp|Q7KRY7|LAP4_DROME Protein lap4 OS=Drosophila melanogaster GN=scrib PE=1 SV=1	gi|1032763261|ref|XP_016840692.1| PREDICTED: protein lap4 isoform X5 [Nasonia vitripennis]	-	-	ko05203(Viral carcinogenesis);ko05165(Human papillomavirus infection);ko04530(Tight junction);ko04391(Hippo signaling pathway - fly);ko04390(Hippo signaling pathway)	ko05203(Viral carcinogenesis);ko05165(Human papillomavirus infection);ko04530(Tight junction);ko04391(Hippo signaling pathway - fly);ko04390(Hippo signaling pathway)
LOC113811961	32.9321	19.904	45.9601	2.30909	1.20732	0.0224063	0.409072	NW_020869706.1	117280	126833	-	2370	LOC113811961	-	-	-	opiNOG19933	S	sp|Q8R2X8|GO45_MOUSE Golgin-45 OS=Mus musculus GN=Blzf1 PE=1 SV=2	gi|926626599|ref|XP_013778843.1| PREDICTED: golgin-45-like [Limulus polyphemus]	-	-	-	-
LOC113826183	547.2	779.547	314.853	0.403892	-1.30796	0.0224088	0.409072	NW_020871612.1	400436	421500	-	2455	LOC113826183	-	-	PF13865	veNOG03922;opiNOG34764	SK	sp|Q9CY57|CHTOP_MOUSE Chromatin target of PRMT1 protein OS=Mus musculus GN=Chtop PE=1 SV=2	gi|291241732|ref|XP_002740763.1| PREDICTED: chromatin target of PRMT1 protein-like isoform X1 [Saccoglossus kowalevskii]	-	-	-	-
LOC113816640	12.8238	6.71417	18.9333	2.81991	1.49565	0.0224203	0.409072	NW_020870203.1	624365	627072	+	2293	LOC113816640	GO:0016020	K13506	PF01553	opiNOG02826;COG0204	I	sp|Q6DG38|GPAT3_DANRE Glycerol-3-phosphate acyltransferase 3 OS=Danio rerio GN=gpat3 PE=2 SV=1	gi|913332521|ref|XP_013197894.1| PREDICTED: glycerol-3-phosphate acyltransferase 3-like [Amyelois transitella]	GO:0016020//membrane;	-	ko00564(Glycerophospholipid metabolism);ko00561(Glycerolipid metabolism)	ko00564(Glycerophospholipid metabolism);ko00561(Glycerolipid metabolism)
LOC113826407	486.592	732.224	240.961	0.329081	-1.60349	0.0224245	0.409072	NW_020871691.1	48008	48741	-	597	LOC113826407	-	K11599	PF05348	opiNOG27309	O	-	gi|170037153|ref|XP_001846424.1| proteasome maturation protein [Culex quinquefasciatus] gi|167880178|gb|EDS43561.1| proteasome maturation protein [Culex quinquefasciatus]	-	-	ko03050(Proteasome)	ko03050(Proteasome)
LOC113823290	20.3336	11.039	29.6281	2.68393	1.42435	0.0224343	0.409072	NW_020870979.1	135072	156922	-	3337	LOC113823290	-	K01280	PF12580	opiNOG03931	O	sp|P29144|TPP2_HUMAN Tripeptidyl-peptidase 2 OS=Homo sapiens GN=TPP2 PE=1 SV=4	gi|759039857|ref|XP_011352512.1| PREDICTED: tripeptidyl-peptidase 2 isoform X5 [Cerapachys biroi]	-	-	-	-
LOC113813543	130.073	79.2397	180.907	2.28303	1.19095	0.0225062	0.409688	NW_020869888.1	144900	182157	+	6017	LOC113813543	-	K08267	PF14666;PF14668;PF14664;PF14663	opiNOG04024;veNOG01552	D	sp|Q6QI06|RICTR_MOUSE Rapamycin-insensitive companion of mTOR OS=Mus musculus GN=Rictor PE=1 SV=2	gi|926608383|ref|XP_013777706.1| PREDICTED: rapamycin-insensitive companion of mTOR-like isoform X1 [Limulus polyphemus]	-	-	ko04150(mTOR signaling pathway)	ko04150(mTOR signaling pathway)
LOC113812179	92.4173	16.1212	168.713	10.4653	3.38754	0.022525	0.409688	NW_020869731.1	56740	64197	-	1648	LOC113812179	-	K08202	PF00083	opiNOG00946;NOG08199	RG	sp|Q9VCA2|ORCT_DROME Organic cation transporter protein OS=Drosophila melanogaster GN=Orct PE=1 SV=1	gi|919061550|ref|XP_013412425.1| PREDICTED: organic cation transporter protein-like isoform X2 [Lingula anatina]	-	-	ko05231(Choline metabolism in cancer)	ko05231(Choline metabolism in cancer)
LOC113814825	5.33213	9.0074	1.65686	0.183944	-2.44266	0.0225861	0.409945	NW_020870026.1	1690448	1692374	-	1927	LOC113814825	-	-	PF13909;PF00096	KOG1721;veNOG02667	RK	sp|Q5FWU5|ZN513_RAT Zinc finger protein 513 OS=Rattus norvegicus GN=Znf513 PE=1 SV=1	gi|260788532|ref|XP_002589303.1| hypothetical protein BRAFLDRAFT_233326 [Branchiostoma floridae] gi|229274480|gb|EEN45314.1| hypothetical protein BRAFLDRAFT_233326, partial [Branchiostoma floridae]	-	-	-	-
LOC113806538	498.443	332.774	664.112	1.99568	0.996883	0.0225961	0.409945	NW_020868395.1	178708	282892	-	5330	LOC113806538	-	K18622	PF00596	opiNOG01450	ZT	sp|Q02645|HTS_DROME Protein hu-li tai shao OS=Drosophila melanogaster GN=hts PE=1 SV=2	gi|646715024|gb|KDR18780.1| Protein hu-li tai shao [Zootermopsis nevadensis]	-	-	-	-
LOC113808071	131.608	84.4923	178.723	2.11526	1.08083	0.0226805	0.41096	NW_020869260.1	389283	426061	+	1600	LOC113808071	-	-	-	opiNOG16286;veNOG09245;veNOG10860;opiNOG43312	SZR	sp|Q5JR59|MTUS2_HUMAN Microtubule-associated tumor suppressor candidate 2 OS=Homo sapiens GN=MTUS2 PE=1 SV=3	gi|646719636|gb|KDR21676.1| Microtubule plus-end tracking protein TIP150 [Zootermopsis nevadensis]	-	-	-	-
LOC113820143	48.4719	68.3531	28.5908	0.41828	-1.25746	0.0227698	0.41206	NW_020870605.1	246285	252972	+	5816	LOC113820143	-	-	-	-	-	-	-	-	-	-	-
LOC113803338	17.871	26.2508	9.49124	0.36156	-1.46769	0.0228264	0.412566	NW_020868741.1	297198	298981	-	653	LOC113803338	GO:0045859;GO:0070985;GO:0016538;GO:0006351	K06634	-	opiNOG14966	D	sp|Q61458|CCNH_MOUSE Cyclin-H OS=Mus musculus GN=Ccnh PE=1 SV=2	gi|519767752|gb|AGP03382.1| cyclin H [Penaeus monodon]	GO:0070985//transcription factor TFIIK complex;	GO:0016538//cyclin-dependent protein serine/threonine kinase regulator activity;	ko04110(Cell cycle);ko03420(Nucleotide excision repair);ko03022(Basal transcription factors)	ko04110(Cell cycle);ko03420(Nucleotide excision repair);ko03022(Basal transcription factors)
LOC113805292	24.2057	34.6041	13.8074	0.39901	-1.3255	0.0229095	0.413467	NW_020868971.1	152519	153729	-	617	LOC113805292	GO:0004601;GO:0050896	K00432	PF00255	opiNOG14355;veNOG01809	O	sp|A6QLY2|GPX7_BOVIN Glutathione peroxidase 7 OS=Bos taurus GN=GPX7 PE=2 SV=1	gi|1022777574|gb|KZS21126.1| Glutathione peroxidase 7 [Daphnia magna]	-	GO:0004601//peroxidase activity;	ko05022(Pathways of neurodegeneration - multiple diseases);ko05016(Huntington disease);ko05014(Amyotrophic lateral sclerosis);ko04918(Thyroid hormone synthesis);ko00590(Arachidonic acid metabolism);ko00480(Glutathione metabolism)	ko05022(Pathways of neurodegeneration - multiple diseases);ko05016(Huntington disease);ko05014(Amyotrophic lateral sclerosis);ko04918(Thyroid hormone synthesis);ko00590(Arachidonic acid metabolism);ko00480(Glutathione metabolism)
LOC113821645	110.604	163.858	57.3507	0.350003	-1.51456	0.0229387	0.413467	NW_020870785.1	30997	32887	-	1320	LOC113821645	-	K14786	PF12936	rhaNOG14533;opiNOG78053;opiNOG09435;veNOG02339	J	sp|Q6DRJ4|KRI1_DANRE Protein KRI1 homolog OS=Danio rerio GN=kri1 PE=2 SV=1	gi|478252325|gb|ENN72751.1| hypothetical protein YQE_10556, partial [Dendroctonus ponderosae]	-	-	-	-
LOC113822948	87.0056	53.2949	120.716	2.26506	1.17955	0.0229838	0.413467	NW_020870938.1	549721	571550	+	4941	LOC113822948	GO:0050794;GO:0044707;GO:0030154;GO:0003006;GO:0050789;GO:0007286;GO:0044702;GO:0051179;GO:0048856;GO:0051704	K20286	PF12325;PF12329	opiNOG77244;veNOG15536	K	sp|B9EKI3|TMF1_MOUSE TATA element modulatory factor OS=Mus musculus GN=Tmf1 PE=1 SV=2	gi|646704528|gb|KDR12656.1| TATA element modulatory factor [Zootermopsis nevadensis]	GO:0050794//regulation of cellular process;GO:0044707//multicellular organismal process;GO:0030154//cell differentiation;GO:0003006//developmental process involved in reproduction;GO:0050789//regulation of biological process;GO:0007286//spermatid development;GO:0044702//reproductive process;GO:0051179//localization;GO:0048856//anatomical structure development;GO:0051704//obsolete multi-organism p…	-	-	-
LOC113805187	3.90986	0.978681	6.84104	6.99006	2.8053	0.0229911	0.413467	NW_020868961.1	428497	436402	+	4357	LOC113805187	-	-	PF05729	opiNOG21377;NOG13584;opiNOG58524;opiNOG43416;opiNOG05193	SR	sp|Q86W24|NAL14_HUMAN NACHT, LRR and PYD domains-containing protein 14 OS=Homo sapiens GN=NLRP14 PE=1 SV=1	gi|919061934|ref|XP_013412618.1| PREDICTED: uncharacterized protein LOC106175254 [Lingula anatina]	-	-	-	-
LOC113824891	3.81309	0.419395	7.20678	17.1838	4.10297	0.0231278	0.415406	NW_020871202.1	48261	59415	-	3060	LOC113824891	-	-	PF07984	opiNOG01481	S	sp|Q7ZUP1|FA46C_DANRE Putative nucleotidyltransferase FAM46C OS=Danio rerio GN=fam46c PE=2 SV=1	gi|751206817|ref|XP_011155944.1| PREDICTED: protein FAM46C isoform X2 [Solenopsis invicta]	-	-	-	-
LOC113816883	16.4442	9.41789	23.4705	2.49212	1.31737	0.0231633	0.415457	NW_020870218.1	51775	86059	+	1901	LOC113816883	GO:0046872;GO:0004114;GO:0007165	K18438	PF01753;PF01590;PF00233	opiNOG10817	T	sp|P91119|PDE5_CAEEL Probable 3&apos;,5&apos;-cyclic phosphodiesterase pde-5 OS=Caenorhabditis elegans GN=pde-5 PE=3 SV=3	gi|1008433963|ref|XP_015833958.1| PREDICTED: probable 3&apos;,5&apos;-cyclic phosphodiesterase pde-5 isoform X3 [Tribolium castaneum]	-	GO:0046872//metal ion binding;GO:0004114//3',5'-cyclic-nucleotide phosphodiesterase activity;	ko05032(Morphine addiction);ko04024(cAMP signaling pathway);ko00230(Purine metabolism)	ko05032(Morphine addiction);ko04024(cAMP signaling pathway);ko00230(Purine metabolism)
LOC113811521	89.9696	137.052	42.8868	0.312923	-1.67612	0.0231883	0.415457	NW_020869651.1	6770	10357	+	958	LOC113811521	-	-	PF06658	veNOG13556;opiNOG38660	S	sp|Q28IN9|PKRI1_XENTR PRKR-interacting protein 1 homolog OS=Xenopus tropicalis GN=prkrip1 PE=2 SV=1	gi|943971200|ref|XP_014367204.1| PREDICTED: PRKR-interacting protein 1 homolog [Papilio machaon] gi|930667440|gb|KPJ08527.1| PRKR-interacting protein 1-like [Papilio machaon]	-	-	-	-
LOC113806655	8.2291	2.28802	14.1702	6.19321	2.63069	0.0232546	0.416022	NW_020869118.1	95075	101959	-	827	LOC113806655	GO:0005488	K13291	-	opiNOG01794;veNOG02707;KOG2277	D	sp|B2RX14|TUT4_MOUSE Terminal uridylyltransferase 4 OS=Mus musculus GN=Zcchc11 PE=1 SV=2	gi|919071452|ref|XP_013417089.1| PREDICTED: terminal uridylyltransferase 4-like [Lingula anatina]	-	-	GO:0005488//binding;	-
LOC113802821	34.5481	21.9042	47.192	2.15447	1.10734	0.0232776	0.416022	NW_020872964.1	441918	462257	-	4742	LOC113802821	-	-	PF07731;PF00394;PF07732	opiNOG03135	Q	sp|P24792|ASO_CUCMA L-ascorbate oxidase OS=Cucurbita maxima GN=AAO PE=1 SV=2	gi|1022758786|gb|KZS05241.1| Laccase-1 [Daphnia magna]	-	-	-	-
LOC113812464	23.5149	12.998	34.0318	2.61823	1.38859	0.0234037	0.417747	NW_020868449.1	76581	77613	-	386	LOC113812464	-	K03104	PF02290	veNOG21420;opiNOG34762	U	sp|P16254|SRP14_MOUSE Signal recognition particle 14 kDa protein OS=Mus musculus GN=Srp14 PE=1 SV=1	gi|1009605772|ref|XP_015930785.1| PREDICTED: signal recognition particle 14 kDa protein-like [Parasteatoda tepidariorum]	-	-	ko03060(Protein export)	ko03060(Protein export)
LOC113827533	5.73005	2.20079	9.25931	4.20726	2.07288	0.0234321	0.417747	NW_020872110.1	91549	102093	-	879	LOC113827533	GO:0005622;GO:0000042	K20283	-	NOG44312;opiNOG01182	SU	sp|Q13439|GOGA4_HUMAN Golgin subfamily A member 4 OS=Homo sapiens GN=GOLGA4 PE=1 SV=1	gi|1022768821|gb|KZS13442.1| Uncharacterized protein APZ42_021389 [Daphnia magna]	GO:0000042//protein localization to Golgi apparatus;	GO:0005622//intracellular anatomical structure;	-	-
LOC113808507	8219.05	11137.8	5300.3	0.475884	-1.07132	0.0235414	0.419176	NW_020869305.1	659389	663695	-	697	LOC113808507	GO:0005840;GO:0006412;GO:0003735	K02889	PF01157	opiNOG15803;veNOG09810	J	sp|P46778|RL21_HUMAN 60S ribosomal protein L21 OS=Homo sapiens GN=RPL21 PE=1 SV=2	gi|926619300|ref|XP_013774893.1| PREDICTED: 60S ribosomal protein L21-like [Limulus polyphemus] gi|926619302|ref|XP_013774894.1| PREDICTED: 60S ribosomal protein L21-like [Limulus polyphemus]	GO:0005840//ribosome;	GO:0003735//structural constituent of ribosome;	ko05171(Coronavirus disease - COVID-19);ko03010(Ribosome)	ko05171(Coronavirus disease - COVID-19);ko03010(Ribosome)
LOC113801781	3.00544	5.49126	0.51962	0.0946267	-3.40161	0.0236477	0.420549	NW_020872840.1	396951	405711	+	2300	LOC113801781	-	-	PF00014	veNOG16161;veNOG06980;veNOG07298;opiNOG00135	O	sp|Q28864|TFPI1_MACMU Tissue factor pathway inhibitor OS=Macaca mulatta GN=TFPI PE=2 SV=1	gi|594090779|ref|XP_006068789.1| PREDICTED: kunitz-type protease inhibitor 2 isoform X2 [Bubalus bubalis]	-	-	-	-
LOC113815263	11.4073	5.2308	17.5838	3.36159	1.74915	0.0237057	0.421061	NW_020870070.1	157406	173669	+	3573	LOC113815263	-	-	PF00096;PF00651	KOG1721;opiNOG23208;opiNOG28553;opiNOG26100	KR	sp|P42282|TTKA_DROME Protein tramtrack, alpha isoform OS=Drosophila melanogaster GN=ttk PE=1 SV=3	gi|358442122|gb|AEU11366.1| Broad-complex protein isoform 4 [Penaeus monodon]	-	-	-	-
LOC113809600	3.46955	6.25253	0.68658	0.109808	-3.18694	0.0237843	0.421433	NW_020869435.1	190072	215768	-	4351	LOC113809600	-	-	PF00595	opiNOG34926;opiNOG41006;opiNOG17724	S	sp|O15018|PDZD2_HUMAN PDZ domain-containing protein 2 OS=Homo sapiens GN=PDZD2 PE=1 SV=4	gi|646706689|gb|KDR13796.1| PDZ domain-containing protein 2 [Zootermopsis nevadensis]	-	-	-	-
LOC113829012	21.813	9.03103	34.595	3.83069	1.9376	0.0237851	0.421433	NW_020872459.1	1233	4629	-	472	LOC113829012	-	-	PF12796;PF00023	veNOG06336	R	sp|Q5ZLC6|ANR10_CHICK Ankyrin repeat domain-containing protein 10 OS=Gallus gallus GN=ANKRD10 PE=2 SV=1	gi|657798765|ref|XP_008326476.1| PREDICTED: ankyrin repeat domain-containing protein 10 [Cynoglossus semilaevis]	-	-	-	-
LOC113812267	19.5983	9.74507	29.4516	3.0222	1.5956	0.0239309	0.423475	NW_020869739.1	307572	322557	-	573	LOC113812267	-	-	-	-	-	-	-	-	-	-	-
LOC113821425	190.462	119.971	260.953	2.17513	1.1211	0.0239827	0.423475	NW_020870756.1	72957	173463	+	8374	LOC113821425	-	K09189	PF00628;PF00856	opiNOG13583;veNOG06035	RK	sp|Q8IZD2|KMT2E_HUMAN Histone-lysine N-methyltransferase 2E OS=Homo sapiens GN=KMT2E PE=1 SV=1	gi|607363902|gb|EZA58128.1| Histone-lysine N-methyltransferase MLL5, partial [Cerapachys biroi]	-	-	ko00310(Lysine degradation)	ko00310(Lysine degradation)
LOC113821255	40.4112	22.7282	58.0941	2.55604	1.35391	0.0239886	0.423475	NW_020870734.1	1188866	1201982	+	1635	LOC113821255	-	-	PF00789	veNOG12449;opiNOG18854	O	sp|Q3ZBU9|UBXN4_BOVIN UBX domain-containing protein 4 OS=Bos taurus GN=UBXN4 PE=2 SV=2	gi|817061002|ref|XP_012252085.1| PREDICTED: UBX domain-containing protein 4 isoform X1 [Athalia rosae]	-	-	-	-
LOC113818340	691.552	432.003	951.1	2.20161	1.13856	0.0240287	0.423643	NW_020870385.1	85180	87782	+	1470	LOC113818340	-	-	-	opiNOG00308;opiNOG44100	SL	-	gi|926636983|ref|XP_013784449.1| PREDICTED: uncharacterized protein LOC106468561 [Limulus polyphemus]	-	-	-	-
LOC113812620	4.09158	0.171884	8.01128	46.6088	5.54253	0.0240569	0.423643	NW_020869783.1	43284	47966	+	1424	LOC113812620	-	-	PF02958	opiNOG04501;opiNOG54294;opiNOG48110;meNOG41465;NOG01990	SR	-	gi|1000209033|gb|KXJ79322.1| hypothetical protein RP20_CCG001259 [Aedes albopictus]	-	-	-	-
LOC113829393	604.174	399.179	809.169	2.02708	1.0194	0.0241095	0.42405	NW_020872521.1	272326	284088	-	2757	LOC113829393	-	K19946	PF16516	veNOG01643;opiNOG20763	KU	sp|Q5RI56|OPTN_DANRE Optineurin OS=Danio rerio GN=optn PE=2 SV=2	gi|646705022|gb|KDR12923.1| Optineurin [Zootermopsis nevadensis]	-	-	ko05022(Pathways of neurodegeneration - multiple diseases);ko05014(Amyotrophic lateral sclerosis);ko04137(Mitophagy - animal)	ko05022(Pathways of neurodegeneration - multiple diseases);ko05014(Amyotrophic lateral sclerosis);ko04137(Mitophagy - animal)
LOC113829798	15.6128	8.74187	22.4837	2.57195	1.36286	0.0241512	0.424267	NW_020872567.1	196703	207289	+	2076	LOC113829798	GO:0016740	K06641	PF00498;PF00069	veNOG02077	D	sp|Q9Z265|CHK2_MOUSE Serine/threonine-protein kinase Chk2 OS=Mus musculus GN=Chek2 PE=1 SV=1	gi|524915805|ref|XP_005112692.1| PREDICTED: serine/threonine-protein kinase Chk2-like [Aplysia californica]	-	GO:0016740//transferase activity;	ko05166(Human T-cell leukemia virus 1 infection);ko04218(Cellular senescence);ko04115(p53 signaling pathway);ko04110(Cell cycle)	ko05166(Human T-cell leukemia virus 1 infection);ko04218(Cellular senescence);ko04115(p53 signaling pathway);ko04110(Cell cycle)
LOC113825685	48.6368	21.7719	75.5018	3.46786	1.79405	0.024189	0.424412	NW_020871450.1	335804	343442	-	1046	LOC113825685	-	-	PF07888	veNOG00643;opiNOG07022	TK	sp|Q6P3P1|TAXB1_XENTR Tax1-binding protein 1 homolog OS=Xenopus tropicalis GN=tax1bp1 PE=2 SV=1	gi|817089737|ref|XP_012267750.1| PREDICTED: tax1-binding protein 1 homolog [Athalia rosae]	-	-	-	-
LOC113829399	4.84087	1.34035	8.3414	6.22332	2.63768	0.0242348	0.424699	NW_020868637.1	604655	607144	-	843	LOC113829399	-	-	PF06910	opiNOG45748;NOG114387	S	-	gi|380011254|ref|XP_003689725.1| PREDICTED: male-enhanced antigen 1 [Apis florea]	-	-	-	-
LOC113825968	2.09127	0.144296	4.03825	27.9859	4.80663	0.0243828	0.42626	NW_020871555.1	135419	139628	+	3928	LOC113825968	-	K17576	PF13516	opiNOG07229;veNOG06645;fiNOG05574	AT	sp|Q1L994|PPR37_DANRE Protein phosphatase 1 regulatory subunit 37 OS=Danio rerio GN=ppp1r37 PE=2 SV=1	gi|646710053|gb|KDR15673.1| Leucine-rich repeat-containing protein 68 [Zootermopsis nevadensis]	-	-	-	-
[truncated: 13,582 more rows]
