# Supplementary material for: Integrative Utilization of Transcriptomics and Metabolomics Sheds Light on Disparate Growth Performance of Whiteleg Shrimp, Litopenaeus vannamei
Source: Int J Mol Sci. 2025 Mar 28;26(7):3133. doi: 10.3390/ijms26073133 (PMC11988672; doi:10.3390/ijms26073133)
Supplement: Supplementary file 1 [file ijms-26-03133-s001.zip › Table S5_cor_pvalue.csv]

	LOC113815133	LOC113812874	LOC113812715	LOC113820678	LOC113825747	LOC113815136	LOC113802000	LOC113812730	LOC113820693	LOC113807293	LOC113812720	LOC113825417	LOC113820703	LOC113825287	LOC113822819	LOC113820683	LOC113815115	LOC113825968	LOC113806346	LOC113811022	LOC113812706	LOC113816162	LOC113820676	LOC113826828	LOC113827487	LOC113815124	LOC113816686	LOC113805260	LOC113812724	LOC113812721	LOC113822757	LOC113820705	LOC113807016	LOC113812709	LOC113805016	LOC113829563	LOC113821730	LOC113812144	LOC113820684	LOC113823024	LOC113820692	LOC113826635	LOC113807650	LOC113815157	LOC113807124	LOC113825376	LOC113820706	LOC113829407	LOC113813335
Maltol	0.677959777924553	0.267818569978926	0.029784046174867	0.0302643062389707	0.0774970130105334	0.000722637936253903	0.104774433016684	0.417727122141727	0.0230810746209302	0.136195485140834	0.0357674426343502	0.600570592390102	0.495781129207973	0.00925402960782527	0.0128850937716449	0.0437176111318493	0.423433270903788	0.0187029485144155	0.0622943737314584	0.0593897464117318	0.0566812109957138	0.0617683970538965	0.0150322168912524	0.391105028812434	0.0267098084966364	0.552566326419596	0.219910003633152	0.0413187274839481	0.126766698977934	0.00695796747946018	0.441690505040091	0.0260849030535957	0.703030102555185	0.0741133147276634	0.651245783458017	0.0453953967446328	0.937531375034892	0.0516452096802681	0.0112305875422614	0.12439996041448	0.0104804265779502	0.262218289471675	0.087495944266226	0.0874358364538399	0.324262850886584	0.105891291151	0.0308751474160091	0.0413764546323788	0.235189008188799
Mesaconate	0.779671707921583	0.417569081659391	0.0245738770475014	0.0353097456456815	0.0324270147037602	0.0160934319015049	0.494262034437364	0.319251223004291	0.0144135119315481	0.254836189871036	0.0636167446117688	0.973531171804722	0.383006378414929	0.0299147847136831	0.0103215392659089	0.0171025436994425	0.836649317351272	0.159028956402032	0.0382720433739556	0.321361161392332	0.0144133759606744	0.286799252564559	0.00667129537749049	0.898543407515747	0.0178263082496005	0.504906737315172	0.0447794124665791	0.00172394332738924	0.0533468644879738	0.0016943550420884	0.693103309819914	0.00370988136592639	0.628526597734287	0.0252307052474174	0.912552185298161	0.0618250427193973	0.962162591644802	0.0230574186155198	0.00247111688491042	0.181983349047338	0.00164558293923212	0.450596415591037	0.541134825791047	0.101846767604226	0.167892279568114	0.341692237210663	0.00405463608629588	0.0496746872303586	0.15214511113071
cis-4-Hydroxy-L-proline	0.950621175536839	0.583986539394437	0.00451476566229112	0.00662762073511392	0.034326515122323	0.0525929075939932	0.00867534851494766	0.393218823635287	0.00246890722005621	0.0774281917976712	0.0140718965253218	0.871347154940787	0.0723994041373699	0.0320599817785069	0.00589332910387894	0.00648087388697764	0.766070881067951	0.140090094686336	0.0613809722545206	0.178672662558027	0.08896788655661	0.272120592552321	0.0012500651200435	0.512175136876785	0.00260128553260291	0.574193142543457	0.0437040137959003	0.0110330061364366	0.00330620034377507	0.0251557968320613	0.14398194664804	0.00264688245324854	0.825305365548028	0.0369918579595552	0.277371276277336	0.0747782725448611	0.934241476418161	0.00518627546865919	0.00130150764492049	0.387759907873026	0.00473624379728584	0.162686079713899	0.26057833405236	0.0279530985088884	0.439257595876693	0.412375372098015	0.00171833149610935	0.00688499590824681	0.32443823399335
Ornithine	0.821554374658123	0.635037741370706	0.0203239884927462	0.0235378942253692	0.098642784903206	0.0376579412916757	0.00326776393123345	0.376717327002863	0.0163158960570472	0.0411105204806429	0.0172865280823227	0.512839440065146	0.184491829875424	0.0118215853526152	0.0254994419317911	0.0421070291097597	0.374157875042264	0.0341498863506194	0.0491859176599399	0.0551957321674547	0.335233449966445	0.0559026823668034	0.0182791522997201	0.256348023116541	0.00813274601366819	0.652863296086269	0.102999301590793	0.102418453962086	0.0321751111682724	0.0448066971244871	0.0813425157466685	0.0381011450436972	0.740691733862873	0.0997922727222722	0.227264378097315	0.0395250563004983	0.952760670019996	0.0244022172276813	0.0123784819182107	0.259485234839233	0.0432127522423994	0.0720926990030959	0.0991710163698997	0.061067739868717	0.627585517511627	0.229006396639483	0.0266874010756663	0.0295064704247915	0.331840184023807
L-Aspartic acid	0.697674501873622	0.703248166826255	0.00593093153143989	0.0728869805742547	0.00624259650214736	0.00688877540457131	0.213497185882936	0.106368541354532	0.0185941716391894	0.0123729741689742	0.0265399730689174	0.238963696528409	0.547317590180338	0.0148626767208454	0.0112067640078944	0.0075615441015108	0.102843150549322	0.0425334798573914	0.0184987694595109	0.0729647725856239	0.073339525666091	0.117506052201475	0.0076766281951788	0.268049175294144	0.00970518681643088	0.387103993606317	0.0237663160831248	0.0263842903269115	0.062752707287059	0.00347688492115237	0.302962633280056	0.0150208107595652	0.21646808794724	0.0161512157728018	0.336277568201326	0.0820000209036717	0.582894922606971	0.0481115235037888	0.00844929038008613	0.306489459005837	0.042289917276198	0.205327742548487	0.179486828173341	0.0117503448794591	0.181845671617461	0.10994302567817	0.0232516487120553	0.0453326386195011	0.0460074190068053
4-Hydroxycinnamic acid	0.952476274986928	0.438078001426956	0.00549842185605276	0.00819996205201706	0.0422882090184195	0.0168634077546321	0.00193175035088102	0.388497585092945	0.00414196612374038	0.049928230191809	0.0108159249226661	0.577891545483006	0.151764015454319	0.0168146981886939	0.00601282307401513	0.0100656829909691	0.453747539768207	0.0416266752178321	0.0529166222981037	0.0598026839944382	0.109213479922854	0.115545333779638	0.0022169933160024	0.297757974214806	0.0033550200955527	0.490443587649837	0.107986836175569	0.0261142303895027	0.0148884170807484	0.0210093623496219	0.120421339002857	0.00727651617845825	0.717070560182456	0.0710047137493085	0.248576827872678	0.0612088740475643	0.977708084141629	0.0114317559893903	0.00299953979835475	0.298588069742162	0.00825443682476239	0.1328617895515	0.0819212808198786	0.0269800967230266	0.427752639719525	0.176693788585966	0.00674481860888093	0.00746299947481925	0.253192142584976
L(-)-Carnitine	0.3147694510031	0.247162862243431	0.00102401325402708	0.00249688848006511	0.00620984161571912	0.0451437990003565	0.0496235566668237	0.299167633526416	0.00168156923219215	0.000984377467776241	0.000629197539061114	0.1203781986798	0.103981078354798	0.00136063666696094	0.000787386376351813	0.00211889993802672	0.104435364098557	0.00174853680692838	0.0013423738052372	0.00225954543506014	0.126239257042144	0.0269889939663129	0.00210002208667337	0.0327779947266311	0.00165227657530196	0.124900234903654	0.122019142403989	0.0270006289360234	0.00493460775151922	0.00653659180004115	0.0187425739938121	0.00532023043652854	0.128497216058402	0.20661315641458	0.0340608057512505	0.0220439787398608	0.217908989568823	0.0136534250522342	0.00221857504879601	0.119908401440593	0.0297070890272829	0.0619985959362631	0.0189038840934457	0.00405307533888907	0.0615870011912112	0.0257873326383719	0.00927617741506107	0.0022679966385844	0.0200541194831318
L-Carnitine	0.233783802930966	0.754804308953946	0.0258685755240829	0.140005990309102	0.0131662523466787	0.491920566640067	0.485910978372832	0.128004211739149	0.0880009546887419	0.000116447115794466	0.0222674670382696	0.0271511604779099	0.424954128444919	0.147245250881463	0.0534847190665176	0.0501600621286821	0.0306354856896237	0.108650877752485	0.0491341987363233	0.0539341167817845	0.329820594839673	0.364458995184796	0.12029777148822	0.0126123930226127	0.201750367033914	0.223513839792444	0.435986155087982	0.265521444589369	0.140655563544475	0.110612913613486	0.0287401064097818	0.150809088159523	0.0408401919298571	0.349885363973263	0.00214412059407017	0.237641630698416	0.0193254509489519	0.40946515844442	0.182017981040023	0.641208251074891	0.580345223436617	0.082881849867272	0.131760027997138	0.00907853837233729	0.0462428670357414	0.102235316097983	0.299240338330996	0.0599010898926353	0.0278731868330445
3,4-Dihydroxyphenylpropanoate	0.350323827309473	0.98593069030883	0.0317064597423166	0.0789441976821816	0.0746001699224708	0.48634564873563	0.118183836347437	0.16458716238151	0.0261293509516712	0.376141352999906	0.0833430899385827	0.60435234139808	0.456462114314136	0.633487481611367	0.0522785758412845	0.0424563530989947	0.699747051125105	0.857833567664026	0.346059392000328	0.854647306252892	0.079364886554224	0.64038861169027	0.0296333976712747	0.916640702286951	0.195816548045426	0.938856297990143	0.559631215473141	0.0172138685996015	0.132405738530026	0.0940867383656184	0.327848475183348	0.0227997685756308	0.660819226246065	0.0918914672832404	0.471719604357282	0.384763464561669	0.769474172840995	0.247902398994757	0.070315481185865	0.625776987238791	0.0703988927041163	0.259451642581316	0.793508780132697	0.148395837479633	0.505589218927628	0.696119120682084	0.0618200131398441	0.0222665426793628	0.477627145649133
N-Acetyl-L-glutamate 5-semialdehyde	0.241689675936272	0.119276845636828	0.0619312255793949	0.0558977410161708	0.0649353441116884	0.0392888141592742	0.185553220210469	0.989259669265354	0.0475366676686625	0.276605500113266	0.188904545529859	0.562390349747507	0.0762994276579124	0.0584715601658331	0.0411414002156931	0.0106454102412975	0.553217139245655	0.116790498754753	0.0785463395546768	0.148851017305814	0.0416983947599105	0.188238531302681	0.00692250366312212	0.552457339640909	0.0012094936426286	0.0434502380324972	0.0161436206036056	0.00715100292715376	0.00532214712549461	0.0798933670887218	0.553696376578137	0.00730417198076144	0.196405095101109	0.354017248155821	0.621587092897994	0.324718396125806	0.616061050284158	0.000823882651861057	0.00785829386469816	0.159393823567629	0.0018399892937976	0.987915693074231	0.231547843501592	0.0764012286251055	0.119876146210873	0.187351009399846	0.00177984980916112	0.0811435139890902	0.0755053922943997
N-Acetylornithine	0.103127787065435	0.171324435328886	0.375282321180373	0.311105909310773	0.263727290609686	0.0999605393141907	0.87730397609896	0.736564941116122	0.375561752706158	0.317094799266587	0.461370933807978	0.333552256790462	0.215375704030861	0.0321231652812144	0.249482982919316	0.226234035915258	0.365838093365533	0.0990559964787747	0.117655253219061	0.16216278456954	0.264341437754258	0.0695174730051998	0.237910857066482	0.409313073867594	0.0794182394665521	0.109371729966817	0.0249275992314	0.263236721406062	0.12330245425896	0.230698570073222	0.899030196774986	0.233078837176498	0.0611181386302671	0.56271159726038	0.775561321571888	0.321235866239516	0.271279621425194	0.0620282200270911	0.144341940448897	0.019390956495473	0.165247017787867	0.844789378330786	0.413731321888163	0.255683927301809	0.127854084018093	0.363203947872642	0.143131836129426	0.533691985208755	0.160673711474602
Isoxanthopterin	0.537778155351042	0.907361203069423	0.0229732767315844	0.307650015775677	0.00341776980905991	0.0605375226327171	0.547918253852738	0.0958470447148901	0.122797017160084	0.00600938395067789	0.109822699381581	0.0732321409342168	0.832171599765753	0.168254588181338	0.0590409653255125	0.0228105371650302	0.0267083066349381	0.199401655749746	0.143065425880449	0.158814745073319	0.0552829855411678	0.512679762450345	0.0554813749563154	0.169991232557821	0.123367659658099	0.316789974285617	0.0783925382266691	0.11827278211585	0.201518877027843	0.0569657544660404	0.485096301956873	0.089984941132155	0.0629015283743195	0.0311657870479597	0.193983856805178	0.491632959478287	0.225998616447469	0.288741630645707	0.120169497278585	0.78018405039372	0.294039777726483	0.474170827708371	0.257726765012181	0.00293882215488064	0.106658940603998	0.165669182359363	0.18622564939802	0.138434778192164	0.0456878579017945
2-Keto-6-acetamidocaproate	0.720306921303172	0.0920237422749102	0.00622382600067474	0.00348019950968935	0.0272603610273922	0.119374219171548	0.0155644642652294	0.522839217119481	0.0064926665268833	0.0320312922649281	0.00474099548594318	0.228286245033231	0.147151883642223	0.0699159447313322	0.00309102225562692	0.00921553374420048	0.279747167211237	0.0209080791590113	0.0622568742190385	0.0103500875994751	0.0625675354959027	0.19594532136045	0.00679411110989184	0.0446638140066027	0.0410875860833931	0.117978646995833	0.734093010585529	0.0404833832758994	0.0364660760389894	0.0457951311181904	0.0350729006362708	0.0142195586802423	0.342619110537535	0.504997026587719	0.0381636892663722	0.141957450793508	0.300853683335768	0.0842072294564647	0.0259075835679814	0.348133407405958	0.0439789357657245	0.151486921465199	0.00518473093691428	0.0157038676148055	0.0692763020835985	0.0177476122433508	0.0441228954274034	0.000756560114526948	0.0767689866891568
L-Targinine	0.41107958956687	0.496299400180183	0.00372597147390361	0.017596123200443	0.00422483121324177	0.0618045495130864	0.375667840979912	0.15308750321527	0.00512212062939486	0.00984886595350511	0.00679165665501951	0.276841344416098	0.235805905848627	0.00419660942020918	0.00329944357661022	0.00408966894045859	0.197369247943389	0.0284185980994217	0.000561471426572091	0.0568549730825389	0.100610668129897	0.0851897219386747	0.00560399466070728	0.205792467179671	0.00478387357832843	0.224840296270538	0.0315168426549692	0.0115339261456352	0.0139359851861912	0.00123728684366298	0.12341224333935	0.0051051725500434	0.132900151241303	0.0773607635886697	0.180660089563412	0.0199794027460431	0.265073503561777	0.0220089640800323	0.00218911991239361	0.141304848477842	0.030981389859502	0.114451820186192	0.22175796938649	0.0165809287985661	0.0516638732140608	0.109283536567921	0.00786381049198129	0.0181738309385664	0.01414012605748
Isocitric acid	0.913447352347246	0.545391537949524	0.00306707386768055	0.0591226990967552	0.000525183472512284	0.283062751264281	0.530388035246033	0.0533933782395346	0.0145995490679332	0.0377100672848686	0.0174772933291252	0.344232112759794	0.664728447506627	0.3260146527527	0.00574088794451704	0.00437686856834665	0.30691805698445	0.298055338792948	0.0840081253582807	0.247516480051878	0.00738355659276439	0.951565222685513	0.0137642415365467	0.26149009027625	0.182950511962306	0.259934061653039	0.61970562807641	0.00899962378366288	0.145843229915016	0.0118714122574071	0.219850235717456	0.0113927997210371	0.249707321051759	0.130036493035992	0.117321238647396	0.301087364316546	0.17621822472239	0.343283182782455	0.0582735624667558	0.967563638562108	0.12710759297418	0.227359663580239	0.28401349772022	0.00962378325614727	0.0125566618116282	0.0974628033164884	0.0913623862757648	0.0065666380129505	0.0194462045579062
Dodecanoic acid	0.662256150813436	0.548460662894648	0.0651708591739383	0.0560366522561554	0.168260708506246	0.0949945324713917	0.00468945132172608	0.885490933709507	0.0465152725486439	0.268788587776592	0.14647773282209	0.996209782329211	0.0453626766540752	0.107810430162747	0.0762471551066527	0.0423102809215388	0.93622487820542	0.280736134416765	0.227811445633341	0.305283902561435	0.205234515412008	0.336205299607561	0.0173140576563022	0.729326147151743	0.00597505104502553	0.495624388564796	0.0266942585405613	0.0553140950979318	0.00731476992661948	0.191984110677589	0.321200679822227	0.0279350720824611	0.88582396830362	0.156377493684025	0.49553745649424	0.295871701896118	0.700283464986646	0.00424808628324812	0.018505774421737	0.457183279242408	0.0139382486609196	0.534391976988499	0.352601208139764	0.106391771331103	0.741207432751689	0.629992638172738	0.0086839436410869	0.0733803475250651	0.559425157517364
Pilocarpine	0.828273314920014	0.361760533580209	0.000145565174841402	0.00092458862351833	0.004452039882834	0.0286383137496266	0.0462749506528507	0.189831231901646	6.44521612314463e-05	0.0338236516001886	0.000808371263396085	0.625056796307057	0.197905125396274	0.0200723743179353	3.78865173230261e-05	0.000876357118523503	0.524919302435596	0.0531934857677566	0.0181833409747651	0.0797154235530742	0.016962410784397	0.240964383288527	8.24766829634813e-05	0.306372465465507	0.00721702145879981	0.413373031426783	0.189663470561467	0.00140239033374718	0.0129473626561183	0.000734808098122466	0.114798748925331	0.000207388510596617	0.608406634333303	0.0396408571413298	0.200063941731769	0.0318683192466553	0.7026199840807	0.022193975085687	0.000376075574689598	0.323373092861819	0.00278810210198063	0.0899417610342124	0.123904629147919	0.0100535194305563	0.13141063123602	0.124327324516673	0.002335268481581	0.000192599489252635	0.105344687295694
D-Lysopine	0.122535779495355	0.0875729459297004	0.429684656637476	0.704397059995186	0.187724193499762	0.0791778754833738	0.903170766378817	0.908108391926379	0.684135443355522	0.207338700655455	0.669741627962675	0.00970332476084479	0.907181914609381	0.275772325338989	0.370668162125311	0.252317185588742	0.0117301301704244	0.0918506877441455	0.412194247710319	0.0590833811702432	0.127651245381419	0.219997377601815	0.368389546164255	0.0838756990799916	0.346857823304412	0.013435226439826	0.430855587547777	0.485147554318032	0.562223928817656	0.421092679583677	0.913994133157058	0.468784745733468	0.00136981264821734	0.930092460588608	0.525901136369636	0.944369497937392	0.0670937994680436	0.466013936220629	0.518020109671211	0.258397114331183	0.511145852128632	0.490385042828359	0.065571555274077	0.130277462451362	0.0377284212322984	0.030636278801757	0.56787747542626	0.62955823452369	0.042493873606933
Isoetharine	0.8061909977292	0.982467103919444	0.0869728547372841	0.304081390786327	0.0245092393805849	0.669344701229824	0.615027917565126	0.0916245254966535	0.142184599451041	0.18590717267458	0.181529193448858	0.61248234731183	0.798195681804493	0.532207284117481	0.11182733344347	0.0719164976060411	0.557464294252116	0.739638804687273	0.146413790368747	0.746727725864373	0.0904977734191877	0.79299273232306	0.142015241851633	0.705470898986068	0.36415779173382	0.417704536302147	0.342743995563752	0.0575538478376675	0.271659445052005	0.0750579216188314	0.562923630798781	0.0924314290182865	0.23209612672887	0.180379061125875	0.394225501145992	0.45362932990501	0.186174479533215	0.497451551233204	0.188156956945783	0.993262809102046	0.340707835443505	0.493237435638555	0.971358752532434	0.120147410022016	0.0429373616906705	0.486886878535359	0.210853858590663	0.165919750882918	0.0565637711364834
Apiole	0.639625176584774	0.0828973755023884	0.00295107939626218	0.018191797562098	0.00291425319778861	0.00495863854508003	0.118936424746637	0.360518035676759	0.00983605384534869	0.0181605902449741	0.0143621785497949	0.0987597981560144	0.385428402941694	0.0272200001628098	0.00121993297516102	0.00140909265722727	0.0757936459310365	0.00641259428059344	0.033349578747617	0.00555723756115552	0.00482036031943871	0.11866859053061	0.00160661931463831	0.0615520587522192	0.0163345331842312	0.0543604754223382	0.312901450971856	0.0112670442599779	0.0551620690745147	0.00644846008313366	0.23058153518096	0.00550336617881432	0.101138950561965	0.218802148399223	0.16255192139925	0.171615148838853	0.248522563077887	0.0564959613692572	0.0110431182528664	0.226406335158664	0.017126506241929	0.374582920979769	0.006406646120783	0.00294532529495018	0.0173290866972943	0.00249486698693034	0.0246543911142358	0.0059308164717689	0.00973366223814913
Ribavirin	0.615335499772187	0.236548744725161	0.193786487214042	0.0906724722790167	0.404904176518765	0.0236010661990937	0.0502371084449832	0.859086308855947	0.0984051304284211	0.66183005728321	0.215860177140434	0.882885818459862	0.496433762787339	0.0983869304179357	0.118497601774811	0.174377174431193	0.933501404855391	0.10353460876133	0.22409221101298	0.215373903564914	0.218072868121675	0.119752094755946	0.0685904216628059	0.868217957391003	0.0562559227836019	0.610875523361852	0.414901130958042	0.0868015287073769	0.215535588042422	0.0958284000811888	0.649350910538495	0.0842735847627835	0.80428005501311	0.38069786666908	0.847731074615823	0.149507798363949	0.415182110057339	0.0603073181047286	0.0511230508286672	0.213784859238436	0.0112649876917885	0.550859140608991	0.188578815594274	0.455250529786432	0.739532883757459	0.21549850427903	0.0526910107660787	0.142488610693839	0.506427181368542
Lenticin	0.560616306906773	0.547662541464943	0.00779242243206064	0.0323399424141857	0.00968398236684859	0.285188216708123	0.425295360267784	0.044268903638239	0.0129222141688121	0.00348345009078194	0.00193449742096798	0.115647283211371	0.576153418953171	0.0483987065180475	0.00939547238942244	0.0224275792154483	0.0803376574060518	0.0251944185583875	0.00147278218075002	0.0304917862251237	0.24929041552935	0.143432261359861	0.0403434954002128	0.0531001904240819	0.0904746918693257	0.243934591494969	0.548790192625326	0.0658286524894666	0.126618788573754	0.00511005493710344	0.0200056503744447	0.0396348008896922	0.132973686051476	0.320082810479377	0.0398313591147791	0.0249271269169234	0.098241306338247	0.2487817168456	0.0434040288628116	0.354240400261977	0.208752553036442	0.0157286820869883	0.100282211479903	0.0372525552377725	0.0285387601269447	0.0178677334126289	0.107912258400375	0.0121923595991742	0.00363291035283976
(5-L-Glutamyl)-L-glutamate	0.622721337527288	0.137474032953366	0.0127886854139762	0.0781866545091591	0.00781235956902171	0.00128086887162738	0.120440040318714	0.531423047995773	0.0518019906587831	0.0208587273277605	0.0628578421028292	0.0780167897393011	0.41353806277925	0.0529341838228604	0.0115726441758496	0.00728533849191125	0.0585449672892068	0.0260166986358677	0.15000109786424	0.0154940668873001	0.00393750966983487	0.199078357317569	0.00877027566646079	0.0709185050073213	0.0365744737474409	0.0950345825682167	0.198257704556696	0.0533098628536358	0.0893829819447725	0.0444933466556861	0.449740235461178	0.0287178654344006	0.099194010550709	0.137664322081841	0.204958443884164	0.414787476781756	0.318409830312128	0.086910626728603	0.0415703890375879	0.3238112149377	0.0511362690732553	0.665837268707619	0.012144923266864	0.00114002756934854	0.0616700544990522	0.0264945598163224	0.0682407090728113	0.037468554618436	0.0618305752215107
Sulfamethazine	0.685372488935063	0.249393605325869	0.00708115249458526	0.0318490886637357	0.019292393374636	0.00355658584568481	0.00721011176544748	0.503224045747802	0.0172086164423548	0.0346052107306289	0.0363590542179639	0.243469540460047	0.230594458392862	0.0382532629354961	0.00900034498028335	0.00467047962469729	0.178896025215263	0.0331339745163011	0.107191009539023	0.0279466401847916	0.0305700976449414	0.151577200357372	0.00214954014444856	0.161817487653056	0.00595183944748074	0.194190775644427	0.115579650698686	0.0298678277297546	0.0277776756497386	0.0405442206908988	0.249998393750602	0.0110218742860596	0.321464280281561	0.113104056737672	0.223777093581148	0.249172490989877	0.702417105373348	0.0214823031557125	0.0114801007188434	0.359246645416307	0.0148527473226923	0.412068495030223	0.0243243632522711	0.00560983474900825	0.226668219821831	0.0660828917492983	0.0171089776338657	0.0161098961513714	0.127615884557483
Aspartame	0.579358144964506	0.401132894388811	0.0176881102219983	0.078150585458791	0.0279312313805806	0.00226571051337974	0.149076619863445	0.176298113087755	0.02565898188012	0.152147893743452	0.0614901970302643	0.525382228581488	0.889206433548703	0.0911446526008867	0.0149598832622912	0.0178471220256453	0.299432600805679	0.0795332317530821	0.103481334634057	0.133661927648225	0.0148090672359865	0.267189989739209	0.00851130748369839	0.509953226143979	0.0472799677786133	0.444954586391142	0.292282863870356	0.0124020990441636	0.206608772736282	0.00473755760797586	0.59528967009919	0.0153415576012026	0.589725249648943	0.0540808153361264	0.724864556743839	0.172750273061839	0.97759240744185	0.116599763451243	0.0201547054273717	0.464831545847694	0.0140315643977565	0.394369437986892	0.130486220530262	0.0599454652510714	0.228172864823894	0.0581606672411825	0.0379952951118255	0.0374777079450615	0.101231848813094
D-4'-Phosphopantothenate	0.225913026246799	0.076535977570069	0.0105765087121954	0.0129165833016461	0.0253626742571486	0.0444181060948725	0.0123276504161776	0.659786962747882	0.0152683493076303	0.0174098064957233	0.0191658888109568	0.078154436952173	0.111766784219951	0.025649430190681	0.00842607917806853	0.00514228310289938	0.087379148314504	0.00383797312527288	0.0333020867432548	0.0011691553682362	0.097860728308787	0.0512400365674743	0.00508129063216562	0.0258412701018134	0.00481015458074984	0.0263473070633901	0.279025288508236	0.0449775047661191	0.0136837367755717	0.0584260419427792	0.0567167495415626	0.0151034941388834	0.101862730582608	0.544732020584446	0.0559113248556324	0.179227374890103	0.242427714517436	0.0202712882193244	0.0165008187175232	0.197368339126454	0.0319151910935838	0.299454305935348	0.00134522159577226	0.00955664890556897	0.0665474425023443	0.00561731811007251	0.0225297882748134	0.00804144979450081	0.0242466665033025
Temazepam	0.745274906966369	0.261907684509683	0.0397233153610925	0.0981933764404649	0.0618061001905808	0.000408642012499672	0.0611860416822322	0.503341409496646	0.0743531818330463	0.036975500236429	0.0698506519254988	0.133030740523426	0.529189906608108	0.0169492370268808	0.0353605200743136	0.0454040348679336	0.0681452384339858	0.00736782424178072	0.110061508955535	0.0109333447396389	0.0937120429519166	0.0398731174224449	0.0311650723462082	0.107379535085951	0.031470956225602	0.287497771934446	0.182087103477394	0.138829348126454	0.149402496289972	0.0473703039097106	0.379356010236169	0.0762333361032887	0.265527277838525	0.145358308791937	0.34682732563879	0.190138589221784	0.675255950149493	0.0831358250542549	0.0475573676527793	0.189431825700429	0.0692858080439293	0.400330497414764	0.0137928244661114	0.0271882586177782	0.282520826986014	0.0385898976757586	0.0927628109548218	0.0834374138244447	0.148312238218878
Glutathione	0.113882861263439	0.0515805118494524	0.191308227100745	0.278873193479157	0.0624840915714601	0.234671803610933	0.805510180912759	0.822489626888778	0.276110718645678	0.167275229713977	0.304662320682869	0.0535639521814034	0.527457195103789	0.217873560600424	0.129927136780475	0.082912176176479	0.0879180044466087	0.0984949870241859	0.123255299447524	0.0749709344084561	0.0612297363083956	0.309079624295311	0.158002032923267	0.108157960535506	0.206227773152578	0.00208116610658049	0.476881049927558	0.136027243971317	0.23661838881255	0.168233315203209	0.629847725267738	0.152905341470219	0.00150979730948763	0.966842798099296	0.307877670183516	0.628881978953602	0.0132301789884791	0.280144590942168	0.22970323102388	0.218134806351027	0.256601360702908	0.88035291748875	0.125263601543073	0.0941498592835585	0.000288285038513366	0.0221068286883881	0.241318643269815	0.23956509797193	0.00254581168094051
N-Acetyl-a-neuraminic acid	0.401784268341034	0.0358798820991749	0.105105283201396	0.0472247123596646	0.115533496118744	0.475437316633999	0.256220439324745	0.922584485521518	0.0748078871229564	0.39006617213939	0.162241435373584	0.54865874063048	0.097564428040888	0.3762602634964	0.0619291934892393	0.0398719127128141	0.771694241306271	0.252672558890482	0.205469178288981	0.186082613910326	0.0614828141205552	0.629631730556206	0.0447526487440285	0.3200922359953	0.108391355986867	0.0203721570328197	0.759605736261915	0.0337268264381642	0.0497912859284136	0.227506904546509	0.263125595714216	0.0358201872745996	0.27438946313839	0.903335018786955	0.234819397589981	0.552645555582983	0.241694161010707	0.102043857234172	0.097581508414764	0.471213701373618	0.0549171996682979	0.831775797239252	0.14789094200823	0.142229702806409	0.0320216705704766	0.106956305209096	0.0609183566864474	0.0374245554076444	0.0811716203088215
Aflatoxin B1	0.279077381383375	0.146860268551632	0.00582133141138932	0.0171202887773072	0.00828641539863878	0.0659100299821053	0.0451249380703143	0.579418786331792	0.00861337167660308	0.061196560468555	0.0423069424384721	0.272983680523765	0.0872359223804769	0.0812160924003218	0.00642657171859953	0.000326005663295376	0.278364659874744	0.0748196558653831	0.0503889938680546	0.0551112234755472	0.0224946972398966	0.269586256655761	0.000485262110929707	0.203793199530374	0.00168636863721282	0.0277350201212778	0.0994434192832584	0.00307683412643303	0.00269835494447187	0.0444081422691288	0.174593981836711	0.00127080827723729	0.138765686330689	0.322723322376424	0.160013077988576	0.303414516300566	0.348864809101373	0.00629357965920038	0.00535485968164038	0.381088427903787	0.00605817490300703	0.542758263493725	0.0675880942103723	0.00781045146696745	0.0516592007921069	0.0550535995998662	0.00256745412598497	0.00732540193355615	0.0223936271764769
11,12-DiHETrE	0.983212650702674	0.900577069106602	0.0149128709625781	0.134210932483797	0.0169394364215189	0.0585446432785882	0.200494586743711	0.125354222576578	0.0667844367313392	0.00234791194111744	0.02617475674758	0.164282303080488	0.613421721141837	0.0754501767169482	0.0321699358079298	0.0485774472066677	0.0964649188028951	0.108933109794107	0.141926114320779	0.0910987378936831	0.124595326968019	0.340537105731346	0.0596387826350971	0.104309372335593	0.145936353876346	0.710373378774478	0.225051941382463	0.208329480572902	0.191023643663278	0.0522754553867257	0.211473810776359	0.109401138445677	0.334753971190879	0.0217963665223562	0.0962891009919188	0.207820323763863	0.429067500339073	0.300972512240612	0.100507657745171	0.621457166674896	0.296070185277335	0.130016239067366	0.14336479093701	0.0053118896107423	0.283964354574966	0.233861159854215	0.211708279407287	0.0634095712980874	0.23177837005785
CMP	0.921615053248506	0.98627082756262	0.00218718109563935	0.066150326749455	0.00525377743540393	0.208579897021218	0.0514018537225234	0.0939796667812389	0.0187080373321453	0.00411193843407662	0.012981355754838	0.317381381683896	0.336329724127118	0.209670435260116	0.0159490087057615	0.00967933512760527	0.252864576701449	0.284421561993879	0.157349325673577	0.194210340212403	0.0961903605801236	0.7365460458895	0.0159500858254799	0.18010676839536	0.0901787505408235	0.605585447544645	0.236067337179922	0.0759241265404416	0.060277629373737	0.0679506907359523	0.0816828717466834	0.0322342901395739	0.464520782068606	0.0321224771216713	0.0343461314219836	0.303098458083679	0.47419014035671	0.201705637705008	0.0572918880303935	0.921633340076629	0.193084455225909	0.102506485280707	0.222226474076998	0.00158903270008133	0.278341395780867	0.319380085350494	0.0940555436805188	0.0112436275981294	0.207795127643225
(13E)-11a-Hydroxy-9,15-dioxoprost-13-enoic acid	0.732579211605972	0.506255551773573	0.0134452210272379	0.206578850640425	0.000774860402111778	0.0280927519838588	0.604664058735051	0.122981996417665	0.0672890049095824	0.0413161240426398	0.112016423351311	0.14942027065705	0.882473513253469	0.205114690079565	0.0239410377860668	0.00504274346828314	0.0750713372683896	0.193021320151526	0.123020936523959	0.176334476075796	0.00213792805750186	0.606709172206986	0.0155328112606517	0.296025924625685	0.0874676628900908	0.148223559134242	0.140868121476952	0.0165965156530078	0.177848168245359	0.0180748366574147	0.686619390218159	0.0231573391102489	0.0711055074780586	0.0546750813587134	0.381615307622144	0.517642687912158	0.265324339673733	0.20730545646251	0.0601748220040484	0.724601273343165	0.0939340046134396	0.711741253574823	0.226678602230362	0.00486842425267841	0.0273229658301742	0.0682122835896703	0.082977812409724	0.0736459286425357	0.0109136019403411
5a-Cholest-8-en-3b-ol	0.787920256391571	0.287964617312671	0.00514227969316846	0.0423641724563228	0.00116836843391638	0.0243159740437567	0.575475287168461	0.219164674260758	0.0204373788133212	0.0137902361850315	0.0179821695795535	0.194885122242464	0.443113314006749	0.0297752390074856	0.00273059251845131	0.00610204105125376	0.160698673431739	0.0526567024732897	0.0348868327089992	0.0628657753065285	0.00433248261044733	0.280707853504722	0.0103497454166929	0.144217501303757	0.0600777642487764	0.208046441962742	0.173069027195407	0.0212119683534823	0.0810216165642707	0.00402175441641893	0.366091225000007	0.0137392258099878	0.110927031435035	0.056334342500448	0.197507481641773	0.139934888607188	0.173526454258805	0.122897444152168	0.0207363760798469	0.247430757382392	0.0609528891265421	0.336077725769937	0.138873147093183	0.00317996650114917	0.013508307924543	0.0835018589231559	0.0518913141863604	0.0231515563085911	0.0303825131784044
S-Hexyl-glutathione	0.790547486272143	0.183716221192423	0.00207070718745358	0.00273228521685636	0.017567175359117	0.0194985920563658	0.0040719195250537	0.483181542398917	0.00245200787126654	0.026066447236485	0.00489768759715824	0.343088914713526	0.112959373626422	0.0190888122364759	0.00124699586241247	0.00313994290403812	0.320052853299674	0.0188993348899651	0.0483684970540636	0.0177009461789432	0.0402572029039239	0.12706607295458	0.000798256343578384	0.121247031226456	0.00547143399489107	0.223059019472299	0.234278838104718	0.0183746068277846	0.0111648354698424	0.0201440248998541	0.0859716885252071	0.00393329287068785	0.439878807283122	0.161361284449385	0.113726196197003	0.0946393649432843	0.605411344208886	0.016808860971082	0.00387996806731227	0.263653904920187	0.0087522148122611	0.176361628822344	0.0188874280759904	0.00717963635725041	0.16773965895632	0.0630908022746576	0.00880010388204957	0.00136268678072057	0.131259527683392
Lithocholic acid	0.64599868891187	0.363200730506283	0.00815391121876527	0.0063758668797884	0.0346288007908091	0.0403720819324392	0.0424265369449388	0.564255005031271	0.00864871646550093	0.019340447989455	0.00804751161533745	0.456332158494708	0.0458643951275772	0.00410385751606079	0.00553910267099638	0.0159540815313094	0.453403780642508	0.0362189703592588	0.0403224991446503	0.045935711814521	0.112537359615493	0.10281338901224	0.00774049864441486	0.167692788593878	0.00760057078467163	0.426427189472187	0.0642449402081064	0.0593384656067712	0.00569362368743672	0.0344281686460022	0.0996786419402621	0.0155628951999781	0.46001104283127	0.0795892384546301	0.118069899977455	0.0502426478115459	0.577923803568265	0.0126620523107567	0.00575952131918924	0.146075300882291	0.0290136933478952	0.142924953844626	0.11036240744559	0.0124777105355529	0.259315462239436	0.292498792435668	0.0145165146283853	0.0131583011098789	0.277474777179763
Docosatetraenoyl Ethanolamide	0.684397882295827	0.453434357447112	0.00724999916009184	0.0155530638622092	0.0341500877765377	0.0218389370159409	0.0108108773162386	0.446057361581418	0.01200639694074	0.0124514912892857	0.0107718653772042	0.335940389096554	0.114439993381949	0.00865630951786717	0.00893588775338071	0.0155865034743527	0.278059577589762	0.0290575409386172	0.056324336207995	0.0321582042505932	0.136090062823274	0.0916575189968854	0.00780666852753796	0.138360066088187	0.0076256713797928	0.445471301041539	0.0782839277131629	0.075888911648445	0.015162492089854	0.0395063388392092	0.0982006997620508	0.0220125933381124	0.461811047470857	0.0702736685281172	0.119729384357588	0.0781581737271678	0.690751354180487	0.02119874378114	0.00969850030717577	0.240514104214338	0.0397246291809767	0.134683901683444	0.062671517620517	0.00969461034219991	0.351688952936398	0.200252243421613	0.02308619522663	0.0158634333297031	0.254849431605408
Riboflavin	0.936534454544302	0.483514622081105	0.00526886276347683	0.0911031108445515	0.00179586044437983	0.00835203660464236	0.22167614959588	0.244639735510927	0.0253952787294735	0.0636247135953593	0.0773935314010739	0.405037531728723	0.470730789519222	0.129115140287304	0.00953751507114282	0.00157394021327396	0.280451347548365	0.213303018522244	0.15051316398733	0.212676672514304	0.000525928865522657	0.589333346603514	0.00202918245403179	0.456590326417047	0.0262044441445328	0.265078250926373	0.0504923783194291	0.00495428694882736	0.0563908892929002	0.01747526819765	0.645507570469124	0.00499509541694745	0.269136351365619	0.0136866076150683	0.439209545211105	0.419939862423726	0.623017166203036	0.0605648442191656	0.0153068407098782	0.64498394925683	0.0180749526551994	0.678093694889658	0.249806600313902	0.0029331414348635	0.110112145842722	0.192821340041526	0.0187355289760137	0.0336771550382585	0.086010663975941
1-Arachidonoylglycerol	0.77559722596364	0.695704795542586	0.00508167175067594	0.0505582767069884	0.0153122730539689	0.0249396890053414	0.0528199957978981	0.0983016439945606	0.0171717504992921	0.00212858704840308	0.00741371200981904	0.138843250387429	0.540939314081199	0.019952438076421	0.0120770354624397	0.0177687368608164	0.0575797559457163	0.0173863100410852	0.0264171229982407	0.0215020752698253	0.184345422913789	0.0831081638161225	0.0167700217442744	0.0865355346044732	0.0273175687589571	0.466784826579601	0.180901637974254	0.0909668491402859	0.0966581959973782	0.0123023058065725	0.0852900268495395	0.0391113398980582	0.303452565848222	0.0621784637768034	0.113155574320972	0.0632549322445537	0.533496624644631	0.112289342729293	0.0247780646176344	0.391825005254605	0.111950019522029	0.055433709633227	0.0482900898073343	0.0110165935585545	0.262463333073239	0.0546359291831293	0.0698453168994823	0.0224752327480189	0.0780185316838622
Loratadine	0.618228585357291	0.66074793210643	0.0164737827855048	0.144232324908789	0.0205121633169431	0.197025689147472	0.281088331697401	0.028156950476544	0.0411236414842647	0.00700308906286241	0.0292193850416738	0.298545197474809	0.588066585963734	0.0776269861993683	0.0515027493001399	0.0371179984086898	0.145600019198464	0.176934400522532	0.0269660826252811	0.207879126855173	0.379370826995474	0.286343648333567	0.0530638842129026	0.301213201474681	0.0549575621897123	0.708986035892371	0.0543264759235876	0.110405537894296	0.101238777799707	0.0274422600899534	0.113667392140211	0.0665275786357334	0.323496741603161	0.0295720270438811	0.160699440536124	0.0872480773116313	0.518608849368252	0.165851903066428	0.0482254995570786	0.666661537411944	0.240892083776409	0.0511527792086432	0.442735467817068	0.0361890664980264	0.35328648756622	0.312147166902124	0.0924958406855742	0.0794873215711891	0.0956701373882337
L-Palmitoylcarnitine	0.920255106094902	0.572774075063364	0.0167773496218704	0.0219977462893291	0.0773384889159763	0.0426034408291209	0.00828765253264446	0.417792812313455	0.0201296617758331	0.0229193663690128	0.0121169287372159	0.442293885862664	0.167314958350086	0.0150175532255707	0.0192983180563701	0.0458345968246677	0.364212325919439	0.0398984830832027	0.0818540966628211	0.0484064411392971	0.241727605603254	0.0996999049987388	0.0236385465209633	0.167321869867026	0.0255859946001856	0.686109407753234	0.169815899060444	0.139981559955676	0.0424242178365513	0.0568007307780948	0.0836813669242988	0.0505189815360465	0.702671685045286	0.0831614157351672	0.13790200182167	0.0602527520404943	0.861619296335237	0.0532730425758543	0.0232180669535096	0.283374079654376	0.0750680216196769	0.076647282247038	0.0790198822190016	0.0311137425114937	0.52831084070646	0.260863870423428	0.0533784990660822	0.0241791648652913	0.402703448148649
Sodium deoxycholate	0.373827439266637	0.0793588927720589	0.0250952661326718	0.0575475780932743	0.0177650160543301	0.085651442403067	0.238524984051147	0.59331227790317	0.0756527477747562	0.00307308330704341	0.0254173945728078	0.0123155114167574	0.306219901506933	0.0593608503879888	0.0172438406443556	0.0322439313924915	0.0279100169678116	0.00928160857967199	0.104094883251037	0.00121679130319891	0.0539368410850766	0.15782072544636	0.0543209669934029	0.000798658768641743	0.141362313854383	0.0555697007766413	0.679665213024911	0.198187998626953	0.132403365920513	0.0975111681863328	0.117135904284916	0.0992189744745128	0.0354951725459578	0.519445374259249	0.0137897457553326	0.313805672560544	0.0318730912036165	0.256427403371902	0.128411543800038	0.253497821378377	0.252723697746367	0.336586942040419	0.00122336111174413	0.00264407871323482	0.01256681281476	0.00871263945511065	0.225930654202275	0.0295205715178008	0.0401219191900606
NAD	0.86522576960133	0.861043814073376	0.00102962551436475	0.0346038546627122	0.00196939078632898	0.0729101468173715	0.134473599495736	0.0939788098624425	0.00314460740700501	0.0466083679336528	0.0225468676505997	0.665336580619443	0.29191210134304	0.097362497508569	0.00505984191543397	0.000568033957234534	0.479016877768812	0.262914999026022	0.0404769852475131	0.303011255974124	0.0293595211676883	0.547887660541901	0.000574254146668003	0.605049234118363	0.00662195735293162	0.436208612807004	0.0210246432776195	0.000939639145438913	0.0122489512380094	0.00613124912912394	0.257785126515578	0.000662887255939197	0.456094624411237	0.0090807801574434	0.317220475847618	0.152801922508417	0.751290678716006	0.0245327161386636	0.0021974623714299	0.699288129288593	0.01187309954593	0.234468835705549	0.46096121865505	0.0100112316830741	0.195194893991685	0.321083772898482	0.00253999867818276	0.0106389985956043	0.0813426861955542
Uracil	0.911326298428051	0.223204125997447	0.00257311882497415	0.0342285115793859	0.00113511170721166	0.025515004795405	0.306346241277321	0.14218721794785	0.00910051853015851	0.050032650307672	0.019003337357972	0.265276979619281	0.677839346273514	0.110997154684118	0.00160087154305233	0.00174988301386832	0.190074362152606	0.0699456397573107	0.0518089943172015	0.0761051071328564	0.000823263379172606	0.411911503580913	0.00260010907751889	0.222495342393079	0.059518084614389	0.151887755793146	0.439987278718264	0.0028029043810788	0.121639969467077	0.00192273168575968	0.358216894432076	0.00384630674241789	0.216430419704553	0.118373403499217	0.284878180685583	0.204627530357777	0.334671999732232	0.146907223539757	0.0174525376053432	0.497968755258224	0.0235064556089977	0.355352403213822	0.081206038326885	0.00900962356127656	0.0158368034231062	0.0163209396734558	0.0349103407448382	0.00624848383505454	0.0114442174292462
Histamine	0.0433603558287582	0.396505397569612	0.101718351953803	0.395309381146066	0.0216375913176569	0.362275128556023	0.692247382801146	0.487793542826832	0.270069695679584	0.0291275346429966	0.270442788610063	0.0123318943053836	0.47384889489308	0.38851576386688	0.159058952639947	0.0431315010931987	0.0185079313699707	0.241308384137455	0.210681818787257	0.113662874430355	0.127332762670087	0.597136728764498	0.132309635665439	0.059181938403095	0.178511889086363	0.0130385852958573	0.246255553062306	0.202787494783677	0.157118748212775	0.298955482772166	0.360400686944078	0.16939219212285	0.000676048278843561	0.628149187130072	0.0706087839688733	0.94418166107254	0.0145635544114194	0.317707012157754	0.282057483161072	0.769432255115678	0.465937277083057	0.915715724217617	0.155888022405868	0.0139670825147701	0.0156079915798862	0.0753471839190425	0.283251926869984	0.210690768074656	0.00746681434246136
Oxalacetic acid	0.22753489389519	0.0115467507106789	0.0484309114136525	0.030714532284986	0.066043394885842	0.0313686977603412	0.0770935798249813	0.933955431805748	0.0522721720696648	0.0647086331605492	0.0594330293523615	0.0628729039955925	0.192203712330334	0.0274146917334421	0.0230166790860468	0.0239559539294552	0.0823661778381602	0.000945568602260189	0.0508387414889324	0.000372084193276182	0.0877573930810442	0.0255780013374874	0.0222364740761495	0.0253768877738773	0.0192414581611987	0.00836500257039827	0.458490813397808	0.0782147528100479	0.0554093233836978	0.0805653182217561	0.162884512523793	0.0422018162566357	0.0668680928811786	0.837896419670197	0.146595734659957	0.2233688043311	0.192902532054469	0.0429244547051189	0.042587528385771	0.0879290410891961	0.0420612894488448	0.530285363455416	0.000248427723162001	0.0393066151730012	0.0352975398667944	0.000691486532061535	0.0552877143456526	0.0331100861618638	0.0197993211265426
Adipic acid	0.781264215477188	0.242640778968507	0.00815538331633182	0.0278361764233844	0.0233186052574232	0.00205918761096748	0.0135646127699281	0.517417615736413	0.0193405341403711	0.0251713153222153	0.0266419657130136	0.236435535166618	0.234514660287811	0.0202222657609466	0.00780926513676698	0.0093657902931532	0.179224160143489	0.0207644419075573	0.102389866576571	0.0196464765539822	0.0346495746338306	0.113703443743023	0.00438478844789844	0.127074909552119	0.0109350595211327	0.265213994276476	0.136700806842795	0.0501095914224155	0.0381388249094962	0.035581096778898	0.244164948012031	0.0179974417612777	0.34948585471366	0.091561526883079	0.205781953685763	0.186585320373235	0.675140816134628	0.031060019849125	0.0139695327734915	0.270673468015549	0.0227884553263152	0.340871350587059	0.0203417522303254	0.00559021211680086	0.234574758345468	0.077814794629781	0.0277934261979971	0.0181594006236174	0.171595405090737
DL-Glutamate	0.318897822939342	0.00329570185183681	0.303749571303582	0.0815793929447854	0.320932271254652	0.686700517494265	0.618706941212079	0.644459486186242	0.21592905571901	0.431305286247457	0.200776870976182	0.325352862610491	0.164717748886374	0.295773744401924	0.146568164688708	0.220040781281732	0.613393503961091	0.101785052779827	0.193293962265535	0.0720295608940453	0.243874955609438	0.307853171473099	0.240021644125591	0.107018515905381	0.334149127339356	0.0168840304635847	0.628163984567659	0.239495232818543	0.210583427911635	0.354425094909618	0.206357543501699	0.210684865349611	0.184761384297514	0.358058255260565	0.176620131448747	0.409510976955581	0.067358001732926	0.31713927078642	0.290436566916788	0.172037198842034	0.248565907385332	0.708805070958009	0.0614803629269286	0.341261035377339	0.0153173445850431	0.0452484378436128	0.289860570411956	0.115768381423072	0.0955139176068305
(E)-Glutaconate	0.553706735612733	0.349758849578477	0.000415897148183772	0.0139683925494431	8.07787180597012e-05	0.0452789904343761	0.347632826320547	0.16252058638125	0.00366935949650755	0.00293963939974659	0.00379216114202991	0.183205707369456	0.249070055559406	0.01777636811791	0.000384268518496063	0.000519712134682805	0.153767627007766	0.0421038485581724	0.00868679030837869	0.0455556817171438	0.011485566072932	0.236769071477347	0.00175378348129023	0.113983330871773	0.0161010956862848	0.158734378478013	0.0955190259295163	0.00708608168196975	0.018169996799298	0.00178984509449214	0.153865627950939	0.00251991287322956	0.0939859863286222	0.0565196809938174	0.0898855335727881	0.0840122231791842	0.148678862917617	0.0510380691547485	0.00474172536039632	0.267208420754475	0.0359990797700335	0.188517608771575	0.128113783869344	0.000621960010021497	0.0126731778468547	0.0759950791112881	0.015065495752162	0.0051210887422353	0.0129585246772485
Glycyl-glycine	0.630620899711402	0.230317243103521	0.021270515156522	0.116194890591194	0.0119351504733131	0.00142250391294739	0.249769293430487	0.39293085084291	0.0777916387705493	0.00936742617307718	0.0578898145965352	0.0465684950499566	0.588562691466059	0.0280485967680862	0.0195944191247705	0.0224094787825311	0.0244165702099267	0.0135097292620112	0.106192277110567	0.0109398592157178	0.0215112254634059	0.115406974492088	0.0280440734825607	0.0491813225711996	0.062513770477513	0.169485237077301	0.195919178837603	0.113656504354964	0.160527847343902	0.0340614902072761	0.436127827464658	0.0653983524992611	0.0787805781007215	0.109451294724629	0.206624124040521	0.287303217069436	0.265582380967935	0.149184608351332	0.0632277288934281	0.241527438337103	0.115865587471327	0.496516558082961	0.0177635280574743	0.00316136402309105	0.0732266179957279	0.0276232335858209	0.127503175518236	0.0712063056854611	0.059639076030776
Hypoxanthine	0.165065883906914	0.257848964239024	0.135768060364905	0.470893747100193	0.0394060185814048	0.0301488315001983	0.610945903483081	0.599536380108523	0.31772411797954	0.0791666674226364	0.389893719738823	0.0199526507986037	0.788426902792041	0.214321740659875	0.162931305893886	0.0542663100497551	0.00901813090417295	0.107206249735238	0.247328736740857	0.071092776739102	0.0523835305612125	0.286495535032394	0.1045127088505	0.132312018672977	0.110988254227595	0.0252100987786277	0.130857597384581	0.170879063510031	0.260557709772388	0.18998508438513	0.845989695495484	0.163394642530727	0.0048959947204779	0.394765424391752	0.414521547038924	0.886618311903573	0.157666161768024	0.218687581719592	0.212219502399036	0.464525235619444	0.24261614123941	0.769289909830588	0.0863490439697887	0.0267895645523523	0.0520563268982947	0.0344819968042474	0.226862403539558	0.316565788550894	0.0163150414264699
Phenylacetic acid	0.191713573568896	0.193868447522306	0.217732152959266	0.622336135094972	0.0791109708396462	0.061691241754336	0.557396232877898	0.75325821211447	0.499962584109081	0.0788892146921644	0.481855022662232	0.00234593955821097	0.945093812809848	0.374033001597368	0.256796197521744	0.121990080521588	0.00144823022446968	0.11491299948889	0.47151530012712	0.0461298431397609	0.0790415289457346	0.372052438414441	0.215274280747232	0.0439825291562514	0.285372434695303	0.0224226587337797	0.450911134251674	0.3888161437606	0.474983924102187	0.381682926817096	0.822913631787067	0.341610267047612	0.00405303584393433	0.660534245341206	0.27679027835101	0.817102252127022	0.0971773577499927	0.474824266140945	0.450679776055552	0.630895190105412	0.490904044172005	0.69153904976246	0.0261131982236777	0.0313915477775963	0.0615936674255537	0.0173753808119519	0.504364385631181	0.39213754536324	0.0377446474827358
Urocanic acid	0.864029444408114	0.718200557829068	0.00160604806521817	0.0121165233846708	0.014407199453942	0.194041567401863	0.0559586648082537	0.0467597693909848	0.00337673437840384	0.00411236694707572	0.00014294067621518	0.303242262568976	0.468236169896913	0.0657536085830207	0.00390269541862931	0.0187423419580455	0.223272595994606	0.0518530017948467	0.0223381973279104	0.0511818953248251	0.202358388693644	0.253076199916349	0.0177882818713259	0.092668056070723	0.0849733079784817	0.612089572624644	0.62787524293947	0.067269057457519	0.103835281159754	0.00890665955172688	0.0112378252570522	0.0272533604226012	0.566738645960494	0.126042933029396	0.0336981238349901	0.0294905317489133	0.443339570731149	0.223682229040565	0.030186904139266	0.600549028285321	0.144134836491697	0.00316212153363881	0.0780983697986276	0.0209432608413165	0.195404453767973	0.0735556444100651	0.087042588901399	0.00156141932114336	0.0986774836799252
2,3-Dihydroxybenzoate	0.734597535854772	0.346094910493807	0.0122546557306142	0.0576008587393531	0.0202366435229411	0.000256985781531205	0.0778980823298558	0.350539764256699	0.0303793729589988	0.0187573787696435	0.0353406565597053	0.177253151718986	0.427747585279822	0.0082984546508511	0.0122743739543541	0.0144100545530622	0.0916383280033026	0.0115508144267197	0.056111143869746	0.0193424005848008	0.0508719336083647	0.0576438256233071	0.00920637165939222	0.146799257404824	0.0112777492195138	0.30066492390805	0.071062626704364	0.0581660987373502	0.0717865374179092	0.0154658888786962	0.339069304299252	0.027097312659424	0.244210597275794	0.0527973746478669	0.315338693652179	0.12765663875734	0.638630898479144	0.0413030723641587	0.0147260144035409	0.193742357467264	0.0336361067458309	0.323735094474103	0.0386087534250083	0.00982082846394637	0.21516177845687	0.0621999400572839	0.036379979772302	0.0450529803842698	0.104440770065118
Suberic acid	0.581150346177149	0.669620789190253	0.0537915179956781	0.0982464576003123	0.0781450938366881	0.0314175169858629	0.181254105668468	0.622138393749511	0.0782453193005855	0.0592763700314009	0.0969090862035882	0.523656144415381	0.134204716319017	0.0172770314287484	0.0577269133701362	0.0596450598291984	0.443470574973954	0.132428913448074	0.124765603863846	0.170479964134565	0.165828681723723	0.172149475780647	0.0438668343885426	0.388478651500819	0.0220501287314845	0.598817957667506	0.00516313395024186	0.138734551899429	0.0307643214846346	0.09561310878181	0.410622824134182	0.0685034025274322	0.4322022696414	0.0323332894064069	0.366492606343746	0.167861928166747	0.773038029841269	0.0279496601629177	0.0311800852551087	0.207781210257143	0.0793085867470338	0.411675992365974	0.343726248398951	0.0358312015089746	0.461852181450948	0.595348349152565	0.0463490941635812	0.136102477771137	0.426523701573116
3-Indoleacetonitrile	0.275647593780509	0.0894988197405352	0.135369727181861	0.334181529066969	0.0778612688958565	0.019846161915762	0.189479852211738	0.897301304266848	0.277931216326444	0.1162605016122	0.344421048755954	0.0260602893287564	0.635591892713626	0.242445301123572	0.140838089409759	0.0592154160901271	0.0209429491764126	0.0621316554732725	0.36997139958675	0.0265738128295368	0.045651072498491	0.244464437919373	0.0831398154895461	0.0765448630818709	0.110698767350329	0.0174982114640318	0.38043262270906	0.194094702133806	0.253767450916495	0.268088693767746	0.690700913434339	0.160276708354519	0.0351668054403416	0.632500872382484	0.336780999627849	0.951485909826051	0.268495797976119	0.201533572457141	0.221185238458395	0.476149338751297	0.179192847425369	0.780929378566607	0.00860869695290917	0.0309766828639469	0.0924488844432177	0.0103263749346118	0.229016970833533	0.208461795402817	0.0504773410412184
m-Coumaric acid	0.586724323242157	0.127161275200046	0.0493911842699268	0.0461090375623714	0.117462510960697	0.0183337590787757	0.00649689783903599	0.728930924578057	0.0569313595786178	0.0598143272497437	0.051744126283789	0.147834070263124	0.297318765958652	0.033272844476169	0.0384111249724834	0.0527250558747505	0.122251647170914	0.00444160009962338	0.108777437344699	0.00349260238793013	0.19049933046366	0.0327571487080429	0.033234288354321	0.0591502522806362	0.0296213194113064	0.169498495219531	0.447717419592978	0.155194021829213	0.100646617694542	0.100238064065104	0.144350130446662	0.0763847441925969	0.33429725025028	0.496000390478243	0.186984548688201	0.184300338153556	0.614222433337251	0.0700005956243926	0.0555328040653364	0.201009719679824	0.0674616414720486	0.303712107994044	0.00139415064883866	0.0541272570803139	0.28416487340276	0.0161372936272583	0.0871005325595568	0.0418796480091036	0.150154412729299
Beta-Glycerophosphoric acid	0.156934181919882	0.151780685444802	0.00246461673363016	0.00519024925055545	0.00558555806716776	0.051342946220903	0.0781502743155522	0.433208157773748	0.00503577715891337	0.00110850271459787	0.00313663797080486	0.063555121906029	0.077951607290247	0.00254010218067724	0.00172623959468566	0.00180274583769087	0.0684929365716347	0.00150738931061179	0.00254489370051316	0.000937611056035464	0.103557297061382	0.0284857468106644	0.00304095939404914	0.0172805753287155	0.00173155202249318	0.0431027140919403	0.113219423554964	0.0314308445170552	0.00360270742790389	0.0157324297850557	0.0283991194633167	0.00727206827909064	0.0474340000549664	0.318034886684221	0.0258155651746908	0.0561237760423971	0.113285895133722	0.0122429294170542	0.00465139393860865	0.103152153857499	0.03650064793745	0.143889245071043	0.0114039211769432	0.00243622261137586	0.0270283329013868	0.0156135880610061	0.0119103891978882	0.00482820304531987	0.00884131918297939
Shikimic acid	0.667191215737595	0.111007940604458	0.0291304476683865	0.0269945627798984	0.0736789841292478	0.00288918142677611	0.00760721559575093	0.828811494036451	0.0281118274469306	0.120166928751363	0.0668628014105401	0.36688355855763	0.172065850006591	0.0257059487729528	0.0185716840595031	0.0167399640339172	0.312557832064082	0.0193177682162489	0.111556762090529	0.0244841265336347	0.0535273910640095	0.0724597804154484	0.00557838587747227	0.227270399134718	0.00460128400695447	0.160095766478489	0.152161075566762	0.0376143846585878	0.0303446924245481	0.0592544889648871	0.317658779914073	0.0172017162435299	0.415376766287182	0.259767627783099	0.39007472146909	0.207335990306145	0.855258540761144	0.0100978533334124	0.0119892411347706	0.179708781431768	0.00577520557983834	0.532918275730741	0.0200888912404848	0.0383730195565452	0.273203243781629	0.0628938966394463	0.0138921360191962	0.0304387611751653	0.17558423169995
Methyl beta-D-galactoside	0.53508263302908	0.998764219471877	0.0449313289025218	0.444410471246006	0.0149486585629856	0.218922988144136	0.353385877312621	0.0474665877078196	0.203963557084823	0.00304176433218681	0.119187722577154	0.0107808543523644	0.806742779819797	0.413560042828695	0.128687265156759	0.0628126726980337	0.00117070716165189	0.197954560817206	0.229716447573769	0.101267234854732	0.208591868369172	0.594937084930526	0.143718162336123	0.0474614219756278	0.309871733561176	0.293051630065653	0.529328977662865	0.301498782434862	0.455374286761255	0.150807041510549	0.234469766596939	0.230770034769446	0.0637031064954326	0.211189875061422	0.0610757992738278	0.675869475699762	0.149707514968134	0.676314914868261	0.329924742196733	0.790759423414892	0.656304833814984	0.29428557739549	0.0997927446396364	0.010274926124427	0.145410757990935	0.0444580823274309	0.472614182754644	0.14809842422651	0.0307811669441249
N-Acetylmannosamine	0.996837598347821	0.369417017476076	0.00292829139644046	0.031350871373885	0.00740815316317715	0.0272536956256471	0.0208175382403414	0.376653701829719	0.0119547651111601	0.0476176883968928	0.0319192220325769	0.425020697210172	0.241677334096508	0.136383995279015	0.00567609760592032	0.00230197633065534	0.37062904498973	0.161839606522578	0.191393585390217	0.122584270098756	0.00591196400648775	0.545887181147614	0.00141935509669559	0.272573447436532	0.0270417951263406	0.296817071168611	0.193893782757108	0.0144314927565297	0.0321485148199471	0.0447242327155038	0.286965923258821	0.00599825875849307	0.469455308088974	0.0588775563198447	0.190247621618174	0.374119843883107	0.690331803667534	0.0568648448270736	0.017345110546218	0.704413307364283	0.0211362614957414	0.426111343038245	0.095422570691229	0.00238135788417881	0.190560199748122	0.168823599512099	0.0220917272434925	0.00696972890628211	0.184074606637688
Thymidine	0.260805410761301	0.202282572419426	0.0353738326611442	0.0843602468039759	0.0246733927328665	0.118880710081051	0.400791517450716	0.231423791287555	0.0485925834683385	0.0363329308348009	0.0471046488717027	0.0537028207635283	0.628706450713358	0.0648282789641773	0.0309441721881436	0.0218533592005181	0.0314250750829811	0.0111367495121081	0.00816284526945914	0.0134623027968433	0.1655706001065	0.0717420643128276	0.0384496188161044	0.0692743700233222	0.0450038414735411	0.0322009294339048	0.422575546029941	0.0511556439201282	0.137830883963735	0.0203832783027932	0.142615013651204	0.0443975425969946	0.033967407394448	0.62038394233428	0.177631550109049	0.136625030053128	0.116832949041376	0.142264426326521	0.0533962691209927	0.240576488303647	0.114542732452037	0.268880291015341	0.0363252710053022	0.0621208222520524	0.0159170622489085	0.000529137139716159	0.0827409717765104	0.0497445592017065	6.9250876642775e-05
Gemfibrozil	0.870212477935331	0.249119259555391	0.00553431267238336	0.0379648680499164	0.00924267494387625	0.0358223757808376	0.0846158746775878	0.183648889537456	0.0112892554214943	0.0834274557885337	0.0277208419533223	0.318504344458666	0.664666300944108	0.168329541070505	0.00576694820215775	0.00414553769362027	0.222196134601057	0.0780558133143596	0.0890092189671786	0.0752856840472135	0.0101595069008295	0.395061500075769	0.00346410563817232	0.248888267296986	0.0522751838152003	0.180399513106655	0.563693601876612	0.00665881362422157	0.130212126073172	0.0105496954028945	0.274852728639626	0.0069936839988815	0.376093934392771	0.20220107518612	0.295258324555219	0.251625901463624	0.572084305310675	0.137872380708045	0.0244726105499113	0.647803181051097	0.0229114156435166	0.325014827185865	0.0491803219327881	0.0229885819114841	0.0773912801149388	0.0132763267844098	0.0378183148200955	0.00613118034618741	0.0303631621403278
gamma-Glutamylcysteine	0.258942961353803	0.562926877560881	0.0493728022519865	0.0952303941793291	0.0323672043577601	0.220857792158581	0.808781612561168	0.294745495583709	0.0776972129144238	0.0104847736719461	0.037976768467564	0.158465761371193	0.27650455283409	0.0179037667445914	0.0441516597619451	0.0649590533802481	0.152022670139575	0.0589588376428767	0.0128905261913285	0.0760111752878662	0.268135775168394	0.124858012191808	0.0989490941803922	0.106597970274688	0.0834980892798913	0.278977856113499	0.102330314794102	0.165554498841082	0.0770720080578772	0.0425241745661376	0.154324633680336	0.0993319264776962	0.0699699255899096	0.210139332094227	0.107223122853401	0.0692008173835414	0.0868793900721952	0.147109617862827	0.0672481758702283	0.140828429089535	0.264520560589335	0.16860715020446	0.288548880541209	0.041178444101252	0.0568084563237652	0.218556859975729	0.127847092159919	0.11202725079192	0.0525576693890426
5,7-Dihydroxyflavone	0.445481144801744	0.467038889660209	0.0665695167767673	0.378520727439246	0.0144511546072281	0.0703047063067393	0.768868088399763	0.13078577585339	0.188441325562683	0.0349300660977764	0.175921835852735	0.0213674064679547	0.782699779283836	0.226950494689118	0.0928712345187234	0.0449730114630018	0.00394196083905601	0.0883756238278486	0.107671327519814	0.0726381521377182	0.0715361644704793	0.32276290360717	0.0982879086986629	0.112400604950532	0.186710772278101	0.0898288268349775	0.375345117974247	0.124668707896932	0.414839676377278	0.0535227158802638	0.555803009663689	0.133208629702797	0.0165514282116843	0.299341917202225	0.309921489682578	0.521973972115899	0.123725768032431	0.426735992893717	0.192831948197984	0.618999988766016	0.312555069551702	0.623609874785054	0.10238008465345	0.0322606984522137	0.0274455100558618	0.0082281026689092	0.274148894878631	0.1831716447022	0.00169546091139899
N2-gamma-Glutamylglutamine	0.138336653865844	0.329652348688477	0.0342539325766819	0.0380194261901279	0.0299428635906917	0.136520317231949	0.480074381471326	0.510553778895136	0.0253919401744425	0.0848330407157085	0.0648674162580432	0.411485688279854	0.0880120834836873	0.0153491149956354	0.0250656284615523	0.0116551664972963	0.387200763408417	0.075386067215253	0.0043153911149772	0.12117467503571	0.149615948745223	0.107575774648689	0.0146981822904632	0.372183420501399	0.00224065552677635	0.088798362760512	0.00830600885926291	0.0135350509486466	0.00396538537223767	0.025051560904548	0.232397294633641	0.00961443284792397	0.0972638608672362	0.26834688470818	0.32552563016662	0.079038656981863	0.272497920433401	0.0045019815122078	0.00521656266275544	0.0987137748107323	0.0213219709255013	0.409319777863096	0.361980582175734	0.064437556176317	0.0573516534790036	0.203907753333166	0.00401034814519766	0.0650413342026279	0.0214410525798342
6-Phosphogluconic acid	0.365811910369111	0.0649792735428518	0.00774876018330161	0.0249483019292116	0.0090565697033352	0.00526200953326895	0.0573796445802898	0.636927415810629	0.02390718933189	0.0103111321528206	0.0258478053162819	0.0533580748272027	0.198638761230853	0.0183967311782925	0.00485666115475983	0.00382992562170017	0.054217153880928	0.00400675989315498	0.060675962250483	0.00138774330238811	0.0170938688643419	0.0770081527781703	0.00437263129433735	0.0243166595179947	0.0115913976952345	0.0376398104558918	0.214793621821164	0.0442841695735745	0.0311405936538934	0.0379811685122787	0.194814861138963	0.016461041297843	0.0669429309791014	0.287984041744058	0.0937321393552893	0.247380616449142	0.210353466583261	0.0361894320432104	0.0199460365310244	0.1767133730194	0.0331805746284319	0.467623160157736	0.00156625847454629	0.00126427538740813	0.0373816921357944	0.00811801956201587	0.0353427506032533	0.0142111049921366	0.0310518947025632
Argininosuccinic acid	0.435713342576647	0.635088861329344	0.0176899092898498	0.101272815334027	0.01608441761593	0.132396899790919	0.321871059867953	0.0516514191337381	0.0361353740691708	0.0075310124398889	0.0207534553435895	0.0693908925222058	0.789158828103235	0.0580873886745171	0.0300140914482316	0.0253923332648262	0.0225576343483183	0.0229461754516271	0.00595405255576735	0.0295712375855838	0.277334421869569	0.0945906492731228	0.0436637520565228	0.0843201752146495	0.0549643614060057	0.20245415486821	0.314634847864175	0.0790655019932707	0.165857938362154	0.0111951235019522	0.0817271146386738	0.0560497273247691	0.0936783686544631	0.275953761239642	0.127919809421993	0.0755948457614337	0.2113101788424	0.201288209891904	0.0527175620689435	0.405375256695384	0.19106528603895	0.0769171026172893	0.0846442764624288	0.0440374765382988	0.0782731537910007	0.00987814703269963	0.107035794321415	0.0465922245401636	0.00238892566600243
9,10-Epoxyoctadecenoic acid	0.185305059480402	0.00665650729069768	0.0936500704363151	0.0159064905789906	0.115139435725163	0.440608594230354	0.358859703025183	0.966824042197362	0.0579968300293983	0.144970519582784	0.0499276263845441	0.187123664657266	0.080582092953428	0.0925505662054908	0.0349738980387661	0.0598474820530734	0.364757662208973	0.0220762936345843	0.0371049707297215	0.0139202011625166	0.180476624744942	0.12867794677848	0.0720003014652262	0.0407760689227607	0.0967654395023256	0.00636563620611381	0.928036606385998	0.0945819029417077	0.0541399501651428	0.134600089393364	0.0606411223474042	0.0630818796142286	0.0899968919747076	0.654547837546869	0.0644977479833104	0.173502391223998	0.0401924331141172	0.114735724268397	0.088294024318493	0.100742059921184	0.110728197634568	0.385772503361014	0.0223603886703033	0.129759355006828	0.00415570574544386	0.0124344674007165	0.0977350743386772	0.0265454789422529	0.0200946885351008
all-trans-Retinoic acid	0.422866750535086	0.954328256387284	0.0423167583341406	0.362764556978298	0.0321989279559458	0.0231165399514193	0.176759713592498	0.09597040548571	0.132501356389278	0.152685554366843	0.20311590561933	0.462681201473264	0.705647752590394	0.484153794812638	0.0891304462606985	0.0479521363578378	0.226394209783454	0.430175896959095	0.491997992600662	0.40360007084966	0.018443441947324	0.929994236378421	0.0482716457696905	0.619993668095167	0.229495723350282	0.731506744961637	0.374657473907891	0.0789461303251498	0.466228862541204	0.0752058338603169	0.872859072845549	0.0892048480268166	0.67029083762617	0.016886862703928	0.676062346351033	0.727590256982851	0.89039276615489	0.431308046453569	0.159085411084381	0.702707558386402	0.156911104046729	0.638879199303613	0.290670500676784	0.0387298808568253	0.4506897492617	0.2144778119703	0.209317177631949	0.12618375295538	0.258990560242224
Arachidic acid	0.782237966343332	0.362855094330442	0.0513214664042372	0.0632468354545629	0.136738574926416	0.0217840857863227	0.00363251901327716	0.721856625413127	0.0714380892285477	0.048099505407338	0.0574515189014091	0.291423068641323	0.213099334073571	0.0346568934527451	0.0530508099442697	0.0783628624457818	0.246828395088104	0.0325006043058329	0.199903536911518	0.0280492651312132	0.228983137559458	0.0875583058175946	0.046588767551371	0.119526051592168	0.0420076141581315	0.488213359983487	0.244743997373478	0.236779401379363	0.0850671214093668	0.150042062335619	0.179041527280137	0.106671310682154	0.578554369435239	0.200871411165281	0.186234456805844	0.20346861580811	0.861490548158006	0.0747040253995096	0.0656350787737629	0.29095422758243	0.104591390169503	0.262623802537079	0.0250383428978217	0.0401462996352032	0.564080943475917	0.176360761429488	0.106746272892029	0.0636770670862362	0.443955491266413
Prostaglandin A1	0.27922830140517	0.103259859962411	0.0667955165447311	0.0795299294586102	0.0531915746915919	0.439582392126387	0.479943220601749	0.437553694844903	0.106336703743193	0.0141528018471989	0.0296239529646313	0.0139161636190608	0.461864318010048	0.146763050230233	0.0482407199097811	0.0848680003058113	0.0366171472863667	0.0168419711315661	0.0536698798531964	0.004145736281409	0.243890162089307	0.176625570135124	0.147473295371817	0.000853605273018633	0.279876209169359	0.0380164871308933	0.793630798892029	0.266574326231157	0.247908793150173	0.124107854156556	0.0347578696800401	0.174550044619635	0.0310137546355025	0.920710286751993	0.00731955188211523	0.232886736019945	0.00519218049246467	0.477117148911037	0.23392325209155	0.316681908971451	0.454545123153731	0.173652635264277	0.00635354561134312	0.0491189120003079	0.00412239368867036	0.00143438027847595	0.363430618918482	0.0421714959123827	0.0079447251292854
3'-UMP	0.759522290285939	0.576057548460472	0.0596693392850799	0.0271698955904601	0.185610867507717	0.317165014985435	0.091412919158603	0.188471078077279	0.0224759678823305	0.0991355393625326	0.0127146494358269	0.49574924171138	0.437846895401426	0.0400841051131264	0.0513358109848527	0.110059674354473	0.374050616169142	0.0239529312593721	0.00531545374272551	0.0570757296011801	0.726653610692439	0.0361353710877601	0.0792492417548354	0.233875848217462	0.0540079651171936	0.511222608298307	0.607379491903581	0.125468148740755	0.132272444787167	0.0288621064630344	0.0147505186090912	0.0783662354033654	0.667371002458688	0.569626399950113	0.212927024762589	0.0045122067606667	0.692271111268416	0.131276485535783	0.041120571572455	0.236884980482034	0.123906186143505	0.00751070202743159	0.125941381975718	0.296036894565127	0.371707590900353	0.0614552991449418	0.0793243708616932	0.0342645096436689	0.0952716044242242
5,6-DHET	0.426139803580148	0.111133121252454	0.380571025726137	0.610316932875952	0.179005787861847	0.0212614681890614	0.824938083847025	0.927234553824006	0.538261353431221	0.374844009500243	0.646325774978164	0.114471683632248	0.929482094216088	0.215780080206394	0.287114944690781	0.214198978851924	0.0810996632940458	0.11420762329475	0.344159015829553	0.136535991446322	0.055431691553589	0.227522386977144	0.259402844491953	0.332033722242623	0.266502931878203	0.0601220970763505	0.308100196732273	0.257351692134903	0.569182419885791	0.211429212327789	0.630931410262779	0.308015065541454	0.0344407940679283	0.5877930165221	0.993020003558129	0.818429894172367	0.286000487079493	0.347938095114331	0.330586165915032	0.204340187313473	0.246516475148665	0.488099171584971	0.165785227846005	0.199568065770774	0.063860370450651	0.0562188203006969	0.36478376210117	0.582174634884802	0.0602772957915969
Pirenzepine	0.209859636805088	0.0808276630474134	0.0293405863923197	0.144172011266943	0.00580810615017415	0.0392320984913246	0.339665396773654	0.57162069161681	0.100348577253914	0.0252150066476128	0.120784332790047	0.0145320657910531	0.450993894681884	0.148196187502825	0.0299903263299838	0.00751924134038943	0.0169092631283281	0.0439639214427758	0.135007691179897	0.015927735546732	0.0082430254661211	0.292477831079386	0.0233248130254604	0.0336932436279835	0.0662311047824585	0.00431217847089649	0.311087855402573	0.0598011543448215	0.107624692862933	0.0914889123061073	0.412507159482663	0.045535938563724	0.00485412052706293	0.46541047037155	0.12457825180381	0.658612638263174	0.0567314971057422	0.147693315616158	0.0961374750990278	0.413810116571107	0.120651353750158	0.892476791140437	0.0135128047753542	0.00236471026323093	0.0040891383254092	0.0044577822243859	0.113521371532456	0.0622606024414099	0.00339246018322124
Perindopril	0.606119461179205	0.552522455653015	0.00401542492482892	0.0150530257908708	0.0257683658838762	0.158766396623638	0.00635821993472778	0.145999916231	0.00370983234909989	0.0222264902644379	0.00568829645815459	0.297315489309263	0.286640826241714	0.0745075680169945	0.0102817660928469	0.0069026200806409	0.2077744024214	0.0458707039988722	0.0173134252129061	0.0436067603400397	0.254351900136924	0.157820302863647	0.00565975834499424	0.156494902390863	0.0102731373805538	0.264281001577164	0.318544953624669	0.0271106612992804	0.0296357514683401	0.0231700154662611	0.0162114793398696	0.0106265613887003	0.423920759017856	0.28157786101073	0.0821174022339553	0.071896882833777	0.584761267823424	0.0526620547146118	0.0119976918262908	0.558042687135041	0.0479609206384293	0.0449381210819034	0.0597123887267116	0.0358355920766143	0.23813738997114	0.0401658808280294	0.019850034952993	0.00345061461279498	0.0436741526603373
25-Hydroxycholesterol	0.198337244501571	0.130209724901633	0.00640940271749812	0.00523341613461282	0.0176887948229992	0.0424852966977134	0.0562085531055006	0.573093941570711	0.00940161041256339	0.00198939130933626	0.00402901027283451	0.0763882871619807	0.0619922248029295	0.000986566658498784	0.00348560574204436	0.0075457343580502	0.0896048301687337	0.000581162942161592	0.00630946862124341	0.00038201808482696	0.141759065335925	0.014900961797511	0.00758880788264108	0.0132545541802431	0.00356286045414486	0.0748803957739724	0.142466159895653	0.0667677703776438	0.0061808323680737	0.0278070871982479	0.0295772678131557	0.0174243669100296	0.0833184118086681	0.343114282919767	0.028389685906863	0.0476810548365533	0.155821925658903	0.0147991844066836	0.00828120762375334	0.067237555846851	0.0472984997838222	0.135864154241377	0.00665737905256883	0.00525227302002297	0.0568072692919023	0.025450047769189	0.0214976083848286	0.00843578409745895	0.0350579436042522
Allocholic acid	0.447565848734422	0.331953330741346	0.0235841871807216	0.146545303769615	0.00812951069933631	0.00964879998279564	0.451618840631099	0.262380566201117	0.087200651119851	0.00382895665078594	0.0549091503313046	0.0250525773124338	0.663025849392474	0.0266473689836648	0.025555017834823	0.025125629020053	0.00966481457880096	0.0147222123511295	0.0554582742531268	0.0133609968472694	0.0491361325072416	0.104305419108307	0.0426680406656018	0.0406264952630542	0.0709189089276348	0.149388252062981	0.160676500401064	0.125470427443471	0.172019591148887	0.026539013806	0.368685888309844	0.0782288178862731	0.0309396948466164	0.124912514672382	0.167978003726365	0.234862871373848	0.144472916753394	0.182733262000204	0.0727448770620479	0.234967299256877	0.178795261390393	0.404058007315578	0.039097131172483	0.00447687902908099	0.0428300335397073	0.025253688707125	0.148557772874613	0.0918368275999146	0.0217922315006227
[truncated: 251 more columns]
